# Supplementary material for: Overexpression of HbGRF4 or HbGRF4-HbGIF1 Chimera Improves the Efficiency of Somatic Embryogenesis in Hevea brasiliensis
Source: Int J Mol Sci. 2024 Mar 2;25(5):2921. doi: 10.3390/ijms25052921 (PMC10932091; doi:10.3390/ijms25052921)
Supplement: Supplementary file 1 [file ijms-25-02921-s001.zip]

Archive with 2 entries (2 files):
- ijms-2891547-supplementary tables.xlsx
- ijms-2891547-supplementary-Figures.pdf
