# Supplementary material for: Overexpression of HbGRF4 or HbGRF4-HbGIF1 Chimera Improves the Efficiency of Somatic Embryogenesis in Hevea brasiliensis
Source: Int J Mol Sci. 2024 Mar 2;25(5):2921. doi: 10.3390/ijms25052921 (PMC10932091; doi:10.3390/ijms25052921)
Supplement: Supplementary file 1 [file ijms-25-02921-s001.zip › ijms-2891547-supplementary tables.xlsx]

## Sheet: Table S1
Table S1: Gene name and ID of HbGRFs and HbGIFs
Gene name	Gene ID
HbGRF1	EVM0038013.1
HbGRF2	EVM0000132.1
HbGRF3	EVM0012342.1
HbGRF4	EVM0011360.1
HbGRF5	EVM0012412.1
HbGRF6	EVM0034395.1
HbGRF7	EVM0030397.1
HbGRF8	EVM0019153.1
HbGRF9	EVM0011486.1
HbGRF10	EVM0032057.1
HbGRF11	EVM0014120.1
HbGRF12	EVM0023925.1
HbGRF13	EVM0040016.1
HbGRF14	EVM0037819.1
HbGRF15	EVM0020422.1
HbGRF16	EVM0027058.1
HbGIF1	EVM0008481.1
HbGIF2	EVM0022512.1
HbGIF3	EVM0031572.1
HbGIF4	EVM0037662.1
HbGIF5	EVM0004968.2

## Sheet: Table S2
Table S2: Raw data of SE regeneration rates of each transgenic callus line and control
Callus line	Repeat	Callus weight(g)	The numbers of embryos (nb)	SE regeneration rate (nb.g-1)	Average SE regeneration rate (nb.g-1)
073-p35S:GFP	1	0.73	1	1.37	4.36 ± 2.04
	2	0.62	2	3.24
	3	0.91	3	3.31
	4	1	3	3.02
	5	0.6	4	6.7
	7	0.14	1	7.41
	8	0.37	2	5.42
	9	0.68	3	4.4
073-p35S:HbGRF4-1	1	0.57	10	17.42	13.38 ± 3.71
	2	0.56	7	12.59
	3	0.59	6	10.12
073-p35S:HbGRF4-4	1	0.68	6	8.78	15.21 ± 7.34
	2	0.43	10	23.2
	3	0.59	8	13.63
073-p35S:HbGRF4-HbGIF1-1	1	0.8	5	6.27	8.46 ± 5.23
	2	0.93	9	9.72
	3	0.6	11	18.21
	4	1.31	4	3.06
	5	1.4	10	7.14
	6	1.1	7	6.38
073-p35S:HbGRF4-HbGIF1-3	1	0.76	35	45.93	36.05 ± 7.01
	2	0.59	19	32.09
	3	0.66	20	30.21
	4	0.7	25	35.97
073-p35S:HbGRF4-HbGIF1-4	1	0.77	14	18.11	45.87 ± 22.8
	2	0.53	24	45.37
	3	0.31	23	73.95
	4	0.3	14	46.05
073-p35S:HbGRF4-HbGIF1-5	1	0.49	36	73.47	80.21 ± 9.54
	2	0.69	60	86.96
073-p35S:HbGRF4-HbGIF1-10	1	0.72	11	15.28	34.19 ± 19.56
	2	0.7	23	32.95
	3	0.64	35	54.35
073-p35S:HbGRF4-HbGIF1-11	1	0.62	30	48.23	39.5 ± 11.92
	2	0.5	22	44.35
	3	0.66	17	25.91
073-p35S:HbGRF4-HbGIF1-14	1	0.54	17	31.48	27.03 ± 13.79
	2	0.66	25	38.05
	3	0.61	7	11.57
073-p35S:HbGRF4-HbGIF1-15	1	0.59	31	52.54	46.94 ± 18.56
	2	0.74	17	22.97
	3	0.59	36	61.12
	4	0.59	19	32.26
	5	0.46	30	65.79
363-p35S:GFP	1	0.5	12	24	12.00 ± 10.72
	2	0.5	17	34
	3	0.5	3	6
	4	0.5	7	14
	5	0.5	0	0
	6	0.5	1	2
	7	0.5	1	2
	8	0.5	0	0
	9	0.5	9	18
	10	0.5	10	20
	11	0.5	5	10
	12	0.5	7	14
363-p35S:HbGRF4-1	1	0.5	20	40	26.00 ± 10.71
	2	0.5	7	14
	3	0.5	13	26
	4	0.5	12	24
363-p35S:HbGRF4-3	1	0.5	82	164	138.40 ± 32.6
	2	0.5	82	164
	3	0.5	54	108
	4	0.5	79	158
	5	0.5	49	98
363-p35S:HbGRF4-6	1	0.5	39	78	61.20 ± 16.59
	2	0.5	38	76
	3	0.5	32	64
	4	0.5	22	44
	5	0.5	22	44
363-p35S:HbGRF4-7	1	0.5	40	80	91.00 ± 26.36
	2	0.5	65	130
	3	0.5	36	72
	4	0.5	41	82
363-p35S:HbGRF4-HbGIF1-1	1	0.5	17	34	59.50 ± 37.57
	2	0.5	13	26
	3	0.5	54	108
	4	0.5	35	70
363-p35S:HbGRF4-HbGIF1-2	1	0.5	40	80	101.20 ± 22.96
	2	0.5	65	130
	3	0.5	48	96
	4	0.5	60	120
	5	0.5	40	80

## Sheet: Table S3
Table S3: The list of oligonucleotide sequences used in this study
Name	Sequence(5’→3’)	Feature
HbGRF4.1-L	ATGAATAGTGGTGGTGTAGG	Amplified HbGRF4 gene
HbGRF4.1-R1	TTACAATTTGCCAGGAC
HbGIF1.1-L1	ATGCAGCAGCACCTGATG	Amplified HbGIF1 gene
HbGIF1.1-R1	ATTCCCATCATCAGTCGAT
HbGIF1.1-L3	GCGGCCGCTGCCATGCAGCAGCACCTGATG	Link HbGRF4 and HbGIF1 gene
HbGRF4.1-R5	GGCAGCGGCCGCCAATTTGCCAGGACATTCTG
HbGRF4.1-2300-L	GGGACGAGCTCGGTACCCGGGATGAATAGTGGTGGTGTAGG	Link vector and gene
HbGIF4.1-2300-R	TGAACGATCGCATGCCTGCAGTCAATTCCCATCATCAGTCGAT
HbGRF4.1-2300-R	TGAACGATCGCATGCCTGCAGTTACAATTTGCCAGGAC
q-pcr-HbGRF4-L2	GCTCCAAAGATGCATACCCA	Q-pcr primers for HbGRF4 in transgenic callus (Cover the miR396 target site)
q-pcr-HbGRF4-R2	AGTGATGTCACAGTGGACG
qp-HbGRF4-L3	GGGCACTGGTTCTGGAACTA	Q-pcr primers for HbGRF4 in wild type
qp-HbGRF4-R3	GCTGCGAGTCAATCTGGAGA
qp-HbGRF3-L	CAGACGGACTCGCAGCTC	Q-pcr primers for HbGRF3 in wild type
qp-HbGRF3-R	CAGGTTCCCCAGTTGCAAAT
qp-HbGIF1-L	TCAAGCAAGGCTACAGCGAA	Q-pcr primers for HbGIF1 in wild type
qp-HbGIF1-R	ACTGTTGTTGAGTGTATAGCATGG
qp-HbGIF4-L	TGAAGATTGTTGAGGGCCAGA	Q-pcr primers for HbGIF4 in wild type
qp-HbGIF4-R	ATGTAGTGTGCTCCTGGCTG
qp-HbRH2b-L	AGGTGGATTGGCTAACTGAG	Q-pcr primers for HbRH2b
qp-HbRH2b-R	GAGCCCAAACATCAGTAGTG
4xAla	GCGGCCGCTGCC	Link HbGRF4 and HbGIF1 gene
1390-L	CGACAACGCATCAGTCATGG	Q-pcr primers for EVM0021390.1
1390-R	GGTTGATGAAAGACCTGTTGGG
9602-L	AGTCACCCTGTCTTTGACCC	Q-pcr primers for EVM0009602.1
9602-R	AAGAACCGGTGAAGGGAAGC
7412-L	AAGTTGGAGAAACTGGCCGA	Q-pcr primers for EVM0007412.1
7412-R	GACCCTTGATCAGGTCTGGC
8798-L	AAGCTCCCATTTCCTCCACC	Q-pcr primers for EVM0008798.1
8798-R	GCATATTTTCCCCAAGGCCG
6996-L	GGTGTGATCGCAGTTTGGAC	Q-pcr primers for EVM0006996.1
6996-R	TGGATTCCGGAAAGGAAGTG
1887-L	GGGGCAACCTGAGACATTGG	Q-pcr primers for EVM0021887.1
1887-R	CCCAAGCCTTCTCAAACTCCC
6239-L	CAAAGCAATACGCAGAGGGC	Q-pcr primers for EVM0026239.1
6239-R	CTAGAGATTGGGCTGCCTGG
8658-L	ACAACACCCTATGGAACGGG	Q-pcr primers for EVM0028658.1
8658-R	ATCCTGGGATCGGCTGGTAG

## Sheet: Table S4
Table S4: The list of DEGs in HbGRF4-overexpressing lines compare to control
HbGRF4-overexpressing line vs Empty line
id	363-p35S:GFP-1	363-p35S:GFP-2	363-p35S:HbGRF4-3-1	363-p35S:HbGRF4-3-2	363-p35S:GFP-1_CPM	363-p35S:GFP-2_CPM	363-p35S:HbGRF4-3-1_CPM	363-p35S:HbGRF4-3-2_CPM	363-p35S:GFP_mean	363-p35S:HbGRF4-3_mean	log2(fc)	PValue	FDR
EVM0024860.1	0	0	29	65	0	0	1.63	2.16	0.001	1.895	10.888	1.97e-06	4.49e-05
EVM0013778.1	0	0	28	52	0	0	1.57	1.73	0.001	1.65	10.6883	4.7e-06	9.88e-05
EVM0025830.1	0	0	25	38	0	0	1.41	1.26	0.001	1.335	10.3826	1.82e-05	0.000326421
EVM0017356.1	0	0	25	30	0	0	1.41	1	0.001	1.205	10.2348	3.63e-05	0.000600138
EVM0015210.1	0	0	17	21	0	0	0.96	0.7	0.001	0.83	9.697	0.000305322	0.00373926
EVM0004773.1	0	0	21	14	0	0	1.18	0.47	0.001	0.825	9.6883	0.000382238	0.0045283
EVM0026386.1	0	0	12	24	0	0	0.67	0.8	0.001	0.735	9.5216	0.000545244	0.00608683
EVM0038085.1	0	0	12	21	0	0	0.67	0.7	0.001	0.685	9.42	0.00078528	0.00829579
EVM0011559.1	0	0	18	9	0	0	1.01	0.3	0.001	0.655	9.3554	0.00133818	0.0130319
EVM0036484.1	0	0	12	16	0	0	0.67	0.53	0.001	0.6	9.2288	0.00153054	0.0145176
EVM0040975.1	0	0	14	12	0	0	0.79	0.4	0.001	0.595	9.2167	0.00181265	0.0167008
EVM0009296.1	0	0	12	11	0	0	0.67	0.37	0.001	0.52	9.0224	0.00326402	0.026931
EVM0019857.1	0	0	7	19	0	0	0.39	0.63	0.001	0.51	8.9944	0.00326896	0.0269612
EVM0002845.1	0	0	9	15	0	0	0.51	0.5	0.001	0.505	8.9801	0.00353549	0.0287404
EVM0029379.1	0	0	9	14	0	0	0.51	0.47	0.001	0.49	8.9366	0.00412152	0.0324034
EVM0004433.1	0	0	7	17	0	0	0.39	0.57	0.001	0.48	8.9069	0.00436453	0.0339275
EVM0017820.1	0	0	10	12	0	0	0.56	0.4	0.001	0.48	8.9069	0.0044295	0.0342899
EVM0036644.1	0	0	13	6	0	0	0.73	0.2	0.001	0.465	8.8611	0.00623382	0.0451307
EVM0022634.1	0	0	11	9	0	0	0.62	0.3	0.001	0.46	8.8455	0.00575873	0.0423161
EVM0029180.1	0	0	4	20	0	0	0.22	0.67	0.001	0.445	8.7977	0.00656569	0.0470099
EVM0029286.1	0	0	6	16	0	0	0.34	0.53	0.001	0.435	8.7649	0.00666179	0.0475953
EVM0010841.1	0	1	27	72	0	0.04	1.52	2.4	0.02	1.96	6.6147	1.72e-05	0.000310164
EVM0020588.1	0	1	26	68	0	0.04	1.46	2.26	0.02	1.86	6.5392	2.33e-05	0.000407376
EVM0006550.1	2	3	121	218	0.18	0.11	6.8	7.26	0.145	7.03	5.5994	2.41e-15	1.8e-13
EVM0002687.1	0	2	30	51	0	0.07	1.69	1.7	0.035	1.695	5.5978	4.37e-05	0.000701457
EVM0041384.1	30	57	1472	2259	2.67	2	82.73	75.18	2.335	78.955	5.0795	1.4e-145	8.36e-142
EVM0015090.1	23	78	1260	2698	2.05	2.73	70.81	89.8	2.39	80.305	5.0704	9.52e-129	4.07e-125
EVM0004111.1	0	2	21	25	0	0.07	1.18	0.83	0.035	1.005	4.8437	0.00150435	0.0143009
EVM0017538.1	0	3	27	44	0	0.11	1.52	1.46	0.055	1.49	4.7597	0.000110113	0.00156816
EVM0013309.1	1	7	69	153	0.09	0.25	3.88	5.09	0.17	4.485	4.7215	2.87e-11	1.38e-09
EVM0019130.1	28	107	1293	2039	2.49	3.75	72.67	67.86	3.12	70.265	4.4932	7.3e-124	2.73e-120
EVM0026508.1	0	4	12	71	0	0.14	0.67	2.36	0.07	1.515	4.4358	0.000281439	0.0034781
EVM0028737.1	1	1	26	35	0.09	0.04	1.46	1.16	0.065	1.31	4.333	0.000256275	0.0032312
EVM0019297.1	1	5	45	78	0.09	0.18	2.53	2.6	0.135	2.565	4.2479	4.39e-07	1.13e-05
EVM0020100.1	1	6	51	84	0.09	0.21	2.87	2.8	0.15	2.835	4.2403	1.33e-07	3.75e-06
EVM0038841.1	27	80	829	1537	2.4	2.8	46.59	51.15	2.6	48.87	4.2324	3.69e-93	6.49e-90
EVM0017652.1	0	4	31	17	0	0.14	1.74	0.57	0.07	1.155	4.0444	0.00204967	0.0184971
EVM0009302.1	35	105	952	1736	3.11	3.68	53.5	57.78	3.395	55.64	4.0346	4.77e-101	1.02e-97
EVM0006984.1	0	3	16	27	0	0.11	0.9	0.9	0.055	0.9	4.0324	0.00384999	0.0307208
EVM0041814.1	3	1	40	80	0.27	0.04	2.25	2.66	0.155	2.455	3.9854	9.62e-07	2.33e-05
EVM0003122.1	2	7	53	111	0.18	0.25	2.98	3.69	0.215	3.335	3.9553	1.4e-08	4.6e-07
EVM0034210.1	1	0	11	23	0.09	0	0.62	0.77	0.045	0.695	3.949	0.00530019	0.0395294
EVM0005482.1	49	108	878	1901	4.36	3.78	49.34	63.27	4.07	56.305	3.7902	3.81e-85	5.69e-82
EVM0011360.1	841	2073	16832	32684	74.8	72.61	945.98	1087.8	73.705	1016.89	3.7863	0	0
EVM0041919.1	1	4	28	43	0.09	0.14	1.57	1.43	0.115	1.5	3.7053	0.000180955	0.00239992
EVM0005568.1	1	3	22	39	0.09	0.11	1.24	1.3	0.1	1.27	3.6668	0.000518309	0.00584065
EVM0019067.1	7	11	97	218	0.62	0.39	5.45	7.26	0.505	6.355	3.6535	3.49e-14	2.3e-12
EVM0040121.1	56	148	1074	1761	4.98	5.18	60.36	58.61	5.08	59.485	3.5496	1.05e-100	2.09e-97
EVM0027389.1	1	2	22	17	0.09	0.07	1.24	0.57	0.08	0.905	3.4998	0.00461217	0.0354501
EVM0040024.1	7	15	118	179	0.62	0.53	6.63	5.96	0.575	6.295	3.4526	7.05e-14	4.5e-12
EVM0002824.1	0	5	18	28	0	0.18	1.01	0.93	0.09	0.97	3.43	0.00596617	0.0435727
EVM0039598.1	31	87	562	926	2.76	3.05	31.59	30.82	2.905	31.205	3.4252	3.47e-56	2.21e-53
EVM0011258.1	1	3	18	34	0.09	0.11	1.01	1.13	0.1	1.07	3.4195	0.00183131	0.0168415
EVM0031709.1	73	146	1088	1870	6.49	5.11	61.15	62.24	5.8	61.695	3.411	6.16e-97	1.15e-93
EVM0024523.1	1	2	13	29	0.09	0.07	0.73	0.97	0.08	0.85	3.4094	0.00527942	0.0394138
EVM0017937.1	4	30	134	213	0.36	1.05	7.53	7.09	0.705	7.31	3.3742	2.45e-13	1.5e-11
EVM0036694.1	48	130	839	1304	4.27	4.55	47.15	43.4	4.41	45.275	3.3599	6.72e-75	7.18e-72
EVM0033199.1	4	8	52	108	0.36	0.28	2.92	3.59	0.32	3.255	3.3465	8.35e-08	2.42e-06
EVM0014956.1	12	14	141	237	1.07	0.49	7.92	7.89	0.78	7.905	3.3412	3.84e-16	3.05e-14
EVM0032490.1	8	10	98	153	0.71	0.35	5.51	5.09	0.53	5.3	3.3219	1.35e-11	6.77e-10
EVM0020941.1	3	9	51	88	0.27	0.32	2.87	2.93	0.295	2.9	3.2973	5.97e-07	1.51e-05
EVM0006588.1	1	3	24	18	0.09	0.11	1.35	0.6	0.1	0.975	3.2854	0.00457382	0.0352278
EVM0031369.1	41	83	532	974	3.65	2.91	29.9	32.42	3.28	31.16	3.2479	1.05e-52	6.15e-50
EVM0009059.1	121	394	1947	3334	10.76	13.8	109.42	110.96	12.28	110.19	3.1656	1.94e-119	5.81e-116
EVM0031376.1	2	1	14	35	0.18	0.04	0.79	1.16	0.11	0.975	3.1479	0.00311888	0.0259173
EVM0028346.1	257	729	3809	6360	22.86	25.53	214.07	211.68	24.195	212.875	3.1372	3.1e-196	3.09e-192
EVM0008316.1	0	8	26	30	0	0.28	1.46	1	0.14	1.23	3.1352	0.0046313	0.0355697
EVM0039821.1	2	2	20	32	0.18	0.07	1.12	1.07	0.125	1.095	3.1309	0.00195056	0.0177509
EVM0003014.1	5	6	43	93	0.44	0.21	2.42	3.1	0.325	2.76	3.0862	1.95e-06	4.45e-05
EVM0026401.1	9	22	134	173	0.8	0.77	7.53	5.76	0.785	6.645	3.0815	8.77e-13	5.09e-11
EVM0037864.1	2	4	16	53	0.18	0.14	0.9	1.76	0.16	1.33	3.0553	0.0011032	0.0110791
EVM0001679.1	4	8	58	59	0.36	0.28	3.26	1.96	0.32	2.61	3.0279	7.66e-06	0.000152665
EVM0015734.1	8	14	87	146	0.71	0.49	4.89	4.86	0.6	4.875	3.0224	4.22e-10	1.74e-08
EVM0001582.1	43	60	436	705	3.82	2.1	24.5	23.46	2.96	23.98	3.0182	5.22e-35	1.39e-32
EVM0037097.1	1	8	24	49	0.09	0.28	1.35	1.63	0.185	1.49	3.0097	0.00109099	0.0109785
EVM0003141.1	2	2	24	19	0.18	0.07	1.35	0.63	0.125	0.99	2.9855	0.00497768	0.0377549
EVM0018076.1	13	26	143	247	1.16	0.91	8.04	8.22	1.035	8.13	2.9736	2.3e-15	1.72e-13
EVM0001152.1	13	49	211	307	1.16	1.72	11.86	10.22	1.44	11.04	2.9386	4.18e-18	4.03e-16
EVM0014837.1	1	13	27	78	0.09	0.46	1.52	2.6	0.275	2.06	2.9051	0.000374532	0.00444489
EVM0039201.1	2	6	26	44	0.18	0.21	1.46	1.46	0.195	1.46	2.9044	0.000839836	0.00878831
EVM0042134.1	1864	4756	21533	38146	165.79	166.58	1210.18	1269.58	166.185	1239.88	2.8993	0	0
EVM0032671.1	65	118	602	1155	5.78	4.13	33.83	38.44	4.955	36.135	2.8664	4.89e-48	2.15e-45
EVM0013803.1	4	2	31	40	0.36	0.07	1.74	1.33	0.215	1.535	2.8358	0.000587785	0.00650107
EVM0016011.1	8	7	55	103	0.71	0.25	3.09	3.43	0.48	3.26	2.7638	1.33e-06	3.12e-05
EVM0028880.1	3	8	32	58	0.27	0.28	1.8	1.93	0.275	1.865	2.7617	0.000236257	0.00302342
EVM0032910.1	36	76	366	569	3.2	2.66	20.57	18.94	2.93	19.755	2.7532	2.87e-30	6.23e-28
EVM0025546.1	3	23	66	106	0.27	0.81	3.71	3.53	0.54	3.62	2.745	3.29e-06	7.15e-05
EVM0025550.1	7	13	59	109	0.62	0.46	3.32	3.63	0.54	3.475	2.686	6.96e-07	1.73e-05
EVM0005066.1	82	194	754	1327	7.29	6.8	42.38	44.17	7.045	43.275	2.6189	2.4e-55	1.5e-52
EVM0011592.1	41	118	442	664	3.65	4.13	24.84	22.1	3.89	23.47	2.593	2.04e-31	4.7e-29
EVM0001584.1	5	17	43	111	0.44	0.6	2.42	3.69	0.52	3.055	2.5546	1.69e-05	0.000306303
EVM0007946.1	10	15	66	139	0.89	0.53	3.71	4.63	0.71	4.17	2.5542	1.8e-07	4.95e-06
EVM0008973.1	13	36	111	236	1.16	1.26	6.24	7.85	1.21	7.045	2.5416	5.16e-11	2.43e-09
EVM0025072.1	19	42	160	274	1.69	1.47	8.99	9.12	1.58	9.055	2.5188	3.96e-14	2.57e-12
EVM0021659.1	47	185	586	843	4.18	6.48	32.93	28.06	5.33	30.495	2.5164	2.25e-30	4.92e-28
EVM0040400.1	4	5	24	52	0.36	0.18	1.35	1.73	0.27	1.54	2.5119	0.00117358	0.0116722
EVM0014441.1	5	7	38	53	0.44	0.25	2.14	1.76	0.345	1.95	2.4988	0.000331898	0.00400285
EVM0014549.1	56	125	442	815	4.98	4.38	24.84	27.13	4.68	25.985	2.4731	2.67e-33	6.76e-31
EVM0036561.1	9	15	66	108	0.8	0.53	3.71	3.59	0.665	3.65	2.4565	1.39e-06	3.25e-05
EVM0019473.1	29	52	237	321	2.58	1.82	13.32	10.68	2.2	12	2.4475	2.46e-16	2.01e-14
EVM0002595.1	6	14	47	85	0.53	0.49	2.64	2.83	0.51	2.735	2.423	3.91e-05	0.000639417
EVM0017309.1	41	124	390	628	3.65	4.34	21.92	20.9	3.995	21.41	2.422	9.22e-27	1.54e-24
EVM0042399.1	5	9	35	62	0.44	0.32	1.97	2.06	0.38	2.015	2.4067	0.000363332	0.00432398
EVM0038438.1	66	199	570	1083	5.87	6.97	32.03	36.04	6.42	34.035	2.4064	4.8e-37	1.43e-34
EVM0033496.1	91	257	788	1391	8.09	9	44.29	46.3	8.545	45.295	2.4062	2.56e-49	1.2e-46
EVM0005315.1	92	270	833	1345	8.18	9.46	46.82	44.76	8.82	45.79	2.3762	3.53e-48	1.6e-45
EVM0035566.1	3	6	26	31	0.27	0.21	1.46	1.03	0.24	1.245	2.375	0.00579279	0.0425245
EVM0019238.1	87	163	641	995	7.74	5.71	36.02	33.12	6.725	34.57	2.3619	3.01e-37	9.19e-35
EVM0027954.1	46	88	284	606	4.09	3.08	15.96	20.17	3.585	18.065	2.3332	6.24e-21	7.49e-19
EVM0034614.1	7	26	68	115	0.62	0.91	3.82	3.83	0.765	3.825	2.3219	5.24e-06	0.000108126
EVM0040220.1	40	88	278	528	3.56	3.08	15.62	17.57	3.32	16.595	2.3215	5.12e-21	6.17e-19
EVM0010925.1	4	4	23	35	0.36	0.14	1.29	1.16	0.25	1.225	2.2928	0.00587149	0.0429967
EVM0040304.1	5	20	50	83	0.44	0.7	2.81	2.76	0.57	2.785	2.2886	0.000122349	0.00171627
EVM0033376.1	73	117	444	778	6.49	4.1	24.95	25.89	5.295	25.42	2.2633	8.95e-26	1.41e-23
EVM0010574.1	5	18	51	68	0.44	0.63	2.87	2.26	0.535	2.565	2.2613	0.000253394	0.00320299
EVM0020120.1	40	96	280	513	3.56	3.36	15.74	17.07	3.46	16.405	2.2453	3.74e-20	4.29e-18
EVM0011123.1	58	147	407	780	5.16	5.15	22.87	25.96	5.155	24.415	2.2437	2.71e-27	4.74e-25
EVM0024257.1	145	315	987	1619	12.9	11.03	55.47	53.88	11.965	54.675	2.1921	3.14e-51	1.62e-48
EVM0019280.1	26	54	182	264	2.31	1.89	10.23	8.79	2.1	9.51	2.1791	3.69e-12	1.98e-10
EVM0036638.1	8	22	58	100	0.71	0.77	3.26	3.33	0.74	3.295	2.1547	3.63e-05	0.000600138
EVM0023440.1	6	9	34	56	0.53	0.32	1.91	1.86	0.425	1.885	2.149	0.00127682	0.0125364
EVM0023531.1	381	972	2502	4759	33.89	34.05	140.62	158.39	33.97	149.505	2.1379	9.75e-85	1.39e-81
EVM0002149.1	40	115	291	511	3.56	4.03	16.35	17.01	3.795	16.68	2.1359	9.8e-19	1.01e-16
EVM0020246.1	4	16	38	56	0.36	0.56	2.14	1.86	0.46	2	2.1203	0.00193077	0.017594
EVM0034629.1	96	208	582	1076	8.54	7.29	32.71	35.81	7.915	34.26	2.1139	3.03e-33	7.56e-31
EVM0030857.1	1217	3522	8783	15268	108.24	123.36	493.61	508.15	115.8	500.88	2.1128	4.11e-120	1.36e-116
EVM0022318.1	156	476	1194	1910	13.88	16.67	67.1	63.57	15.275	65.335	2.0967	5.23e-49	2.41e-46
EVM0016145.1	59	122	344	642	5.25	4.27	19.33	21.37	4.76	20.35	2.096	1.24e-21	1.54e-19
EVM0032963.1	4	18	43	54	0.36	0.63	2.42	1.8	0.495	2.11	2.0917	0.00205705	0.0185469
EVM0012230.1	11	4	36	82	0.98	0.14	2.02	2.73	0.56	2.375	2.0844	0.00137997	0.0133562
EVM0015235.1	17	12	73	119	1.51	0.42	4.1	3.96	0.965	4.03	2.0622	3.38e-05	0.000563845
EVM0038116.1	31	78	195	359	2.76	2.73	10.96	11.95	2.745	11.455	2.0611	2.52e-13	1.54e-11
EVM0004166.1	483	1430	3356	5877	42.96	50.09	188.61	195.6	46.525	192.105	2.0458	5.38e-83	6.43e-80
EVM0015587.1	29	43	159	235	2.58	1.51	8.94	7.82	2.045	8.38	2.0348	1.04e-09	4.06e-08
EVM0034884.1	10	3	39	57	0.89	0.11	2.19	1.9	0.5	2.045	2.0321	0.00325735	0.0268886
EVM0003513.1	93	238	627	975	8.27	8.34	35.24	32.45	8.305	33.845	2.0269	1.08e-31	2.54e-29
EVM0020925.1	27	90	196	338	2.4	3.15	11.02	11.25	2.775	11.135	2.0045	7.98e-12	4.11e-10
EVM0013177.1	104	233	611	1067	9.25	8.16	34.34	35.51	8.705	34.925	2.0043	2.6e-32	6.38e-30
EVM0027143.1	57	160	402	607	5.07	5.6	22.59	20.2	5.335	21.395	2.0037	7.85e-21	9.32e-19
EVM0020184.1	9	43	89	128	0.8	1.51	5	4.26	1.155	4.63	2.0031	1.78e-05	0.000320346
EVM0025098.1	45	137	294	563	4	4.8	16.52	18.74	4.4	17.63	2.0025	3.45e-17	3.08e-15
EVM0023505.1	23	74	164	281	2.05	2.59	9.22	9.35	2.32	9.285	2.0008	2.41e-10	1.03e-08
EVM0014947.1	8	7	28	67	0.71	0.25	1.57	2.23	0.48	1.9	1.9849	0.00258735	0.0223254
EVM0018525.1	96	219	574	940	8.54	7.67	32.26	31.29	8.105	31.775	1.971	1.66e-29	3.38e-27
EVM0004269.1	17	13	76	103	1.51	0.46	4.27	3.43	0.985	3.85	1.9667	8.37e-05	0.00122759
EVM0037258.1	7	9	38	42	0.62	0.32	2.14	1.4	0.47	1.77	1.913	0.00487048	0.0370817
EVM0006711.1	21	66	140	233	1.87	2.31	7.87	7.75	2.09	7.81	1.9018	1.66e-08	5.36e-07
EVM0037750.1	16	56	108	195	1.42	1.96	6.07	6.49	1.69	6.28	1.8937	6.1e-07	1.55e-05
EVM0040566.1	8	14	36	71	0.71	0.49	2.02	2.36	0.6	2.19	1.8679	0.00177562	0.0164458
EVM0012112.1	293	793	1679	3044	26.06	27.78	94.36	101.31	26.92	97.835	1.8617	1.86e-56	1.24e-53
EVM0021767.1	36	74	192	306	3.2	2.59	10.79	10.18	2.895	10.485	1.8567	6.04e-11	2.8e-09
EVM0012245.1	52	169	333	579	4.63	5.92	18.71	19.27	5.275	18.99	1.848	3.55e-16	2.84e-14
EVM0042500.1	46	88	220	403	4.09	3.08	12.36	13.41	3.585	12.885	1.8456	1.33e-12	7.45e-11
EVM0005669.1	76	170	415	658	6.76	5.95	23.32	21.9	6.355	22.61	1.831	4.41e-20	5.03e-18
EVM0017022.1	12	14	49	84	1.07	0.49	2.75	2.8	0.78	2.775	1.8309	0.000609114	0.0066875
EVM0038452.1	21	50	129	169	1.87	1.75	7.25	5.62	1.81	6.435	1.83	5.23e-07	1.34e-05
EVM0024532.1	13	26	69	104	1.16	0.91	3.88	3.46	1.035	3.67	1.8261	8.7e-05	0.00127155
EVM0018032.1	11	27	55	110	0.98	0.95	3.09	3.66	0.965	3.375	1.8063	0.000207316	0.00269725
EVM0019367.1	15	38	77	149	1.33	1.33	4.33	4.96	1.33	4.645	1.8043	1.66e-05	0.00030173
EVM0000860.1	44	125	241	462	3.91	4.38	13.54	15.38	4.145	14.46	1.8026	4.97e-13	2.95e-11
EVM0014985.1	296	907	1745	3082	26.33	31.77	98.07	102.58	29.05	100.325	1.7881	9.48e-47	3.78e-44
EVM0037755.1	40	133	290	363	3.56	4.66	16.3	12.08	4.11	14.19	1.7877	4.73e-11	2.23e-09
EVM0013343.1	54	128	299	456	4.8	4.48	16.8	15.18	4.64	15.99	1.785	1.61e-14	1.11e-12
EVM0000217.1	12	13	41	89	1.07	0.46	2.3	2.96	0.765	2.63	1.7815	0.00113808	0.0113569
EVM0028720.1	118	242	613	921	10.5	8.48	34.45	30.65	9.49	32.55	1.7782	3.24e-24	4.62e-22
EVM0032632.1	108	320	607	1118	9.61	11.21	34.11	37.21	10.41	35.66	1.7763	3.36e-25	5e-23
EVM0008333.1	8	26	37	104	0.71	0.91	2.08	3.46	0.81	2.77	1.7739	0.00164717	0.0154233
EVM0035378.1	11	28	58	103	0.98	0.98	3.26	3.43	0.98	3.345	1.7712	0.000276448	0.00342066
EVM0029498.1	82	257	521	786	7.29	9	29.28	26.16	8.145	27.72	1.7669	5.24e-20	5.9e-18
EVM0023556.1	236	525	1214	1968	20.99	18.39	68.23	65.5	19.69	66.865	1.7638	1.27e-42	4.41e-40
EVM0003459.1	12	23	55	99	1.07	0.81	3.09	3.29	0.94	3.19	1.7628	0.000317768	0.00386399
EVM0000236.1	12	52	80	158	1.07	1.82	4.5	5.26	1.445	4.88	1.7558	5.75e-05	0.000885281
EVM0021543.1	158	310	721	1309	14.05	10.86	40.52	43.57	12.455	42.045	1.7552	9.16e-28	1.64e-25
EVM0035975.1	66	82	279	412	5.87	2.87	15.68	13.71	4.37	14.695	1.7496	3.02e-10	1.28e-08
EVM0015325.1	33	85	180	293	2.94	2.98	10.12	9.75	2.96	9.935	1.7469	1.24e-09	4.77e-08
EVM0016489.1	7	17	30	72	0.62	0.6	1.69	2.4	0.61	2.045	1.7452	0.00501265	0.0379639
EVM0037490.1	59	107	248	485	5.25	3.75	13.94	16.14	4.5	15.04	1.7408	1.27e-12	7.2e-11
EVM0024229.1	23	56	121	198	2.05	1.96	6.8	6.59	2.005	6.695	1.7395	4.7e-07	1.21e-05
EVM0034725.1	9	10	31	63	0.8	0.35	1.74	2.1	0.575	1.92	1.7395	0.00543466	0.0403812
EVM0014249.1	79	135	344	596	7.03	4.73	19.33	19.84	5.88	19.585	1.7359	3.58e-15	2.62e-13
EVM0014589.1	347	763	1761	2771	30.86	26.72	98.97	92.23	28.79	95.6	1.7314	5.21e-50	2.47e-47
EVM0033625.1	14	36	76	121	1.25	1.26	4.27	4.03	1.255	4.15	1.7254	7.65e-05	0.00113636
EVM0030062.1	328	930	1937	2818	29.17	32.57	108.86	93.79	30.87	101.325	1.7147	2.17e-44	8.01e-42
EVM0016485.1	26	34	99	175	2.31	1.19	5.56	5.82	1.75	5.69	1.7011	8.26e-06	0.00016305
EVM0005033.1	16	42	88	133	1.42	1.47	4.95	4.43	1.445	4.69	1.6985	3.83e-05	0.000629298
EVM0011463.1	24	96	179	233	2.13	3.36	10.06	7.75	2.745	8.905	1.6978	4.37e-07	1.13e-05
EVM0020173.2	128	316	660	1072	11.38	11.07	37.09	35.68	11.225	36.385	1.6966	1.93e-26	3.17e-24
EVM0016795.1	233	496	1239	1607	20.72	17.37	69.63	53.48	19.045	61.555	1.6925	2.24e-28	4.17e-26
EVM0011080.1	17	35	91	112	1.51	1.23	5.11	3.73	1.37	4.42	1.6899	7.75e-05	0.00114968
EVM0026842.1	26	59	120	222	2.31	2.07	6.74	7.39	2.19	7.065	1.6898	4.12e-07	1.07e-05
EVM0028244.1	439	1200	2258	4038	39.05	42.03	126.9	134.39	40.54	130.645	1.6882	2.54e-56	1.65e-53
EVM0028324.1	37	118	221	342	3.29	4.13	12.42	11.38	3.71	11.9	1.6815	6.71e-10	2.7e-08
EVM0041592.1	175	407	808	1509	15.57	14.26	45.41	50.22	14.915	47.815	1.6807	1.95e-30	4.35e-28
EVM0020773.1	11	10	41	59	0.98	0.35	2.3	1.96	0.665	2.13	1.6794	0.0050066	0.0379453
EVM0016110.1	139	394	744	1257	12.36	13.8	41.81	41.84	13.08	41.825	1.677	1.87e-27	3.3e-25
EVM0016456.1	1142	2836	5577	9769	101.57	99.33	313.43	325.13	100.45	319.28	1.6683	5.29e-89	8.79e-86
EVM0037948.1	82	235	421	769	7.29	8.23	23.66	25.59	7.76	24.625	1.666	7.63e-18	7.22e-16
EVM0000884.1	32	140	190	418	2.85	4.9	10.68	13.91	3.875	12.295	1.6658	4.09e-08	1.24e-06
EVM0037819.1	138	318	658	1118	12.27	11.14	36.98	37.21	11.705	37.095	1.6641	4.56e-26	7.26e-24
EVM0035043.1	35	83	162	299	3.11	2.91	9.1	9.95	3.01	9.525	1.662	9.16e-09	3.11e-07
EVM0019641.1	11	11	33	74	0.98	0.39	1.85	2.46	0.685	2.155	1.6535	0.00501148	0.0379639
EVM0027346.1	69	211	379	632	6.14	7.39	21.3	21.03	6.765	21.165	1.6455	2.37e-15	1.77e-13
EVM0028099.1	104	214	462	791	9.25	7.5	25.96	26.33	8.375	26.145	1.6424	6.02e-19	6.27e-17
EVM0029936.1	10	13	33	71	0.89	0.46	1.85	2.36	0.675	2.105	1.6409	0.00520606	0.0390295
EVM0024120.1	8	26	37	89	0.71	0.91	2.08	2.96	0.81	2.52	1.6374	0.00398078	0.0315122
EVM0009143.1	21	96	149	237	1.87	3.36	8.37	7.89	2.615	8.13	1.6364	2.87e-06	6.31e-05
EVM0028652.1	17	39	88	119	1.51	1.37	4.95	3.96	1.44	4.455	1.6294	9.97e-05	0.0014364
EVM0034500.1	10224	30326	51120	96891	909.36	1062.2	2873	3224.75	985.78	3048.88	1.6289	3.8e-67	3.07e-64
EVM0037427.1	24	68	117	218	2.13	2.38	6.58	7.26	2.255	6.92	1.6176	2.01e-06	4.57e-05
EVM0033402.1	49	89	201	350	4.36	3.12	11.3	11.65	3.74	11.475	1.6174	1.29e-09	4.93e-08
EVM0035507.1	17	55	95	156	1.51	1.93	5.34	5.19	1.72	5.265	1.614	3.96e-05	0.000644596
EVM0013717.1	13	20	66	59	1.16	0.7	3.71	1.96	0.93	2.835	1.608	0.00308399	0.0256773
EVM0010342.1	89	306	505	851	7.92	10.72	28.38	28.32	9.32	28.35	1.6049	1.11e-16	9.36e-15
EVM0024248.1	7	27	42	72	0.62	0.95	2.36	2.4	0.785	2.38	1.6002	0.00630718	0.0455236
EVM0037261.1	17	41	81	132	1.51	1.44	4.55	4.39	1.475	4.47	1.5996	9.85e-05	0.00142027
EVM0038448.1	767	2625	4002	7757	68.22	91.94	224.92	258.17	80.08	241.545	1.5928	7.47e-11	3.41e-09
EVM0010497.1	56	200	322	542	4.98	7.01	18.1	18.04	5.995	18.07	1.5918	8.13e-12	4.18e-10
EVM0038838.1	750	1584	3111	5695	66.71	55.48	174.84	189.54	61.095	182.19	1.5763	5.34e-51	2.71e-48
EVM0025384.1	184	392	869	1221	16.37	13.73	48.84	40.64	15.05	44.74	1.5718	1.02e-23	1.41e-21
EVM0019286.1	310	844	1359	2788	27.57	29.56	76.38	92.79	28.565	84.585	1.5662	3.07e-32	7.4e-30
EVM0038320.1	11	26	58	70	0.98	0.91	3.26	2.33	0.945	2.795	1.5645	0.0029109	0.0245506
EVM0034016.1	231	650	1108	1965	20.55	22.77	62.27	65.4	21.66	63.835	1.5593	2.7e-32	6.56e-30
EVM0015945.1	17	29	59	124	1.51	1.02	3.32	4.13	1.265	3.725	1.5581	0.000477263	0.00543005
EVM0040046.1	10	18	47	55	0.89	0.63	2.64	1.83	0.76	2.235	1.5562	0.00706526	0.0498468
EVM0019917.1	64	94	262	348	5.69	3.29	14.72	11.58	4.49	13.15	1.5503	1.35e-08	4.44e-07
EVM0012854.1	176	420	736	1416	15.65	14.71	41.36	47.13	15.18	44.245	1.5433	1.12e-24	1.63e-22
EVM0000660.1	33	68	147	217	2.94	2.38	8.26	7.22	2.66	7.74	1.5409	9.58e-07	2.32e-05
EVM0030891.1	97	240	410	796	8.63	8.41	23.04	26.49	8.52	24.765	1.5394	3.54e-16	2.84e-14
EVM0030070.1	16	21	67	75	1.42	0.74	3.77	2.5	1.08	3.135	1.5374	0.00212859	0.0190607
EVM0042250.1	43	154	239	397	3.82	5.39	13.43	13.21	4.605	13.32	1.5323	5.18e-09	1.85e-07
EVM0003286.1	88	225	364	749	7.83	7.88	20.46	24.93	7.855	22.695	1.5307	2.37e-14	1.6e-12
EVM0026840.1	172	528	883	1431	15.3	18.49	49.63	47.63	16.895	48.63	1.5253	3.02e-24	4.32e-22
EVM0009350.1	23	73	124	189	2.05	2.56	6.97	6.29	2.305	6.63	1.5242	1.22e-05	0.00023105
EVM0006533.1	119	285	464	993	10.58	9.98	26.08	33.05	10.28	29.565	1.5241	1.52e-16	1.26e-14
EVM0032759.1	111	281	509	839	9.87	9.84	28.61	27.92	9.855	28.265	1.5201	1.92e-18	1.9e-16
EVM0009602.1	407	919	1735	2949	36.2	32.19	97.51	98.15	34.195	97.83	1.5165	9.83e-43	3.46e-40
EVM0008368.1	13	28	71	64	1.16	0.98	3.99	2.13	1.07	3.06	1.5159	0.00371542	0.0298621
EVM0019549.1	231	686	1075	2014	20.55	24.03	60.42	67.03	22.29	63.725	1.5155	8.51e-28	1.53e-25
EVM0023815.1	19	53	93	147	1.69	1.86	5.23	4.89	1.775	5.06	1.5113	9.67e-05	0.00139777
EVM0025444.1	17	71	90	190	1.51	2.49	5.06	6.32	2	5.69	1.5084	0.000145047	0.00199353
EVM0024505.1	121	342	545	1019	10.76	11.98	30.63	33.91	11.37	32.27	1.505	1.31e-18	1.33e-16
EVM0040613.1	100	249	418	792	8.89	8.72	23.49	26.36	8.805	24.925	1.5012	7.1e-16	5.44e-14
EVM0030608.1	9	30	54	66	0.8	1.05	3.03	2.2	0.925	2.615	1.4993	0.00689068	0.0488225
EVM0018480.1	37	92	158	286	3.29	3.22	8.88	9.52	3.255	9.2	1.499	1.9e-07	5.23e-06
EVM0005995.1	19	55	90	155	1.69	1.93	5.06	5.16	1.81	5.11	1.4973	0.000104727	0.00150003
EVM0001770.1	151	375	663	1127	13.43	13.13	37.26	37.51	13.28	37.385	1.4932	2.42e-22	3.13e-20
EVM0019533.1	15	87	117	171	1.33	3.05	6.58	5.69	2.19	6.135	1.4861	0.000342975	0.00411942
EVM0022692.1	22	60	99	174	1.96	2.1	5.56	5.79	2.03	5.675	1.4831	4.52e-05	0.000721793
EVM0009522.1	13	21	53	70	1.16	0.74	2.98	2.33	0.95	2.655	1.4827	0.00426971	0.0333405
EVM0022810.1	16	53	99	108	1.42	1.86	5.56	3.59	1.64	4.575	1.4801	0.000687257	0.00742014
EVM0034258.1	14	49	75	121	1.25	1.72	4.22	4.03	1.485	4.125	1.4739	0.000769358	0.00815928
EVM0021390.1	1115	3061	5152	8496	99.17	107.22	289.55	282.77	103.195	286.16	1.4714	6.18e-63	4.62e-60
EVM0010255.1	26	41	104	136	2.31	1.44	5.84	4.53	1.875	5.185	1.4675	0.000137688	0.00190465
EVM0004101.5	14	76	93	167	1.25	2.66	5.23	5.56	1.955	5.395	1.4645	0.000575854	0.00637855
EVM0002920.1	83	201	358	589	7.38	7.04	20.12	19.6	7.21	19.86	1.4618	2.8e-13	1.71e-11
EVM0042841.1	325	826	1444	2316	28.91	28.93	81.15	77.08	28.92	79.115	1.4519	1.01e-35	2.83e-33
EVM0009734.1	757	1833	3226	5318	67.33	64.2	181.3	177	65.765	179.15	1.4458	1.21e-56	8.25e-54
EVM0010924.1	215	558	947	1555	19.12	19.54	53.22	51.75	19.33	52.485	1.4411	8.29e-27	1.4e-24
EVM0023603.1	17	55	85	137	1.51	1.93	4.78	4.56	1.72	4.67	1.441	0.000398725	0.00468737
EVM0034916.1	10	40	53	97	0.89	1.4	2.98	3.23	1.145	3.105	1.4392	0.00473505	0.0362359
EVM0034602.1	98	237	380	737	8.72	8.3	21.36	24.53	8.51	22.945	1.4309	8.75e-14	5.54e-12
EVM0019524.1	10	42	58	93	0.89	1.47	3.26	3.1	1.18	3.18	1.4302	0.00490794	0.0373301
EVM0003191.1	88	245	423	613	7.83	8.58	23.77	20.4	8.205	22.085	1.4285	6.86e-13	4.05e-11
EVM0023925.1	13	39	50	120	1.16	1.37	2.81	3.99	1.265	3.4	1.4264	0.00265161	0.0227748
EVM0008509.1	17	69	88	168	1.51	2.42	4.95	5.59	1.965	5.27	1.4233	0.000386259	0.00456415
EVM0016208.1	91	201	386	566	8.09	7.04	21.69	18.84	7.565	20.265	1.4216	1.91e-12	1.05e-10
EVM0030669.1	876	2457	3947	6526	77.91	86.06	221.83	217.2	81.985	219.515	1.4209	7.79e-52	4.23e-49
EVM0038681.1	72	136	226	516	6.4	4.76	12.7	17.17	5.58	14.935	1.4204	8.66e-09	2.96e-07
EVM0011314.1	808	2185	3514	5995	71.87	76.53	197.49	199.53	74.2	198.51	1.4197	3.2e-53	1.92e-50
EVM0024876.1	36	103	151	292	3.2	3.61	8.49	9.72	3.405	9.105	1.419	1.25e-06	2.96e-05
EVM0023195.1	13	41	65	99	1.16	1.44	3.65	3.29	1.3	3.47	1.4164	0.00233049	0.0205175
EVM0014648.1	21	59	105	138	1.87	2.07	5.9	4.59	1.97	5.245	1.4127	0.000231174	0.00297108
EVM0038012.1	110	326	482	873	9.78	11.42	27.09	29.06	10.6	28.075	1.4052	5.43e-15	3.92e-13
EVM0018417.1	223	578	919	1635	19.83	20.25	51.65	54.42	20.04	53.035	1.4041	1.74e-25	2.66e-23
EVM0007962.1	368	1038	1544	2885	32.73	36.36	86.77	96.02	34.545	91.395	1.4036	1.74e-31	4.03e-29
EVM0019393.1	21	60	90	163	1.87	2.1	5.06	5.43	1.985	5.245	1.4018	0.000194244	0.00255577
EVM0003017.1	66	163	264	472	5.87	5.71	14.84	15.71	5.79	15.275	1.3995	4.29e-10	1.77e-08
EVM0013169.1	19	90	108	201	1.69	3.15	6.07	6.69	2.42	6.38	1.3985	0.000254967	0.00321743
EVM0016835.1	27	39	77	168	2.4	1.37	4.33	5.59	1.885	4.96	1.3958	0.000336376	0.00405155
EVM0000503.1	661	1817	2904	4775	58.79	63.64	163.21	158.92	61.215	161.065	1.3957	2.86e-46	1.12e-43
EVM0006830.1	837	2123	3295	6123	74.45	74.36	185.18	203.79	74.405	194.485	1.3862	9.55e-48	4.02e-45
EVM0040110.1	312	722	1229	2084	27.75	25.29	69.07	69.36	26.52	69.215	1.384	2.04e-30	4.53e-28
EVM0032881.1	33	124	169	283	2.94	4.34	9.5	9.42	3.64	9.46	1.3779	5.23e-06	0.000108
EVM0011919.1	137	342	568	914	12.19	11.98	31.92	30.42	12.085	31.17	1.3669	5.71e-17	4.93e-15
EVM0038822.1	16	39	70	98	1.42	1.37	3.93	3.26	1.395	3.595	1.3657	0.00219374	0.0195321
EVM0009882.3	109	310	473	788	9.69	10.86	26.58	26.23	10.275	26.405	1.3617	3.07e-14	2.05e-12
EVM0030647.1	14	34	66	77	1.25	1.19	3.71	2.56	1.22	3.135	1.3616	0.00512414	0.0385723
EVM0012867.1	90	208	336	613	8	7.29	18.88	20.4	7.645	19.64	1.3612	9.17e-12	4.69e-10
EVM0026742.1	15	32	56	94	1.33	1.12	3.15	3.13	1.225	3.14	1.358	0.00373023	0.0299571
EVM0006765.1	31	69	126	186	2.76	2.42	7.08	6.19	2.59	6.635	1.3571	3.7e-05	0.000610478
EVM0012250.1	461	1139	1827	3130	41	39.89	102.68	104.17	40.445	103.425	1.3546	5.07e-38	1.58e-35
EVM0040592.1	56	105	212	307	4.98	3.68	11.91	10.22	4.33	11.065	1.3536	2.97e-07	7.89e-06
EVM0019426.1	16	46	83	92	1.42	1.61	4.66	3.06	1.515	3.86	1.3493	0.00293	0.0246838
EVM0005768.1	167	376	692	976	14.85	13.17	38.89	32.48	14.01	35.685	1.3489	1.19e-16	9.98e-15
EVM0013926.1	17	40	82	84	1.51	1.4	4.61	2.8	1.455	3.705	1.3485	0.00348724	0.0284255
EVM0037549.1	14	47	72	100	1.25	1.65	4.05	3.33	1.45	3.69	1.3476	0.00314387	0.026096
EVM0039486.1	22	29	72	106	1.96	1.02	4.05	3.53	1.49	3.79	1.3469	0.00191775	0.0175127
EVM0041567.1	407	989	1580	2732	36.2	34.64	88.8	90.93	35.42	89.865	1.3432	2.39e-34	6.21e-32
EVM0006778.1	61	143	238	391	5.43	5.01	13.38	13.01	5.22	13.195	1.3379	1.49e-08	4.86e-07
EVM0034572.2	39	68	126	231	3.47	2.38	7.08	7.69	2.925	7.385	1.3362	2.01e-05	0.000356505
EVM0019048.1	62	143	221	421	5.51	5.01	12.42	14.01	5.26	13.215	1.329	2.48e-08	7.82e-07
EVM0034923.1	32	112	147	262	2.85	3.92	8.26	8.72	3.385	8.49	1.3266	1.79e-05	0.000321591
EVM0012221.1	141	325	503	951	12.54	11.38	28.27	31.65	11.96	29.96	1.3248	3.86e-15	2.81e-13
EVM0012019.1	35	68	128	197	3.11	2.38	7.19	6.56	2.745	6.875	1.3246	3.77e-05	0.000619976
EVM0029842.1	122	286	468	776	10.85	10.02	26.3	25.83	10.435	26.065	1.3207	3.51e-14	2.3e-12
EVM0031655.1	110	259	394	748	9.78	9.07	22.14	24.9	9.425	23.52	1.3193	1.24e-12	7.03e-11
EVM0041068.1	29	72	140	145	2.58	2.52	7.87	4.83	2.55	6.35	1.3163	0.000311962	0.003805
EVM0003737.1	668	1750	2675	4513	59.41	61.3	150.34	150.2	60.355	150.27	1.316	3.36e-43	1.21e-40
EVM0033174.1	27	80	114	196	2.4	2.8	6.41	6.52	2.6	6.465	1.3141	0.000100688	0.00144843
EVM0014976.1	29	84	112	222	2.58	2.94	6.29	7.39	2.76	6.84	1.3093	7.35e-05	0.00109771
EVM0028014.1	1490	3977	5759	10458	132.53	139.3	323.66	348.07	135.915	335.865	1.3052	5.79e-51	2.88e-48
EVM0007022.1	113	268	434	709	10.05	9.39	24.39	23.6	9.72	23.995	1.3037	4.75e-13	2.84e-11
EVM0009404.1	370	964	1553	2313	32.91	33.77	87.28	76.98	33.34	82.13	1.3007	5.91e-28	1.07e-25
EVM0005237.1	25	86	103	213	2.22	3.01	5.79	7.09	2.615	6.44	1.3002	0.000222368	0.00286901
EVM0002189.1	160	464	598	1236	14.23	16.25	33.61	41.14	15.24	37.375	1.2942	1.39e-14	9.63e-13
EVM0003748.1	67	177	279	425	5.96	6.2	15.68	14.14	6.08	14.91	1.2941	1.08e-08	3.64e-07
EVM0033052.1	58	89	216	244	5.16	3.12	12.14	8.12	4.14	10.13	1.2909	1.94e-05	0.000345475
EVM0020334.1	14	42	68	85	1.25	1.47	3.82	2.83	1.36	3.325	1.2897	0.00655238	0.0469258
EVM0001793.1	300	914	1211	2259	26.68	32.01	68.06	75.18	29.345	71.62	1.2872	7.83e-22	9.84e-20
EVM0022989.1	40	129	181	286	3.56	4.52	10.17	9.52	4.04	9.845	1.285	5.48e-06	0.000112358
EVM0015775.1	145	414	567	1029	12.9	14.5	31.87	34.25	13.7	33.06	1.2709	9.15e-15	6.47e-13
EVM0000252.1	33	95	130	235	2.94	3.33	7.31	7.82	3.135	7.565	1.2709	4.25e-05	0.000684144
EVM0026488.1	21	41	55	147	1.87	1.44	3.09	4.89	1.655	3.99	1.2696	0.002869	0.0242587
EVM0003555.1	67	230	291	524	5.96	8.06	16.35	17.44	7.01	16.895	1.2691	3.02e-08	9.43e-07
EVM0033835.1	29	39	84	144	2.58	1.37	4.72	4.79	1.975	4.755	1.2676	0.00103484	0.0104912
EVM0021110.1	1399	3281	5171	8503	124.43	114.92	290.62	283	119.675	286.81	1.261	4.15e-52	2.3e-49
EVM0015266.1	219	604	815	1537	19.48	21.16	45.8	51.15	20.32	48.475	1.2543	1.55e-18	1.55e-16
EVM0002909.1	122	372	509	850	10.85	13.03	28.61	28.29	11.94	28.45	1.2526	1.28e-12	7.21e-11
EVM0014178.1	385	1067	1472	2640	34.24	37.37	82.73	87.87	35.805	85.3	1.2524	7.92e-27	1.35e-24
EVM0041848.1	56	108	214	263	4.98	3.78	12.03	8.75	4.38	10.39	1.2462	7.9e-06	0.000156865
EVM0028713.1	13	73	84	123	1.16	2.56	4.72	4.09	1.86	4.405	1.2438	0.00685588	0.0486104
EVM0003838.1	29	63	101	170	2.58	2.21	5.68	5.66	2.395	5.67	1.2433	0.000317647	0.00386399
EVM0026322.1	60	142	292	240	5.34	4.97	16.41	7.99	5.155	12.2	1.2428	7.45e-05	0.00111124
EVM0006311.1	120	274	440	697	10.67	9.6	24.73	23.2	10.135	23.965	1.2416	4.99e-12	2.62e-10
EVM0015579.1	372	989	1422	2409	33.09	34.64	79.92	80.18	33.865	80.05	1.2411	1.91e-27	3.36e-25
EVM0033328.1	121	262	417	711	10.76	9.18	23.44	23.66	9.97	23.55	1.2401	7.96e-12	4.11e-10
EVM0016073.1	104	257	349	705	9.25	9	19.61	23.46	9.125	21.535	1.2388	2.15e-10	9.26e-09
EVM0016517.1	35	95	120	254	3.11	3.33	6.74	8.45	3.22	7.595	1.238	7.1e-05	0.0010662
EVM0031597.1	89	270	366	613	7.92	9.46	20.57	20.4	8.69	20.485	1.2371	6.75e-10	2.71e-08
EVM0034176.1	15	56	75	106	1.33	1.96	4.22	3.53	1.645	3.875	1.2361	0.00593623	0.0434068
EVM0009177.1	54	159	216	369	4.8	5.57	12.14	12.28	5.185	12.21	1.2356	6.84e-07	1.71e-05
EVM0005306.1	402	906	1421	2374	35.76	31.73	79.86	79.01	33.745	79.435	1.2351	4.61e-27	7.97e-25
EVM0001476.1	21972	59639	83776	143035	1954.26	2088.93	4708.3	4760.53	2021.6	4734.41	1.2277	1.68e-63	1.29e-60
EVM0036692.3	31	90	124	206	2.76	3.15	6.97	6.86	2.955	6.915	1.2266	0.000142432	0.0019621
EVM0042674.1	63	132	232	325	5.6	4.62	13.04	10.82	5.11	11.93	1.2232	1.04e-06	2.5e-05
EVM0017397.1	271	677	1077	1533	24.1	23.71	60.53	51.02	23.905	55.775	1.2223	3.24e-19	3.45e-17
EVM0021099.1	356	814	1288	2038	31.66	28.51	72.39	67.83	30.085	70.11	1.2206	2.01e-24	2.89e-22
EVM0024682.1	174	364	660	861	15.48	12.75	37.09	28.66	14.115	32.875	1.2198	4.07e-12	2.17e-10
EVM0017615.1	66	125	173	425	5.87	4.38	9.72	14.14	5.125	11.93	1.219	5.47e-06	0.000112358
EVM0020698.1	34	135	157	277	3.02	4.73	8.82	9.22	3.875	9.02	1.2189	8.1e-05	0.00119531
EVM0036609.1	56	111	174	325	4.98	3.89	9.78	10.82	4.435	10.3	1.2156	3.75e-06	8.04e-05
EVM0042145.1	29	66	100	172	2.58	2.31	5.62	5.72	2.445	5.67	1.2135	0.000421986	0.00491446
EVM0015679.1	445	1127	1601	2802	39.58	39.47	89.98	93.26	39.525	91.62	1.2129	5.24e-29	1.04e-26
EVM0006813.1	23	41	74	118	2.05	1.44	4.16	3.93	1.745	4.045	1.2129	0.00262524	0.0225807
EVM0019412.1	252	681	860	1766	22.41	23.85	48.33	58.78	23.13	53.555	1.2113	6.56e-17	5.62e-15
EVM0010814.1	232	501	811	1275	20.63	17.55	45.58	42.43	19.09	44.005	1.2049	3.43e-17	3.07e-15
EVM0036450.1	23	114	122	211	2.05	3.99	6.86	7.02	3.02	6.94	1.2004	0.00111191	0.0111404
EVM0037236.1	57	130	184	351	5.07	4.55	10.34	11.68	4.81	11.01	1.1947	2.46e-06	5.49e-05
EVM0013723.1	186	466	646	1161	16.54	16.32	36.31	38.64	16.43	37.475	1.1896	1.55e-15	1.17e-13
EVM0002169.1	257	657	942	1552	22.86	23.01	52.94	51.65	22.935	52.295	1.1891	6.81e-20	7.63e-18
EVM0036610.1	262	714	920	1753	23.3	25.01	51.71	58.34	24.155	55.025	1.1878	2.77e-18	2.69e-16
EVM0002574.1	32	45	83	163	2.85	1.58	4.66	5.43	2.215	5.045	1.1875	0.0014053	0.0135575
EVM0031354.1	234	582	840	1397	20.81	20.39	47.21	46.5	20.6	46.855	1.1856	1.71e-18	1.71e-16
EVM0027665.1	128	444	557	897	11.38	15.55	31.3	29.85	13.465	30.575	1.1831	1.31e-10	5.75e-09
EVM0003038.1	34	79	132	172	3.02	2.77	7.42	5.72	2.895	6.57	1.1823	0.00034066	0.0040949
EVM0031607.1	75	197	279	454	6.67	6.9	15.68	15.11	6.785	15.395	1.182	5.65e-08	1.69e-06
EVM0010967.1	42	70	128	205	3.74	2.45	7.19	6.82	3.095	7.005	1.1784	0.000180124	0.00239315
EVM0027851.1	62	160	235	358	5.51	5.6	13.21	11.92	5.555	12.565	1.1776	9.46e-07	2.3e-05
EVM0014809.1	33	114	142	231	2.94	3.99	7.98	7.69	3.465	7.835	1.1771	0.000178323	0.00237554
EVM0028045.1	20	87	112	139	1.78	3.05	6.29	4.63	2.415	5.46	1.1769	0.00348562	0.0284199
EVM0037072.1	152	379	507	959	13.52	13.27	28.49	31.92	13.395	30.205	1.1731	1.09e-12	6.22e-11
EVM0016898.1	47	112	165	270	4.18	3.92	9.27	8.99	4.05	9.13	1.1727	1.87e-05	0.000335589
EVM0033110.1	35	78	117	197	3.11	2.73	6.58	6.56	2.92	6.57	1.1699	0.000245949	0.0031234
EVM0030895.1	90	153	306	386	8	5.36	17.2	12.85	6.68	15.025	1.1694	1.71e-06	3.95e-05
EVM0036622.1	96	257	363	572	8.54	9	20.4	19.04	8.77	19.72	1.169	2.5e-09	9.2e-08
EVM0013747.1	30	73	108	171	2.67	2.56	6.07	5.69	2.615	5.88	1.169	0.000546455	0.0060958
EVM0013680.1	137	393	534	851	12.19	13.77	30.01	28.32	12.98	29.165	1.1679	5.37e-12	2.81e-10
EVM0025735.1	1104	2981	3914	7021	98.19	104.41	219.97	233.67	101.3	226.82	1.1629	3.45e-37	1.04e-34
EVM0024262.1	49	103	171	247	4.36	3.61	9.61	8.22	3.985	8.915	1.1617	3.32e-05	0.000554732
EVM0013355.1	292	847	1063	1941	25.97	29.67	59.74	64.6	27.82	62.17	1.1601	1.42e-18	1.44e-16
EVM0040009.1	31	99	134	192	2.76	3.47	7.53	6.39	3.115	6.96	1.1599	0.000414497	0.00484311
EVM0027422.1	187	616	776	1253	16.63	21.58	43.61	41.7	19.105	42.655	1.1588	3.91e-13	2.35e-11
EVM0004099.1	119	295	379	760	10.58	10.33	21.3	25.29	10.455	23.295	1.1558	5.77e-10	2.34e-08
EVM0032180.1	29	94	113	202	2.58	3.29	6.35	6.72	2.935	6.535	1.1548	0.000560593	0.00622564
EVM0009799.1	193	413	608	1084	17.17	14.47	34.17	36.08	15.82	35.125	1.1507	9.03e-14	5.69e-12
EVM0010197.1	36	95	127	219	3.2	3.33	7.14	7.29	3.265	7.215	1.1439	0.000200657	0.00262858
EVM0033336.1	191	454	666	1055	16.99	15.9	37.43	35.11	16.445	36.27	1.1411	2.16e-14	1.47e-12
EVM0038441.1	27	34	67	124	2.4	1.19	3.77	4.13	1.795	3.95	1.1379	0.00607506	0.0442333
EVM0015580.1	52	99	159	266	4.63	3.47	8.94	8.85	4.05	8.895	1.1351	4.04e-05	0.000654761
EVM0016319.1	41	102	155	214	3.65	3.57	8.71	7.12	3.61	7.915	1.1326	0.000149993	0.00205207
EVM0039247.1	44	81	142	205	3.91	2.84	7.98	6.82	3.375	7.4	1.1326	0.000207342	0.00269725
EVM0002736.1	259	680	861	1632	23.04	23.82	48.39	54.32	23.43	51.355	1.1321	1.01e-16	8.55e-15
EVM0007464.1	124	300	449	657	11.03	10.51	25.23	21.87	10.77	23.55	1.1287	5.69e-10	2.31e-08
EVM0024055.1	1563	3850	4726	10003	139.02	134.85	265.61	332.92	136.935	299.265	1.1279	3.46e-26	5.56e-24
EVM0017090.1	223	501	744	1194	19.83	17.55	41.81	39.74	18.69	40.775	1.1254	3.76e-15	2.75e-13
EVM0019168.1	32	75	102	187	2.85	2.63	5.73	6.22	2.74	5.975	1.1248	0.000689448	0.00743843
EVM0028103.1	28	59	89	148	2.49	2.07	5	4.93	2.28	4.965	1.1228	0.00184542	0.0169349
EVM0014551.1	326	927	1230	1942	29	32.47	69.13	64.63	30.735	66.88	1.1217	3.66e-19	3.86e-17
EVM0020639.1	131	317	435	748	11.65	11.1	24.45	24.9	11.375	24.675	1.1172	1.24e-10	5.47e-09
EVM0013191.1	374	1034	1234	2435	33.26	36.22	69.35	81.04	34.74	75.195	1.114	2.54e-18	2.48e-16
EVM0000242.1	68	260	303	474	6.05	9.11	17.03	15.78	7.58	16.405	1.1139	3.56e-06	7.68e-05
EVM0020026.2	50	80	121	266	4.45	2.8	6.8	8.85	3.625	7.825	1.1101	0.000302766	0.00371099
EVM0022042.1	158	366	437	1002	14.05	12.82	24.56	33.35	13.435	28.955	1.1078	2.21e-09	8.19e-08
EVM0001454.1	66	114	204	294	5.87	3.99	11.47	9.78	4.93	10.625	1.1078	2.72e-05	0.000466015
EVM0001771.1	136	329	442	783	12.1	11.52	24.84	26.06	11.81	25.45	1.1077	1.09e-10	4.87e-09
EVM0029805.1	132	300	413	739	11.74	10.51	23.21	24.6	11.125	23.905	1.1035	4.21e-10	1.74e-08
EVM0026329.1	223	579	749	1324	19.83	20.28	42.09	44.07	20.055	43.08	1.1031	3.34e-15	2.46e-13
EVM0012977.1	77	189	267	415	6.85	6.62	15.01	13.81	6.735	14.41	1.0973	6.84e-07	1.71e-05
EVM0005164.1	253	577	811	1374	22.5	20.21	45.58	45.73	21.355	45.655	1.0962	6.69e-16	5.16e-14
EVM0025818.1	26	48	76	128	2.31	1.68	4.27	4.26	1.995	4.265	1.0962	0.00448466	0.0346391
EVM0032377.1	21	65	69	150	1.87	2.28	3.88	4.99	2.075	4.435	1.0958	0.0060152	0.0438558
EVM0008141.1	472	1313	1671	2826	41.98	45.99	93.91	94.06	43.985	93.985	1.0954	3.17e-23	4.27e-21
EVM0030565.2	34	71	108	170	3.02	2.49	6.07	5.66	2.755	5.865	1.0901	0.00104652	0.0105845
EVM0040862.1	75	179	245	413	6.67	6.27	13.77	13.75	6.47	13.76	1.0886	1.11e-06	2.66e-05
EVM0028352.1	481	1105	1529	2624	42.78	38.7	85.93	87.33	40.74	86.63	1.0884	2.63e-23	3.55e-21
EVM0042024.1	45	129	175	248	4	4.52	9.84	8.25	4.26	9.045	1.0863	0.000128456	0.00179018
EVM0029695.1	32	81	103	189	2.85	2.84	5.79	6.29	2.845	6.04	1.0861	0.00100595	0.0102399
EVM0032503.1	26	71	96	144	2.31	2.49	5.4	4.79	2.4	5.095	1.086	0.00288517	0.024361
EVM0021033.1	243	841	958	1638	21.61	29.46	53.84	54.52	25.535	54.18	1.0853	2.39e-12	1.31e-10
EVM0032509.1	140	406	432	965	12.45	14.22	24.28	32.12	13.335	28.2	1.0805	1.07e-08	3.59e-07
EVM0042374.1	178	448	705	811	15.83	15.69	39.62	26.99	15.76	33.305	1.0795	8.12e-09	2.79e-07
EVM0020974.1	228	422	700	1043	20.28	14.78	39.34	34.71	17.53	37.025	1.0787	4.92e-11	2.32e-09
EVM0025392.2	27	81	110	146	2.4	2.84	6.18	4.86	2.62	5.52	1.0751	0.00295621	0.0248696
EVM0006101.1	38	86	131	183	3.38	3.01	7.36	6.09	3.195	6.725	1.0737	0.000692687	0.00746768
EVM0032519.1	191	531	640	1166	16.99	18.6	35.97	38.81	17.795	37.39	1.0712	1.6e-12	8.92e-11
EVM0009749.1	242	564	722	1377	21.52	19.75	40.58	45.83	20.635	43.205	1.0661	8.74e-14	5.54e-12
EVM0031276.1	36	68	100	182	3.2	2.38	5.62	6.06	2.79	5.84	1.0657	0.00131964	0.0128934
EVM0033690.1	42	56	108	176	3.74	1.96	6.07	5.86	2.85	5.965	1.0656	0.0019477	0.0177375
EVM0018103.3	35	106	150	175	3.11	3.71	8.43	5.82	3.41	7.125	1.0631	0.00144144	0.0138259
EVM0019731.1	50	148	181	299	4.45	5.18	10.17	9.95	4.815	10.06	1.063	6.38e-05	0.000970031
EVM0016556.1	42	75	127	185	3.74	2.63	7.14	6.16	3.185	6.65	1.0621	0.000801568	0.00844697
EVM0036007.1	813	1866	2450	4487	72.31	65.36	137.69	149.34	68.835	143.515	1.06	1.61e-26	2.66e-24
EVM0026464.1	778	2285	2799	4620	69.2	80.03	157.31	153.76	74.615	155.535	1.0597	1.29e-24	1.86e-22
EVM0038819.1	53	127	168	290	4.71	4.45	9.44	9.65	4.58	9.545	1.0594	5.78e-05	0.000888602
EVM0012927.1	153	252	464	621	13.61	8.83	26.08	20.67	11.22	23.375	1.0589	3.48e-07	9.17e-06
EVM0024575.1	3766	9000	12705	19209	334.96	315.24	714.04	639.32	325.1	676.68	1.0576	2.37e-40	7.95e-38
EVM0039041.1	39	114	141	228	3.47	3.99	7.92	7.59	3.73	7.755	1.056	0.000413612	0.00483576
EVM0030277.1	58	153	203	313	5.16	5.36	11.41	10.42	5.26	10.915	1.0532	2.85e-05	0.000484772
EVM0032099.1	28	78	116	129	2.49	2.73	6.52	4.29	2.61	5.405	1.0502	0.00506445	0.0382095
EVM0021636.1	34	89	111	194	3.02	3.12	6.24	6.46	3.07	6.35	1.0485	0.00113225	0.0113101
EVM0014290.1	200	515	703	1039	17.79	18.04	39.51	34.58	17.915	37.045	1.0481	4.02e-12	2.15e-10
EVM0028560.1	56	83	141	252	4.98	2.91	7.92	8.39	3.945	8.155	1.0477	0.000411481	0.0048165
EVM0006075.1	38	144	170	236	3.38	5.04	9.55	7.85	4.21	8.7	1.0472	0.000736785	0.00787247
EVM0029129.2	220	490	699	1100	19.57	17.16	39.28	36.61	18.365	37.945	1.047	9e-13	5.21e-11
EVM0002044.1	45	128	144	283	4	4.48	8.09	9.42	4.24	8.755	1.046	0.000222083	0.00286657
EVM0004524.1	123	294	386	664	10.94	10.3	21.69	22.1	10.62	21.895	1.0438	7.52e-09	2.62e-07
EVM0041637.1	132	272	413	617	11.74	9.53	23.21	20.54	10.635	21.875	1.0405	2.64e-08	8.28e-07
EVM0039129.1	53	101	148	260	4.71	3.54	8.32	8.65	4.125	8.485	1.0405	0.0001865	0.00246689
EVM0022669.1	319	813	930	1942	28.37	28.48	52.27	64.63	28.425	58.45	1.04	7.58e-14	4.84e-12
EVM0002340.1	511	1356	1781	2732	45.45	47.5	100.09	90.93	46.475	95.51	1.0392	1.96e-21	2.4e-19
EVM0001037.2	135	348	401	816	12.01	12.19	22.54	27.16	12.1	24.85	1.0382	9.78e-09	3.3e-07
EVM0011709.1	140	401	479	826	12.45	14.05	26.92	27.49	13.25	27.205	1.0379	1.25e-09	4.79e-08
EVM0006704.1	175	473	569	1016	15.57	16.57	31.98	33.81	16.07	32.895	1.0335	3.45e-11	1.65e-09
EVM0027360.1	197	525	639	1129	17.52	18.39	35.91	37.58	17.955	36.745	1.0332	3.44e-12	1.86e-10
EVM0037363.1	74	180	222	416	6.58	6.3	12.48	13.85	6.44	13.165	1.0316	6.31e-06	0.000127798
EVM0035791.1	37	98	130	193	3.29	3.43	7.31	6.42	3.36	6.865	1.0308	0.000995824	0.0101438
EVM0022476.1	83	222	292	435	7.38	7.78	16.41	14.48	7.58	15.445	1.0269	2.08e-06	4.71e-05
EVM0038247.1	168	338	468	846	14.94	11.84	26.3	28.16	13.39	27.23	1.024	2.07e-09	7.72e-08
EVM0039411.1	207	441	589	1072	18.41	15.45	33.1	35.68	16.93	34.39	1.0224	3.28e-11	1.57e-09
EVM0014959.1	158	323	504	696	14.05	11.31	28.33	23.16	12.68	25.745	1.0217	1.87e-08	5.98e-07
EVM0012045.1	177	459	561	988	15.74	16.08	31.53	32.88	15.91	32.205	1.0174	5.11e-11	2.41e-09
EVM0033187.1	478	1337	1651	2643	42.51	46.83	92.79	87.96	44.67	90.375	1.0166	1.11e-19	1.23e-17
EVM0017536.1	162	383	536	786	14.41	13.42	30.12	26.16	13.915	28.14	1.016	1.1e-09	4.27e-08
EVM0031939.1	47	164	180	298	4.18	5.74	10.12	9.92	4.96	10.02	1.0145	0.000262726	0.00329224
EVM0028015.1	442	1177	1478	2392	39.31	41.23	83.07	79.61	40.27	81.34	1.0143	1.03e-19	1.15e-17
EVM0018705.1	451	1157	1411	2505	40.11	40.53	79.3	83.37	40.32	81.335	1.0124	8.58e-20	9.58e-18
EVM0041845.1	44	95	126	226	3.91	3.33	7.08	7.52	3.62	7.3	1.0119	0.000612036	0.00671291
EVM0037902.1	260	663	895	1288	23.13	23.22	50.3	42.87	23.175	46.585	1.0073	7.75e-13	4.55e-11
EVM0036246.1	27	72	80	162	2.4	2.52	4.5	5.39	2.46	4.945	1.0073	0.00567714	0.0418193
EVM0042730.1	149	390	484	807	13.25	13.66	27.2	26.86	13.455	27.03	1.0064	1.31e-09	4.99e-08
EVM0033749.1	364	983	1127	2126	32.38	34.43	63.34	70.76	33.405	67.05	1.0052	6.64e-16	5.13e-14
EVM0022523.1	138	441	536	764	12.27	15.45	30.12	25.43	13.86	27.775	1.0029	5.48e-08	1.64e-06
EVM0033809.1	412	1010	1346	2062	36.64	35.38	75.65	68.63	36.01	72.14	1.0024	6.96e-18	6.61e-16
EVM0038629.1	111	277	87	147	9.87	9.7	4.89	4.89	9.785	4.89	-1.0007	0.000149403	0.00204588
EVM0032316.1	59	213	59	91	5.25	7.46	3.32	3.03	6.355	3.175	-1.0011	0.00250483	0.0217641
EVM0001734.1	140	379	116	190	12.45	13.27	6.52	6.32	12.86	6.42	-1.0022	1.6e-05	0.000292382
EVM0025466.1	77	129	50	86	6.85	4.52	2.81	2.86	5.685	2.835	-1.0038	0.00674446	0.0480139
EVM0001298.1	175	451	141	232	15.57	15.8	7.92	7.72	15.685	7.82	-1.0041	2.27e-06	5.11e-05
EVM0010500.1	139	365	111	189	12.36	12.78	6.24	6.29	12.57	6.265	-1.0046	1.89e-05	0.000338215
EVM0013164.1	72	136	52	79	6.4	4.76	2.92	2.63	5.58	2.775	-1.0078	0.00503578	0.0380508
EVM0006479.1	75	185	51	110	6.67	6.48	2.87	3.66	6.575	3.265	-1.0099	0.00220296	0.0195967
EVM0008765.1	177	296	129	171	15.74	10.37	7.25	5.69	13.055	6.47	-1.0128	0.000154991	0.00210505
EVM0013124.1	1176	2877	868	1592	104.6	100.77	48.78	52.99	102.685	50.885	-1.0129	6.28e-21	7.51e-19
EVM0021577.1	439	842	310	497	39.05	29.49	17.42	16.54	34.27	16.98	-1.0131	4.2e-09	1.51e-07
EVM0035260.1	66	156	50	84	5.87	5.46	2.81	2.8	5.665	2.805	-1.0141	0.00315422	0.0261601
EVM0034451.1	711	1794	569	914	63.24	62.84	31.98	30.42	63.04	31.2	-1.0147	6.28e-17	5.4e-15
EVM0025678.1	99	141	67	91	8.81	4.94	3.77	3.03	6.875	3.4	-1.0158	0.00502241	0.0379978
EVM0037694.1	72	221	54	119	6.4	7.74	3.03	3.96	7.07	3.495	-1.0164	0.00160564	0.0151101
EVM0033613.1	551	1409	397	790	49.01	49.35	22.31	26.29	49.18	24.3	-1.0171	9.27e-13	5.35e-11
EVM0005616.1	874	2313	718	1142	77.74	81.02	40.35	38.01	79.38	39.18	-1.0187	4.6e-19	4.84e-17
EVM0020245.1	541	1481	440	738	48.12	51.87	24.73	24.56	49.995	24.645	-1.0205	2.96e-14	1.98e-12
EVM0029965.1	882	2374	631	1327	78.45	83.15	35.46	44.17	80.8	39.815	-1.021	1.14e-14	7.96e-13
EVM0041193.1	728	1907	585	959	64.75	66.79	32.88	31.92	65.77	32.4	-1.0214	1.94e-17	1.77e-15
EVM0022384.1	90	298	72	151	8	10.44	4.05	5.03	9.22	4.54	-1.0221	0.000382468	0.0045283
EVM0001833.1	140	334	92	202	12.45	11.7	5.17	6.72	12.075	5.945	-1.0223	6.05e-05	0.0009251
EVM0021308.1	13021	35199	10364	17862	1158.13	1232.89	582.47	594.49	1195.51	588.48	-1.0226	4.3e-40	1.41e-37
EVM0014078.1	71	155	50	89	6.31	5.43	2.81	2.96	5.87	2.885	-1.0248	0.00287488	0.0242895
EVM0027541.1	92	265	68	143	8.18	9.28	3.82	4.76	8.73	4.29	-1.025	0.00039209	0.00462209
EVM0012764.1	1005	2254	698	1306	89.39	78.95	39.23	43.47	84.17	41.35	-1.0254	1.48e-17	1.37e-15
EVM0029600.1	288	685	237	332	25.62	23.99	13.32	11.05	24.805	12.185	-1.0255	1.25e-08	4.13e-07
EVM0038182.1	1928	4393	1487	2290	171.48	153.87	83.57	76.22	162.675	79.895	-1.0258	3.41e-25	5.05e-23
EVM0014540.1	133	335	114	155	11.83	11.73	6.41	5.16	11.78	5.785	-1.026	3.03e-05	0.000512931
EVM0002674.1	229	674	172	358	20.37	23.61	9.67	11.92	21.99	10.795	-1.0265	2.49e-07	6.69e-06
EVM0011938.1	148	533	124	260	13.16	18.67	6.97	8.65	15.915	7.81	-1.027	2.07e-05	0.000366869
EVM0025817.1	58	199	55	86	5.16	6.97	3.09	2.86	6.065	2.975	-1.0276	0.00227646	0.0201307
EVM0011301.1	104	261	74	146	9.25	9.14	4.16	4.86	9.195	4.51	-1.0277	0.000219197	0.00283176
EVM0038888.1	116	335	91	171	10.32	11.73	5.11	5.69	11.025	5.4	-1.0297	5.48e-05	0.000850214
EVM0010692.1	207	550	160	283	18.41	19.26	8.99	9.42	18.835	9.205	-1.0329	1.78e-07	4.92e-06
EVM0029209.1	120	236	71	158	10.67	8.27	3.99	5.26	9.47	4.625	-1.0339	0.000465	0.00531807
EVM0006769.1	161	426	129	211	14.32	14.92	7.25	7.02	14.62	7.135	-1.035	2.53e-06	5.61e-05
EVM0016479.1	438	870	313	489	38.96	30.47	17.59	16.28	34.715	16.935	-1.0356	6.92e-10	2.77e-08
EVM0002695.1	604	1606	477	803	53.72	56.25	26.81	26.73	54.985	26.77	-1.0384	6.94e-16	5.34e-14
EVM0020636.1	123	275	84	159	10.94	9.63	4.72	5.29	10.285	5.005	-1.0391	9.63e-05	0.00139365
EVM0019214.1	161	453	123	233	14.32	15.87	6.91	7.75	15.095	7.33	-1.0422	2.84e-06	6.26e-05
EVM0040036.1	70	207	63	90	6.23	7.25	3.54	3	6.74	3.27	-1.0435	0.000976548	0.0099746
EVM0017046.1	4220	11109	3270	5620	375.34	389.11	183.78	187.05	382.225	185.415	-1.0437	1.35e-37	4.16e-35
EVM0031593.1	276	839	235	389	24.55	29.39	13.21	12.95	26.97	13.08	-1.044	3.36e-09	1.22e-07
EVM0011601.1	77	183	48	112	6.85	6.41	2.7	3.73	6.63	3.215	-1.0442	0.00192582	0.0175596
EVM0038523.1	142	309	106	162	12.63	10.82	5.96	5.39	11.725	5.675	-1.0469	2.63e-05	0.000451672
EVM0040148.1	71	123	47	75	6.31	4.31	2.64	2.5	5.31	2.57	-1.0469	0.00553535	0.040997
EVM0007080.1	45	162	41	71	4	5.67	2.3	2.36	4.835	2.33	-1.0532	0.00530994	0.0395725
EVM0008298.1	512	1300	397	648	45.54	45.53	22.31	21.57	45.535	21.94	-1.0534	1.33e-14	9.22e-13
EVM0041314.1	308	819	239	407	27.39	28.69	13.43	13.55	28.04	13.49	-1.0556	2.5e-10	1.07e-08
EVM0028620.1	371	778	252	445	33	27.25	14.16	14.81	30.125	14.485	-1.0564	7.37e-10	2.94e-08
EVM0007937.1	61	158	51	72	5.43	5.53	2.87	2.4	5.48	2.635	-1.0564	0.00240405	0.0210228
EVM0022481.1	73	155	45	96	6.49	5.43	2.53	3.2	5.96	2.865	-1.0568	0.00269666	0.0230423
EVM0013295.1	1478	3879	1185	1859	131.46	135.87	66.6	61.87	133.665	64.235	-1.0572	2.36e-26	3.85e-24
EVM0036923.1	145	322	95	188	12.9	11.28	5.34	6.26	12.09	5.8	-1.0597	2.42e-05	0.000420446
EVM0022689.1	1829	4386	1398	2197	162.68	153.62	78.57	73.12	158.15	75.845	-1.0602	6.55e-29	1.26e-26
EVM0039936.1	535	1472	436	692	47.58	51.56	24.5	23.03	49.57	23.765	-1.0606	5.86e-15	4.23e-13
EVM0027238.1	48	148	44	62	4.27	5.18	2.47	2.06	4.725	2.265	-1.0608	0.00469124	0.0359377
EVM0001721.1	684	1890	502	982	60.84	66.2	28.21	32.68	63.52	30.445	-1.061	1.84e-15	1.38e-13
EVM0029011.1	213	424	156	223	18.94	14.85	8.77	7.42	16.895	8.095	-1.0615	1.71e-06	3.95e-05
EVM0040716.1	154	469	113	242	13.7	16.43	6.35	8.05	15.065	7.2	-1.0651	5.88e-06	0.000119807
EVM0033450.1	229	812	200	363	20.37	28.44	11.24	12.08	24.405	11.66	-1.0656	1.27e-07	3.59e-06
EVM0005253.1	92	304	83	130	8.18	10.65	4.66	4.33	9.415	4.495	-1.0666	0.000121634	0.00170864
EVM0041003.1	840	2396	659	1162	74.71	83.92	37.04	38.67	79.315	37.855	-1.0671	1.07e-18	1.1e-16
EVM0017192.1	430	1053	308	557	38.25	36.88	17.31	18.54	37.565	17.925	-1.0674	1.09e-12	6.24e-11
EVM0003667.1	191	498	170	206	16.99	17.44	9.55	6.86	17.215	8.205	-1.0691	1.08e-06	2.58e-05
EVM0008059.2	58	120	42	63	5.16	4.2	2.36	2.1	4.68	2.23	-1.0695	0.00545923	0.0405235
EVM0035688.1	147	385	112	191	13.07	13.49	6.29	6.36	13.28	6.325	-1.0701	3.63e-06	7.81e-05
EVM0011666.1	343	896	255	454	30.51	31.38	14.33	15.11	30.945	14.72	-1.0719	3.09e-11	1.49e-09
EVM0037484.1	134	294	88	169	11.92	10.3	4.95	5.62	11.11	5.285	-1.0719	3.73e-05	0.000614729
EVM0036028.1	1848	4433	1301	2370	164.37	155.27	73.12	78.88	159.82	76	-1.0724	3.13e-28	5.75e-26
EVM0013134.1	144	449	113	217	12.81	15.73	6.35	7.22	14.27	6.785	-1.0726	4.75e-06	9.96e-05
EVM0009488.1	68	176	45	98	6.05	6.16	2.53	3.26	6.105	2.895	-1.0764	0.0017249	0.0160337
EVM0014163.1	137	359	117	155	12.19	12.57	6.58	5.16	12.38	5.87	-1.0766	9.63e-06	0.000186367
EVM0040508.1	117	351	105	146	10.41	12.29	5.9	4.86	11.35	5.38	-1.077	2.2e-05	0.000387099
EVM0037589.1	219	573	167	281	19.48	20.07	9.39	9.35	19.775	9.37	-1.0776	2.53e-08	7.95e-07
EVM0027013.1	466	1260	361	608	41.45	44.13	20.29	20.24	42.79	20.265	-1.0783	3.29e-14	2.19e-12
EVM0040949.1	76	140	43	93	6.76	4.9	2.42	3.1	5.83	2.76	-1.0788	0.00336128	0.0276019
EVM0024992.1	174	352	108	213	15.48	12.33	6.07	7.09	13.905	6.58	-1.0794	8.94e-06	0.000174669
EVM0040548.1	120	307	67	191	10.67	10.75	3.77	6.36	10.71	5.065	-1.0803	0.000254306	0.00321315
EVM0029439.2	3618	9226	2719	4572	321.8	323.15	152.81	152.17	322.475	152.49	-1.0805	1.51e-40	5.2e-38
EVM0026048.2	48	151	39	70	4.27	5.29	2.19	2.33	4.78	2.26	-1.0807	0.00413555	0.032488
EVM0001144.1	1094	2347	689	1384	97.3	82.21	38.72	46.06	89.755	42.39	-1.0823	6.95e-17	5.94e-15
EVM0025626.1	111	254	70	148	9.87	8.9	3.93	4.93	9.385	4.43	-1.0831	0.000138645	0.001917
EVM0015054.1	52	123	34	69	4.63	4.31	1.91	2.3	4.47	2.105	-1.0865	0.00607733	0.0442333
EVM0024275.1	103	264	93	103	9.16	9.25	5.23	3.43	9.205	4.33	-1.0881	0.000165452	0.0022259
EVM0039467.1	142	265	98	144	12.63	9.28	5.51	4.79	10.955	5.15	-1.0889	5.93e-05	0.000908442
EVM0011999.1	71	267	61	118	6.31	9.35	3.43	3.93	7.83	3.68	-1.0893	0.000537739	0.00602103
EVM0034567.1	96	235	68	122	8.54	8.23	3.82	4.06	8.385	3.94	-1.0896	0.000160819	0.00217433
EVM0017217.1	359	908	279	428	31.93	31.8	15.68	14.24	31.865	14.96	-1.0909	6.97e-12	3.61e-10
EVM0037014.1	169	393	125	195	15.03	13.77	7.03	6.49	14.4	6.76	-1.091	1.22e-06	2.89e-05
EVM0036376.1	362	823	277	392	32.2	28.83	15.57	13.05	30.515	14.31	-1.0925	9.36e-11	4.19e-09
EVM0040653.1	101	208	73	106	8.98	7.29	4.1	3.53	8.135	3.815	-1.0925	0.000268553	0.0033521
EVM0026403.1	249	707	203	318	22.15	24.76	11.41	10.58	23.455	10.995	-1.093	2.32e-09	8.58e-08
EVM0032781.1	218	544	164	264	19.39	19.05	9.22	8.79	19.22	9.005	-1.0938	2.34e-08	7.43e-07
EVM0041810.2	247	729	212	310	21.97	25.53	11.91	10.32	23.75	11.115	-1.0954	4.21e-09	1.51e-07
EVM0036357.1	51	196	37	98	4.54	6.87	2.08	3.26	5.705	2.67	-1.0954	0.00421715	0.0330163
EVM0017020.1	161	455	127	211	14.32	15.94	7.14	7.02	15.13	7.08	-1.0956	6.22e-07	1.57e-05
EVM0038771.1	80	176	69	70	7.12	6.16	3.88	2.33	6.64	3.105	-1.0966	0.00134987	0.0131244
EVM0017299.1	213	539	147	283	18.94	18.88	8.26	9.42	18.91	8.84	-1.097	5.96e-08	1.77e-06
EVM0027867.1	187	495	145	232	16.63	17.34	8.15	7.72	16.985	7.935	-1.098	1.17e-07	3.32e-06
EVM0024687.1	325	798	219	427	28.91	27.95	12.31	14.21	28.43	13.26	-1.1003	1.76e-10	7.66e-09
EVM0034521.1	102	251	93	93	9.07	8.79	5.23	3.1	8.93	4.165	-1.1003	0.000272682	0.0033909
EVM0020319.1	52	124	37	63	4.63	4.34	2.08	2.1	4.485	2.09	-1.1016	0.00458814	0.0353107
EVM0031292.1	1145	3236	861	1556	101.84	113.34	48.39	51.79	107.59	50.09	-1.1029	1.14e-22	1.51e-20
EVM0033646.1	1891	4782	1470	2206	168.19	167.5	82.62	73.42	167.845	78.02	-1.1052	3.89e-30	8.37e-28
EVM0042263.1	107	312	79	152	9.52	10.93	4.44	5.06	10.225	4.75	-1.1061	3.58e-05	0.000592504
EVM0041980.1	440	1139	383	454	39.14	39.89	21.53	15.11	39.515	18.32	-1.109	7.84e-11	3.56e-09
EVM0034315.1	152	327	101	177	13.52	11.45	5.68	5.89	12.485	5.785	-1.1098	6.07e-06	0.000123434
EVM0010272.1	2085	4783	1475	2420	185.45	167.53	82.9	80.54	176.49	81.72	-1.1108	5.74e-32	1.37e-29
EVM0027987.1	104	318	82	145	9.25	11.14	4.61	4.83	10.195	4.72	-1.111	3.09e-05	0.000521823
EVM0004162.1	293	517	186	300	26.06	18.11	10.45	9.98	22.085	10.215	-1.1124	1.79e-07	4.94e-06
EVM0004068.1	82	197	64	89	7.29	6.9	3.6	2.96	7.095	3.28	-1.1131	0.000370222	0.00439549
EVM0019140.1	187	513	137	249	16.63	17.97	7.7	8.29	17.3	7.995	-1.1136	9.64e-08	2.77e-06
EVM0017755.1	93	305	74	138	8.27	10.68	4.16	4.59	9.475	4.375	-1.1148	7.34e-05	0.00109667
EVM0013852.1	83	208	67	90	7.38	7.29	3.77	3	7.335	3.385	-1.1156	0.000289241	0.00356567
EVM0029729.1	159	341	93	204	14.14	11.94	5.23	6.79	13.04	6.01	-1.1175	1.03e-05	0.00019756
EVM0030659.1	89	215	74	89	7.92	7.53	4.16	2.96	7.725	3.56	-1.1177	0.000272976	0.00339314
EVM0033692.4	603	1446	407	756	53.63	50.65	22.87	25.16	52.14	24.015	-1.1185	1.48e-16	1.24e-14
EVM0019479.1	536	1423	423	635	47.67	49.84	23.77	21.13	48.755	22.45	-1.1188	4.56e-16	3.6e-14
EVM0039170.1	177	508	133	239	15.74	17.79	7.47	7.95	16.765	7.71	-1.1206	1.47e-07	4.11e-06
EVM0039119.1	269	746	201	352	23.93	26.13	11.3	11.72	25.03	11.51	-1.1208	3.15e-10	1.33e-08
EVM0010523.1	1613	4508	1165	2191	143.47	157.9	65.47	72.92	150.685	69.195	-1.1228	9.88e-26	1.55e-23
EVM0034369.1	154	321	128	128	13.7	11.24	7.19	4.26	12.47	5.725	-1.1231	4.6e-05	0.000732513
EVM0008513.1	142	494	126	200	12.63	17.3	7.08	6.66	14.965	6.87	-1.1232	1.9e-06	4.35e-05
EVM0031083.1	274	680	185	352	24.37	23.82	10.4	11.72	24.095	11.06	-1.1234	7.96e-10	3.17e-08
EVM0022090.1	236	644	190	279	20.99	22.56	10.68	9.29	21.775	9.985	-1.1248	2.84e-09	1.04e-07
EVM0006996.1	702	1672	498	820	62.44	58.56	27.99	27.29	60.5	27.64	-1.1302	1.51e-19	1.66e-17
EVM0030987.1	89	279	71	123	7.92	9.77	3.99	4.09	8.845	4.04	-1.1305	7.59e-05	0.00113057
EVM0024280.1	120	260	80	136	10.67	9.11	4.5	4.53	9.89	4.515	-1.1312	3.17e-05	0.000532939
EVM0031113.1	281	572	178	317	24.99	20.03	10	10.55	22.51	10.275	-1.1314	8.17e-09	2.81e-07
EVM0029678.1	153	673	150	256	13.61	23.57	8.43	8.52	18.59	8.475	-1.1332	5.07e-06	0.000105405
EVM0034555.1	127	403	91	194	11.3	14.12	5.11	6.46	12.71	5.785	-1.1356	8.52e-06	0.000167539
EVM0030065.1	163	370	125	164	14.5	12.96	7.03	5.46	13.73	6.245	-1.1366	1.75e-06	4.04e-05
EVM0026239.1	2084	5973	1439	2962	185.36	209.21	80.87	98.58	197.285	89.725	-1.1367	9.14e-23	1.21e-20
EVM0008963.1	824	1820	648	776	73.29	63.75	36.42	25.83	68.52	31.125	-1.1385	8.53e-14	5.42e-12
EVM0000419.1	77	194	63	80	6.85	6.8	3.54	2.66	6.825	3.1	-1.1386	0.000403202	0.00473441
EVM0002393.1	596	1395	441	645	53.01	48.86	24.78	21.47	50.935	23.125	-1.1392	1.51e-16	1.26e-14
EVM0019145.1	217	748	178	320	19.3	26.2	10	10.65	22.75	10.325	-1.1397	2.37e-08	7.51e-07
EVM0041456.1	357	982	265	453	31.75	34.4	14.89	15.08	33.075	14.985	-1.1422	6.59e-13	3.89e-11
EVM0027862.1	726	1934	563	848	64.57	67.74	31.64	28.22	66.155	29.93	-1.1443	4.91e-20	5.54e-18
EVM0004385.1	63	136	49	58	5.6	4.76	2.75	1.93	5.18	2.34	-1.1464	0.00213225	0.0190811
EVM0015540.1	1372	3477	956	1693	122.03	121.79	53.73	56.35	121.91	55.04	-1.1473	1.3e-29	2.66e-27
EVM0007105.1	289	739	224	321	25.7	25.88	12.59	10.68	25.79	11.635	-1.1483	9.12e-11	4.1e-09
EVM0014546.1	490	1351	330	674	43.58	47.32	18.55	22.43	45.45	20.49	-1.1494	4.64e-14	2.99e-12
EVM0031628.1	325	767	236	357	28.91	26.87	13.26	11.88	27.89	12.57	-1.1498	1.6e-11	7.96e-10
EVM0005324.1	122	306	88	143	10.85	10.72	4.95	4.76	10.785	4.855	-1.1515	6.95e-06	0.000139936
EVM0028523.1	1813	4955	1282	2360	161.25	173.55	72.05	78.55	167.4	75.3	-1.1526	4.57e-30	9.75e-28
EVM0040202.1	519	1075	340	556	46.16	37.65	19.11	18.5	41.905	18.805	-1.156	5.61e-14	3.61e-12
EVM0013949.1	693	1747	497	816	61.64	61.19	27.93	27.16	61.415	27.545	-1.1568	8.67e-21	1.02e-18
EVM0032426.1	218	519	159	237	19.39	18.18	8.94	7.89	18.785	8.415	-1.1585	9.02e-09	3.06e-07
EVM0024002.1	330	938	263	393	29.35	32.85	14.78	13.08	31.1	13.93	-1.1587	3.34e-12	1.8e-10
EVM0032028.1	47	123	32	60	4.18	4.31	1.8	2	4.245	1.9	-1.1598	0.00395267	0.0313644
EVM0040568.1	53	143	36	70	4.71	5.01	2.02	2.33	4.86	2.175	-1.1599	0.00220232	0.0195967
EVM0038022.1	835	2095	579	1001	74.27	73.38	32.54	33.32	73.825	32.93	-1.1647	2.02e-23	2.74e-21
EVM0038127.1	91	157	45	106	8.09	5.5	2.53	3.53	6.795	3.03	-1.1652	0.00118369	0.0117493
EVM0038108.1	89	353	81	135	7.92	12.36	4.55	4.49	10.14	4.52	-1.1657	5.46e-05	0.000847549
EVM0033111.1	56	102	37	52	4.98	3.57	2.08	1.73	4.275	1.905	-1.1661	0.00505453	0.0381732
EVM0011766.1	161	488	134	194	14.32	17.09	7.53	6.46	15.705	6.995	-1.1668	1.73e-07	4.79e-06
EVM0000895.1	106	268	71	132	9.43	9.39	3.99	4.39	9.41	4.19	-1.1672	2.49e-05	0.000430097
EVM0032979.1	174	376	115	189	15.48	13.17	6.46	6.29	14.325	6.375	-1.168	4.35e-07	1.13e-05
EVM0023524.1	1617	3928	1161	1802	143.82	137.58	65.25	59.97	140.7	62.61	-1.1682	1.87e-32	4.61e-30
EVM0013771.1	362	1041	264	472	32.2	36.46	14.84	15.71	34.33	15.275	-1.1683	3.89e-13	2.34e-11
EVM0028747.1	69	207	55	86	6.14	7.25	3.09	2.86	6.695	2.975	-1.1702	0.000288644	0.00355979
EVM0028191.1	5587	15099	4126	6727	496.93	528.86	231.89	223.89	512.895	227.89	-1.1703	3.96e-47	1.6e-44
EVM0000031.1	43	134	40	46	3.82	4.69	2.25	1.53	4.255	1.89	-1.1708	0.00377267	0.0302491
EVM0019277.1	370	1038	253	497	32.91	36.36	14.22	16.54	34.635	15.38	-1.1712	1.03e-12	5.94e-11
EVM0013421.1	182	377	112	203	16.19	13.2	6.29	6.76	14.695	6.525	-1.1713	5.32e-07	1.36e-05
EVM0003473.1	754	1913	540	871	67.06	67.01	30.35	28.99	67.035	29.67	-1.1759	1.64e-22	2.14e-20
EVM0000994.1	279	666	174	346	24.82	23.33	9.78	11.52	24.075	10.65	-1.1767	3.46e-10	1.46e-08
EVM0042138.1	90	283	70	120	8	9.91	3.93	3.99	8.955	3.96	-1.1772	3.78e-05	0.000621135
EVM0004003.1	92	132	42	99	8.18	4.62	2.36	3.29	6.4	2.825	-1.1798	0.00250701	0.0217767
EVM0040813.1	294	848	205	394	26.15	29.7	11.52	13.11	27.925	12.315	-1.1811	3.22e-11	1.54e-09
EVM0027975.2	107	341	85	140	9.52	11.94	4.78	4.66	10.73	4.72	-1.1848	7.31e-06	0.00014635
EVM0029583.1	92	320	77	126	8.18	11.21	4.33	4.19	9.695	4.26	-1.1864	2.62e-05	0.000449996
EVM0003624.1	1451	3394	1032	1526	129.06	118.88	58	50.79	123.97	54.395	-1.1884	1.15e-28	2.19e-26
EVM0034621.1	99	296	81	116	8.81	10.37	4.55	3.86	9.59	4.205	-1.1894	1.63e-05	0.000295975
EVM0001797.1	87	239	61	109	7.74	8.37	3.43	3.63	8.055	3.53	-1.1902	6.03e-05	0.000922115
EVM0003884.1	604	1570	398	759	53.72	54.99	22.37	25.26	54.355	23.815	-1.1905	2.03e-18	2.01e-16
EVM0009613.1	43	129	30	59	3.82	4.52	1.69	1.96	4.17	1.825	-1.1922	0.00361076	0.029162
EVM0032016.1	96	245	70	107	8.54	8.58	3.93	3.56	8.56	3.745	-1.1926	3.24e-05	0.000543198
EVM0010913.1	72	291	71	98	6.4	10.19	3.99	3.26	8.295	3.625	-1.1943	0.00015603	0.00211532
EVM0020602.1	1167	3149	827	1414	103.8	110.3	46.48	47.06	107.05	46.77	-1.1946	5.55e-29	1.09e-26
EVM0017244.1	554	1559	370	738	49.27	54.61	20.79	24.56	51.94	22.675	-1.1957	2.34e-16	1.91e-14
EVM0040043.1	234	516	161	238	20.81	18.07	9.05	7.92	19.44	8.485	-1.196	3.93e-09	1.42e-07
EVM0005786.1	846	2149	634	899	75.25	75.27	35.63	29.92	75.26	32.775	-1.1993	4.03e-22	5.13e-20
EVM0020228.1	56	109	35	56	4.98	3.82	1.97	1.86	4.4	1.915	-1.2002	0.00321521	0.0266143
EVM0009803.1	103	245	61	129	9.16	8.58	3.43	4.29	8.87	3.86	-1.2003	4.28e-05	0.0006896
EVM0024159.1	64	123	40	63	5.69	4.31	2.25	2.1	5	2.175	-1.2009	0.00175745	0.0163078
EVM0018150.1	1310	3015	860	1446	116.52	105.6	48.33	48.13	111.06	48.23	-1.2033	5.19e-30	1.09e-27
EVM0017322.1	68	202	42	100	6.05	7.08	2.36	3.33	6.565	2.845	-1.2064	0.000463615	0.00530629
EVM0006394.1	465	1208	327	535	41.36	42.31	18.38	17.81	41.835	18.095	-1.2091	4e-17	3.55e-15
EVM0004393.1	78	246	67	89	6.94	8.62	3.77	2.96	7.78	3.365	-1.2092	8.44e-05	0.00123612
EVM0027943.1	57	119	26	76	5.07	4.17	1.46	2.53	4.62	1.995	-1.2115	0.00466231	0.0357619
EVM0014644.1	88	331	72	130	7.83	11.59	4.05	4.33	9.71	4.19	-1.2125	3.13e-05	0.000526303
EVM0032672.1	134	406	101	168	11.92	14.22	5.68	5.59	13.07	5.635	-1.2138	4.68e-07	1.21e-05
EVM0007100.1	45	126	27	63	4	4.41	1.52	2.1	4.205	1.81	-1.2161	0.00358249	0.0289993
EVM0026425.1	91	210	46	122	8.09	7.36	2.59	4.06	7.725	3.325	-1.2162	0.000250289	0.00317043
EVM0008803.1	377	1134	275	482	33.53	39.72	15.46	16.04	36.625	15.75	-1.2175	4.01e-14	2.6e-12
EVM0040810.1	3095	7540	2113	3392	275.28	264.1	118.75	112.89	269.69	115.82	-1.2194	3.3e-47	1.35e-44
EVM0007079.1	206	568	151	238	18.32	19.89	8.49	7.92	19.105	8.205	-1.2194	1.22e-09	4.72e-08
EVM0019368.1	42	144	34	56	3.74	5.04	1.91	1.86	4.39	1.885	-1.2197	0.00232621	0.0204919
EVM0002928.1	904	2456	649	1051	80.4	86.02	36.47	34.98	83.21	35.725	-1.2198	4.19e-26	6.7e-24
EVM0030847.1	286	825	203	358	25.44	28.9	11.41	11.92	27.17	11.665	-1.2198	4.84e-12	2.55e-10
EVM0022702.1	126	219	79	110	11.21	7.67	4.44	3.66	9.44	4.05	-1.2209	4.99e-05	0.000784523
EVM0034442.1	583	1563	412	678	51.85	54.75	23.15	22.57	53.3	22.86	-1.2213	3.19e-20	3.67e-18
EVM0012663.1	384	933	264	415	34.15	32.68	14.84	13.81	33.415	14.325	-1.222	9.73e-15	6.85e-13
EVM0013682.1	301	618	182	316	26.77	21.65	10.23	10.52	24.21	10.375	-1.2225	1.47e-10	6.47e-09
EVM0021719.1	124	291	80	138	11.03	10.19	4.5	4.59	10.61	4.545	-1.2231	3.22e-06	7.03e-05
EVM0018709.1	84	264	61	112	7.47	9.25	3.43	3.73	8.36	3.58	-1.2235	3.98e-05	0.00064732
EVM0035522.1	63	211	57	71	5.6	7.39	3.2	2.36	6.495	2.78	-1.2242	0.000301571	0.0037009
EVM0001561.1	39	109	30	43	3.47	3.82	1.69	1.43	3.645	1.56	-1.2244	0.00456331	0.0351558
EVM0041705.1	1349	3811	924	1694	119.98	133.48	51.93	56.38	126.73	54.155	-1.2266	8.65e-29	1.66e-26
EVM0042646.2	126	409	97	164	11.21	14.33	5.45	5.46	12.77	5.455	-1.2271	7.84e-07	1.93e-05
EVM0007624.1	66	144	42	69	5.87	5.04	2.36	2.3	5.455	2.33	-1.2272	0.000694819	0.00748288
EVM0026471.1	117	341	94	128	10.41	11.94	5.28	4.26	11.175	4.77	-1.2282	2.28e-06	5.12e-05
EVM0022307.1	421	1141	302	482	37.45	39.96	16.97	16.04	38.705	16.505	-1.2296	2.61e-16	2.11e-14
EVM0013952.1	40	106	22	56	3.56	3.71	1.24	1.86	3.635	1.55	-1.2297	0.00690265	0.0488957
EVM0015884.2	282	608	190	273	25.08	21.3	10.68	9.09	23.19	9.885	-1.2302	1.58e-10	6.9e-09
EVM0029942.1	347	1003	232	453	30.86	35.13	13.04	15.08	32.995	14.06	-1.2307	3.73e-13	2.25e-11
EVM0009802.1	114	246	83	100	10.14	8.62	4.66	3.33	9.38	3.995	-1.2314	2.21e-05	0.00038808
EVM0014974.1	313	704	169	385	27.84	24.66	9.5	12.81	26.25	11.155	-1.2346	3.94e-10	1.64e-08
EVM0027794.1	942	2423	615	1114	83.78	84.87	34.56	37.08	84.325	35.82	-1.2352	6.79e-27	1.16e-24
EVM0032957.1	55	161	47	55	4.89	5.64	2.64	1.83	5.265	2.235	-1.2362	0.000822375	0.00863705
EVM0018479.1	231	630	175	248	20.55	22.07	9.84	8.25	21.31	9.045	-1.2363	2.27e-10	9.77e-09
EVM0009443.1	444	1124	303	493	39.49	39.37	17.03	16.41	39.43	16.72	-1.2377	4.13e-17	3.66e-15
EVM0034042.1	636	1742	435	763	56.57	61.02	24.45	25.39	58.795	24.92	-1.2384	2.34e-21	2.86e-19
EVM0042497.1	50	84	32	40	4.45	2.94	1.8	1.33	3.695	1.565	-1.2394	0.00671034	0.0478358
EVM0004460.1	46	119	29	56	4.09	4.17	1.63	1.86	4.13	1.745	-1.2429	0.00268814	0.0229961
EVM0029570.1	70	130	36	76	6.23	4.55	2.02	2.53	5.39	2.275	-1.2444	0.00123546	0.0121823
EVM0019158.1	3122	8096	2177	3433	277.68	283.57	122.35	114.26	280.625	118.305	-1.2461	8.7e-48	3.72e-45
EVM0010616.1	68	185	56	64	6.05	6.48	3.15	2.13	6.265	2.64	-1.2468	0.000277335	0.00343021
EVM0013144.1	36	113	21	55	3.2	3.96	1.18	1.83	3.58	1.505	-1.2502	0.00679971	0.0483245
EVM0017028.1	139	344	79	175	12.36	12.05	4.44	5.82	12.205	5.13	-1.2504	1.35e-06	3.17e-05
EVM0032299.1	86	245	61	102	7.65	8.58	3.43	3.39	8.115	3.41	-1.2508	2.6e-05	0.000447022
EVM0011547.1	43	145	35	53	3.82	5.08	1.97	1.76	4.45	1.865	-1.2546	0.00161903	0.0152217
EVM0035025.1	129	314	75	156	11.47	11	4.22	5.19	11.235	4.705	-1.2557	1.93e-06	4.41e-05
EVM0012141.1	447	1019	297	447	39.76	35.69	16.69	14.88	37.725	15.785	-1.257	4.65e-16	3.66e-14
EVM0005406.1	16445	48726	11567	20273	1462.67	1706.69	650.08	674.73	1584.68	662.405	-1.2584	7.97e-44	2.91e-41
EVM0036744.1	176	465	110	215	15.65	16.29	6.18	7.16	15.97	6.67	-1.2596	1.47e-08	4.81e-07
EVM0010588.1	122	298	90	115	10.85	10.44	5.06	3.83	10.645	4.445	-1.2599	2.48e-06	5.52e-05
EVM0007487.1	46	122	23	66	4.09	4.27	1.29	2.2	4.18	1.745	-1.2603	0.00400943	0.0316803
EVM0028588.1	212	547	132	254	18.86	19.16	7.42	8.45	19.01	7.935	-1.2605	8.42e-10	3.33e-08
EVM0016059.1	76	201	54	82	6.76	7.04	3.03	2.73	6.9	2.88	-1.2605	8.24e-05	0.00121231
EVM0038341.1	399	975	261	429	35.49	34.15	14.67	14.28	34.82	14.475	-1.2664	3.57e-16	2.84e-14
EVM0040928.1	46	105	29	48	4.09	3.68	1.63	1.6	3.885	1.615	-1.2664	0.00295257	0.024846
EVM0008761.1	94	218	69	83	8.36	7.64	3.88	2.76	8	3.32	-1.2688	3.91e-05	0.000639188
EVM0019843.1	195	392	115	193	17.34	13.73	6.46	6.42	15.535	6.44	-1.2704	3.9e-08	1.19e-06
EVM0015182.1	102	311	80	113	9.07	10.89	4.5	3.76	9.98	4.13	-1.2729	3.58e-06	7.72e-05
EVM0012857.1	231	533	166	207	20.55	18.67	9.33	6.89	19.61	8.11	-1.2738	1.83e-09	6.89e-08
EVM0026577.1	128	342	108	108	11.38	11.98	6.07	3.59	11.68	4.83	-1.2739	4.62e-06	9.71e-05
EVM0010214.1	210	580	156	220	18.68	20.32	8.77	7.32	19.5	8.045	-1.2773	3.57e-10	1.5e-08
EVM0027438.1	132	269	79	129	11.74	9.42	4.44	4.29	10.58	4.365	-1.2773	2.61e-06	5.79e-05
EVM0035657.2	132	236	83	108	11.74	8.27	4.66	3.59	10.005	4.125	-1.2783	1.48e-05	0.000273799
EVM0021844.1	133	352	105	122	11.83	12.33	5.9	4.06	12.08	4.98	-1.2784	9.13e-07	2.22e-05
EVM0008269.1	241	525	128	276	21.44	18.39	7.19	9.19	19.915	8.19	-1.2819	2.46e-09	9.06e-08
EVM0038162.1	248	734	180	286	22.06	25.71	10.12	9.52	23.885	9.82	-1.2823	8.56e-12	4.38e-10
EVM0020535.1	3276	8699	2180	3668	291.38	304.69	122.52	122.08	298.035	122.3	-1.2851	1.61e-51	8.6e-49
EVM0037089.1	2758	7082	1877	2909	245.31	248.06	105.49	96.82	246.685	101.155	-1.2861	8.62e-48	3.72e-45
EVM0004848.1	234	562	159	230	20.81	19.68	8.94	7.65	20.245	8.295	-1.2873	9.31e-11	4.18e-09
EVM0009756.1	1808	4944	1188	2102	160.81	173.17	66.77	69.96	166.99	68.365	-1.2884	1.16e-38	3.69e-36
EVM0004278.1	132	359	85	155	11.74	12.57	4.78	5.16	12.155	4.97	-1.2902	2.17e-07	5.88e-06
EVM0005254.1	3213	7911	2059	3435	285.77	277.09	115.72	114.32	281.43	115.02	-1.2909	1.94e-54	1.18e-51
EVM0021770.1	229	625	146	271	20.37	21.89	8.21	9.02	21.13	8.615	-1.2944	4.24e-11	2.02e-09
EVM0039271.1	898	2807	616	1140	79.87	98.32	34.62	37.94	89.095	36.28	-1.2962	1.28e-22	1.68e-20
EVM0023892.1	421	954	251	443	37.45	33.42	14.11	14.74	35.435	14.425	-1.2966	3.17e-16	2.55e-14
EVM0021655.1	135	294	75	146	12.01	10.3	4.22	4.86	11.155	4.54	-1.2969	1.11e-06	2.65e-05
EVM0011864.1	45	154	30	64	4	5.39	1.69	2.13	4.695	1.91	-1.2976	0.00118253	0.0117456
EVM0025001.1	52	135	19	82	4.63	4.73	1.07	2.73	4.68	1.9	-1.3005	0.005019	0.0379961
EVM0006978.1	180	394	114	171	16.01	13.8	6.41	5.69	14.905	6.05	-1.3008	1.58e-08	5.1e-07
EVM0015065.1	189	484	142	171	16.81	16.95	7.98	5.69	16.88	6.835	-1.3043	7.82e-09	2.7e-07
EVM0040262.2	267	568	177	231	23.75	19.89	9.95	7.69	21.82	8.82	-1.3068	1.81e-10	7.89e-09
EVM0020947.1	76	282	61	99	6.76	9.88	3.43	3.29	8.32	3.36	-1.3081	2.56e-05	0.000441808
EVM0024773.1	276	753	195	288	24.55	26.37	10.96	9.59	25.46	10.275	-1.3091	4.72e-13	2.82e-11
EVM0010756.3	159	476	104	198	14.14	16.67	5.84	6.59	15.405	6.215	-1.3096	1.27e-08	4.2e-07
EVM0042321.1	86	294	66	106	7.65	10.3	3.71	3.53	8.975	3.62	-1.3099	8.65e-06	0.000169844
EVM0018522.1	116	286	74	121	10.32	10.02	4.16	4.03	10.17	4.095	-1.3124	1.04e-06	2.5e-05
EVM0013992.1	53	172	39	64	4.71	6.02	2.19	2.13	5.365	2.16	-1.3125	0.000347458	0.00416657
EVM0023972.1	449	1154	278	502	39.94	40.42	15.62	16.71	40.18	16.165	-1.3136	1.45e-18	1.46e-16
EVM0028492.1	414	1065	288	409	36.82	37.3	16.19	13.61	37.06	14.9	-1.3146	6.17e-17	5.32e-15
EVM0017709.1	188	476	138	170	16.72	16.67	7.76	5.66	16.695	6.71	-1.315	5.17e-09	1.85e-07
EVM0035126.1	108	242	63	112	9.61	8.48	3.54	3.73	9.045	3.635	-1.3152	5.21e-06	0.000107739
EVM0011136.1	39	119	22	55	3.47	4.17	1.24	1.83	3.82	1.535	-1.3153	0.0032981	0.0271576
EVM0042225.1	39	108	25	45	3.47	3.78	1.41	1.5	3.625	1.455	-1.317	0.00277164	0.0235287
EVM0040368.1	48	101	28	47	4.27	3.54	1.57	1.56	3.905	1.565	-1.3192	0.00233443	0.0205462
EVM0029960.1	413	1089	262	459	36.73	38.14	14.72	15.28	37.435	15	-1.3194	6.66e-18	6.35e-16
EVM0003111.1	50	165	29	74	4.45	5.78	1.63	2.46	5.115	2.045	-1.3226	0.000886694	0.00920812
EVM0007345.1	69	205	43	87	6.14	7.18	2.42	2.9	6.66	2.66	-1.3241	8.04e-05	0.0011874
EVM0016439.1	44	115	35	36	3.91	4.03	1.97	1.2	3.97	1.585	-1.3247	0.00202937	0.0183416
EVM0019234.1	266	608	180	235	23.66	21.3	10.12	7.82	22.48	8.97	-1.3255	2.61e-11	1.27e-09
EVM0020265.1	45	90	20	52	4	3.15	1.12	1.73	3.575	1.425	-1.327	0.00529805	0.0395294
EVM0030290.1	206	441	136	175	18.32	15.45	7.64	5.82	16.885	6.73	-1.3271	5.14e-09	1.84e-07
EVM0031180.1	174	528	109	222	15.48	18.49	6.13	7.39	16.985	6.76	-1.3292	4.09e-09	1.48e-07
EVM0017100.1	248	769	173	293	22.06	26.94	9.72	9.75	24.5	9.735	-1.3315	2.97e-12	1.61e-10
EVM0027473.1	77	110	36	67	6.85	3.85	2.02	2.23	5.35	2.125	-1.3321	0.00121911	0.012033
EVM0019124.1	96	157	50	83	8.54	5.5	2.81	2.76	7.02	2.785	-1.3338	0.000139317	0.0019254
EVM0041316.1	90	211	67	70	8	7.39	3.77	2.33	7.695	3.05	-1.3351	3.9e-05	0.000638008
EVM0018865.1	73	97	39	52	6.49	3.4	2.19	1.73	4.945	1.96	-1.3351	0.00199845	0.0181169
EVM0018991.1	45	82	26	38	4	2.87	1.46	1.26	3.435	1.36	-1.3367	0.0043839	0.0340544
EVM0008119.1	134	411	77	183	11.92	14.4	4.33	6.09	13.16	5.21	-1.3368	3.87e-07	1.01e-05
EVM0008903.1	71	186	44	78	6.31	6.51	2.47	2.6	6.41	2.535	-1.3383	6.75e-05	0.00101977
EVM0035499.1	76	230	64	68	6.76	8.06	3.6	2.26	7.41	2.93	-1.3386	4.9e-05	0.000771741
EVM0012982.1	47	83	19	52	4.18	2.91	1.07	1.73	3.545	1.4	-1.3404	0.00633358	0.045665
EVM0035295.1	762	1742	472	729	67.77	61.02	26.53	24.26	64.395	25.395	-1.3424	1.02e-25	1.59e-23
EVM0008334.1	115	304	63	141	10.23	10.65	3.54	4.69	10.44	4.115	-1.3432	1.57e-06	3.65e-05
EVM0020856.1	96	159	48	86	8.54	5.57	2.7	2.86	7.055	2.78	-1.3436	0.000121692	0.00170866
EVM0016786.1	59	160	38	64	5.25	5.6	2.14	2.13	5.425	2.135	-1.3454	0.000209732	0.00272006
EVM0026058.1	85	219	54	89	7.56	7.67	3.03	2.96	7.615	2.995	-1.3463	1.34e-05	0.000249458
EVM0039264.1	100	229	52	112	8.89	8.02	2.92	3.73	8.455	3.325	-1.3465	1.12e-05	0.000212821
EVM0027157.1	235	649	158	248	20.9	22.73	8.88	8.25	21.815	8.565	-1.3488	2.54e-12	1.39e-10
EVM0031973.1	38	88	19	44	3.38	3.08	1.07	1.46	3.23	1.265	-1.3524	0.00523078	0.0391288
EVM0037188.1	280	633	183	245	24.9	22.17	10.28	8.15	23.535	9.215	-1.3528	3.59e-12	1.93e-10
EVM0003536.1	1002	2601	579	1141	89.12	91.1	32.54	37.98	90.11	35.26	-1.3537	6.31e-29	1.23e-26
EVM0029589.1	92	251	63	93	8.18	8.79	3.54	3.1	8.485	3.32	-1.3537	4.12e-06	8.73e-05
EVM0033045.1	48	166	37	56	4.27	5.81	2.08	1.86	5.04	1.97	-1.3552	0.00039377	0.00464006
EVM0016325.1	203	553	136	210	18.06	19.37	7.64	6.99	18.715	7.315	-1.3553	4.41e-11	2.1e-09
EVM0026943.1	116	194	71	81	10.32	6.8	3.99	2.7	8.56	3.345	-1.3556	3.9e-05	0.000638326
EVM0036189.1	32	92	18	41	2.85	3.22	1.01	1.36	3.035	1.185	-1.3568	0.0061271	0.0445306
EVM0019570.1	100	285	68	106	8.89	9.98	3.82	3.53	9.435	3.675	-1.3603	1.25e-06	2.96e-05
EVM0004255.1	138	364	97	129	12.27	12.75	5.45	4.29	12.51	4.87	-1.3611	5.17e-08	1.56e-06
EVM0007317.1	233	687	146	277	20.72	24.06	8.21	9.22	22.39	8.715	-1.3613	5.78e-12	3.01e-10
EVM0011799.1	72	165	31	90	6.4	5.78	1.74	3	6.09	2.37	-1.3616	0.000340926	0.00409646
EVM0005490.1	648	1544	403	624	57.64	54.08	22.65	20.77	55.86	21.71	-1.3635	7.43e-25	1.09e-22
EVM0017870.1	207	510	125	211	18.41	17.86	7.03	7.02	18.135	7.025	-1.3682	4.47e-11	2.12e-09
EVM0031378.1	671	1791	429	699	59.68	62.73	24.11	23.26	61.205	23.685	-1.3697	9.04e-27	1.52e-24
EVM0017308.1	176	443	99	195	15.65	15.52	5.56	6.49	15.585	6.025	-1.3711	1.73e-09	6.51e-08
EVM0018883.1	40	95	26	36	3.56	3.33	1.46	1.2	3.445	1.33	-1.3731	0.00257221	0.022214
EVM0037560.1	244	640	163	235	21.7	22.42	9.16	7.82	22.06	8.49	-1.3776	1.04e-12	5.95e-11
EVM0004387.1	41	99	34	25	3.65	3.47	1.91	0.83	3.56	1.37	-1.3777	0.00404525	0.0319043
EVM0006568.1	385	840	217	368	34.24	29.42	12.2	12.25	31.83	12.225	-1.3806	2.57e-16	2.08e-14
EVM0023354.1	75	189	51	67	6.67	6.62	2.87	2.23	6.645	2.55	-1.3818	3.38e-05	0.000563724
EVM0038451.1	48	126	29	51	4.27	4.41	1.63	1.7	4.34	1.665	-1.3822	0.000685286	0.00740688
EVM0018039.1	339	754	184	341	30.15	26.41	10.34	11.35	28.28	10.845	-1.3828	8.15e-15	5.8e-13
EVM0000909.1	49	96	26	45	4.36	3.36	1.46	1.5	3.86	1.48	-1.383	0.00177893	0.0164662
EVM0007612.1	314	817	189	332	27.93	28.62	10.62	11.05	28.275	10.835	-1.3838	1.01e-15	7.68e-14
EVM0032495.1	253	596	155	237	22.5	20.88	8.71	7.89	21.69	8.3	-1.3858	8.69e-13	5.06e-11
EVM0009316.2	3321	8230	2080	3188	295.38	288.27	116.9	106.1	291.825	111.5	-1.3881	1.38e-57	9.6e-55
EVM0005887.1	39	108	28	36	3.47	3.78	1.57	1.2	3.625	1.385	-1.3881	0.00174862	0.0162359
EVM0008769.1	431	1094	230	490	38.33	38.32	12.93	16.31	38.325	14.62	-1.3903	4.62e-17	4.05e-15
EVM0000949.2	69	155	37	70	6.14	5.43	2.08	2.33	5.785	2.205	-1.3915	0.000117103	0.00165043
EVM0011236.1	37	152	33	43	3.29	5.32	1.85	1.43	4.305	1.64	-1.3923	0.00103787	0.0105148
EVM0020519.1	60	146	37	57	5.34	5.11	2.08	1.9	5.225	1.99	-1.3927	0.000182568	0.00241917
EVM0003869.1	112	236	66	97	9.96	8.27	3.71	3.23	9.115	3.47	-1.3933	1.88e-06	4.3e-05
EVM0035456.3	237	485	132	212	21.08	16.99	7.42	7.06	19.035	7.24	-1.3946	6.11e-11	2.83e-09
EVM0028996.1	93	298	67	100	8.27	10.44	3.77	3.33	9.355	3.55	-1.3979	1.25e-06	2.96e-05
EVM0013496.1	516	1733	303	700	45.89	60.7	17.03	23.3	53.295	20.165	-1.4021	8.94e-06	0.000174669
EVM0014435.1	67	172	41	67	5.96	6.02	2.3	2.23	5.99	2.265	-1.403	5.78e-05	0.00088935
EVM0040450.1	32	76	21	27	2.85	2.66	1.18	0.9	2.755	1.04	-1.4055	0.00580311	0.0425899
EVM0038878.1	183	467	102	198	16.28	16.36	5.73	6.59	16.32	6.16	-1.4056	3.01e-10	1.28e-08
EVM0007892.1	99	215	45	109	8.81	7.53	2.53	3.63	8.17	3.08	-1.4074	1.4e-05	0.000259532
EVM0025775.1	1789	4635	998	1955	159.12	162.35	56.09	65.07	160.735	60.58	-1.4078	5.04e-40	1.64e-37
EVM0011257.1	40	122	24	48	3.56	4.27	1.35	1.6	3.915	1.475	-1.4083	0.00118223	0.0117456
EVM0031162.1	338	739	170	346	30.06	25.88	9.55	11.52	27.97	10.535	-1.4087	3.77e-14	2.45e-12
EVM0003215.1	91	275	53	111	8.09	9.63	2.98	3.69	8.86	3.335	-1.4096	2.82e-06	6.23e-05
EVM0012388.1	57	157	31	67	5.07	5.5	1.74	2.23	5.285	1.985	-1.4128	0.000204918	0.00267269
EVM0031990.1	203	518	122	202	18.06	18.14	6.86	6.72	18.1	6.79	-1.4145	1.21e-11	6.12e-10
EVM0013974.1	687	1869	428	703	61.1	65.46	24.05	23.4	63.28	23.725	-1.4153	1.87e-28	3.5e-26
EVM0006131.1	39	105	20	47	3.47	3.68	1.12	1.56	3.575	1.34	-1.4157	0.00226419	0.02004
EVM0003925.1	63	115	32	54	5.6	4.03	1.8	1.8	4.815	1.8	-1.4195	0.000454517	0.00522095
EVM0039654.1	134	351	94	113	11.92	12.29	5.28	3.76	12.105	4.52	-1.4212	5.21e-08	1.57e-06
EVM0018889.1	48	119	24	54	4.27	4.17	1.35	1.8	4.22	1.575	-1.4219	0.000846633	0.00885014
EVM0034694.1	30	80	22	24	2.67	2.8	1.24	0.8	2.735	1.02	-1.423	0.00544896	0.0404573
EVM0023640.1	274	690	174	249	24.37	24.17	9.78	8.29	24.27	9.035	-1.4256	2.28e-14	1.55e-12
EVM0034341.1	370	918	230	339	32.91	32.15	12.93	11.28	32.53	12.105	-1.4262	4.72e-18	4.54e-16
EVM0010054.1	52	135	33	49	4.63	4.73	1.85	1.63	4.68	1.74	-1.4274	0.000293413	0.00361116
EVM0035329.1	77	253	53	86	6.85	8.86	2.98	2.86	7.855	2.92	-1.4276	5.47e-06	0.000112358
EVM0030222.1	1366	3613	807	1407	121.5	126.55	45.35	46.83	124.025	46.09	-1.4281	4.05e-43	1.44e-40
EVM0041273.1	226	492	123	209	20.1	17.23	6.91	6.96	18.665	6.935	-1.4284	1.39e-11	6.96e-10
EVM0021725.1	83	198	52	72	7.38	6.94	2.92	2.4	7.16	2.66	-1.4285	1.01e-05	0.000194514
EVM0012952.1	245	605	127	265	21.79	21.19	7.14	8.82	21.49	7.98	-1.4292	2.25e-12	1.24e-10
EVM0023062.1	717	1974	468	692	63.77	69.14	26.3	23.03	66.455	24.665	-1.4299	5.82e-28	1.06e-25
EVM0033828.1	492	1259	319	441	43.76	44.1	17.93	14.68	43.93	16.305	-1.4299	3.48e-21	4.24e-19
EVM0008124.1	393	1087	262	372	34.95	38.07	14.72	12.38	36.51	13.55	-1.43	1.15e-18	1.17e-16
EVM0000157.1	49	105	27	44	4.36	3.68	1.52	1.46	4.02	1.49	-1.4319	0.000886109	0.00920808
EVM0028969.5	54	162	37	54	4.8	5.67	2.08	1.8	5.235	1.94	-1.4321	0.000126838	0.00176846
EVM0026989.1	55	106	21	60	4.89	3.71	1.18	2	4.3	1.59	-1.4353	0.00146289	0.0139745
EVM0029693.1	219	589	137	214	19.48	20.63	7.7	7.12	20.055	7.41	-1.4364	8.64e-13	5.04e-11
EVM0011685.1	83	189	60	54	7.38	6.62	3.37	1.8	7	2.585	-1.4372	5e-05	0.000785374
EVM0007951.1	76	155	48	54	6.76	5.43	2.7	1.8	6.095	2.25	-1.4377	7.63e-05	0.00113531
EVM0011172.2	255	607	138	254	22.68	21.26	7.76	8.45	21.97	8.105	-1.4387	1.73e-13	1.07e-11
EVM0031783.1	52	143	40	39	4.63	5.01	2.25	1.3	4.82	1.775	-1.4412	0.000348449	0.0041751
EVM0017032.1	63	142	26	73	5.6	4.97	1.46	2.43	5.285	1.945	-1.4421	0.000353242	0.0042207
EVM0035994.1	113	333	65	130	10.05	11.66	3.65	4.33	10.855	3.99	-1.4439	1.23e-07	3.5e-06
EVM0039913.1	75	135	30	75	6.67	4.73	1.69	2.5	5.7	2.095	-1.444	0.000257767	0.00324865
EVM0026940.1	239	584	121	256	21.26	20.46	6.8	8.52	20.86	7.66	-1.4453	3.46e-12	1.86e-10
EVM0027651.1	398	967	239	360	35.4	33.87	13.43	11.98	34.635	12.705	-1.4468	1.85e-19	2.01e-17
EVM0015558.1	229	622	123	257	20.37	21.79	6.91	8.55	21.08	7.73	-1.4473	2.53e-12	1.38e-10
EVM0038525.1	176	512	116	174	15.65	17.93	6.52	5.79	16.79	6.155	-1.4478	5.63e-11	2.63e-09
EVM0031187.1	47	109	29	39	4.18	3.82	1.63	1.3	4	1.465	-1.4491	0.000719855	0.00772469
EVM0028658.1	993	2798	597	1042	88.32	98	33.55	34.68	93.16	34.115	-1.4493	4.87e-35	1.31e-32
EVM0041165.1	460	1202	260	472	40.91	42.1	14.61	15.71	41.505	15.16	-1.453	3.48e-22	4.45e-20
EVM0019156.1	36	109	26	33	3.2	3.82	1.46	1.1	3.51	1.28	-1.4553	0.00137754	0.0133425
EVM0022143.1	72	143	32	71	6.4	5.01	1.8	2.36	5.705	2.08	-1.4556	0.000130099	0.00180971
EVM0000173.1	45	95	25	38	4	3.33	1.41	1.26	3.665	1.335	-1.457	0.00123941	0.0122132
EVM0041652.1	53	197	30	76	4.71	6.9	1.69	2.53	5.805	2.11	-1.4601	0.000164218	0.00221475
EVM0031108.1	31	73	16	31	2.76	2.56	0.9	1.03	2.66	0.965	-1.4628	0.00570724	0.04201
EVM0001873.1	120	233	63	99	10.67	8.16	3.54	3.29	9.415	3.415	-1.4631	7.56e-07	1.87e-05
EVM0039906.1	215	687	133	245	19.12	24.06	7.47	8.15	21.59	7.81	-1.467	1.71e-12	9.48e-11
EVM0011397.1	92	270	47	112	8.18	9.46	2.64	3.73	8.82	3.185	-1.4695	2.34e-06	5.25e-05
EVM0029780.1	52	109	27	46	4.63	3.82	1.52	1.53	4.225	1.525	-1.4701	0.000527561	0.0059248
EVM0020475.1	45	124	18	60	4	4.34	1.01	2	4.17	1.505	-1.4703	0.00139681	0.0134974
EVM0005098.1	35	129	21	47	3.11	4.52	1.18	1.56	3.815	1.37	-1.4775	0.0012008	0.0118836
EVM0028953.1	252	539	147	197	22.41	18.88	8.26	6.56	20.645	7.41	-1.4782	2.03e-12	1.12e-10
EVM0005720.1	102	193	52	83	9.07	6.76	2.92	2.76	7.915	2.84	-1.4787	4.5e-06	9.49e-05
EVM0034366.1	66	158	42	52	5.87	5.53	2.36	1.73	5.7	2.045	-1.4789	5.09e-05	0.00079643
EVM0036615.1	128	398	79	139	11.38	13.94	4.44	4.63	12.66	4.535	-1.4811	5.81e-09	2.06e-07
EVM0016064.1	26	111	17	38	2.31	3.89	0.96	1.26	3.1	1.11	-1.4817	0.00353509	0.0287404
EVM0027737.1	28	122	24	32	2.49	4.27	1.35	1.07	3.38	1.21	-1.482	0.00194846	0.017739
EVM0021887.1	10667	25785	5460	10694	948.76	903.15	306.86	355.92	925.955	331.39	-1.4824	1.19e-62	8.7e-60
EVM0018934.1	218	429	112	181	19.39	15.03	6.29	6.02	17.21	6.155	-1.4834	7.8e-11	3.55e-09
EVM0022872.1	34	76	16	34	3.02	2.66	0.9	1.13	2.84	1.015	-1.4844	0.00418828	0.0328419
EVM0027448.1	30	102	12	47	2.67	3.57	0.67	1.56	3.12	1.115	-1.4845	0.00609099	0.0443219
EVM0040274.1	135	302	78	111	12.01	10.58	4.38	3.69	11.295	4.035	-1.485	2.34e-08	7.42e-07
EVM0029509.2	98	179	46	83	8.72	6.27	2.59	2.76	7.495	2.675	-1.4864	9.39e-06	0.000182185
EVM0014045.1	74	157	33	74	6.58	5.5	1.85	2.46	6.04	2.155	-1.4869	5.6e-05	0.000867448
EVM0014526.1	83	236	49	85	7.38	8.27	2.75	2.83	7.825	2.79	-1.4878	1.87e-06	4.29e-05
EVM0005100.2	84	174	41	76	7.47	6.09	2.3	2.53	6.78	2.415	-1.4893	1.35e-05	0.000251943
EVM0023882.1	183	464	101	177	16.28	16.25	5.68	5.89	16.265	5.785	-1.4914	1.72e-11	8.57e-10
EVM0034154.1	73	174	34	77	6.49	6.09	1.91	2.56	6.29	2.235	-1.4928	3.04e-05	0.000514295
EVM0034116.1	47	152	34	44	4.18	5.32	1.91	1.46	4.75	1.685	-1.4952	0.000179461	0.00238752
EVM0017298.1	42	77	20	35	3.74	2.7	1.12	1.16	3.22	1.14	-1.498	0.00253338	0.0219484
EVM0021484.1	323	721	170	287	28.73	25.25	9.55	9.55	26.99	9.55	-1.4989	1.07e-16	9.05e-15
EVM0024426.1	58	136	34	48	5.16	4.76	1.91	1.6	4.96	1.755	-1.4989	0.000111822	0.00158947
EVM0018242.1	46	139	31	43	4.09	4.87	1.74	1.43	4.48	1.585	-1.499	0.000230932	0.00297053
EVM0004963.1	180	411	99	156	16.01	14.4	5.56	5.19	15.205	5.375	-1.5002	7.49e-11	3.42e-09
EVM0002497.1	77	209	54	59	6.85	7.32	3.03	1.96	7.085	2.495	-1.5057	8.26e-06	0.00016305
EVM0026588.1	206	552	115	203	18.32	19.33	6.46	6.76	18.825	6.61	-1.5099	4.83e-13	2.87e-11
EVM0039174.1	1293	2904	637	1208	115	101.72	35.8	40.2	108.36	38	-1.5118	1.82e-38	5.72e-36
EVM0021464.1	971	2349	499	934	86.36	82.28	28.04	31.09	84.32	29.565	-1.512	1.12e-36	3.32e-34
EVM0008802.1	77	192	44	68	6.85	6.73	2.47	2.26	6.79	2.365	-1.5216	5.17e-06	0.000107131
EVM0028298.1	58	189	35	64	5.16	6.62	1.97	2.13	5.89	2.05	-1.5226	2.81e-05	0.000479996
EVM0039099.1	1576	4348	951	1448	140.17	152.29	53.45	48.19	146.23	50.82	-1.5248	2.27e-47	9.45e-45
EVM0007250.1	492	1169	258	447	43.76	40.95	14.5	14.88	42.355	14.69	-1.5277	9.07e-25	1.32e-22
EVM0022964.1	54	91	25	41	4.8	3.19	1.41	1.36	3.995	1.385	-1.5283	0.000749997	0.0079908
EVM0011194.1	25	80	15	27	2.22	2.8	0.84	0.9	2.51	0.87	-1.5286	0.0047928	0.0365845
EVM0018765.2	32	83	14	36	2.85	2.91	0.79	1.2	2.88	0.995	-1.5333	0.0034542	0.0282243
EVM0021675.1	76	174	46	55	6.76	6.09	2.59	1.83	6.425	2.21	-1.5397	1.11e-05	0.000211265
EVM0003450.1	123	341	67	123	10.94	11.94	3.77	4.09	11.44	3.93	-1.5415	5.35e-09	1.9e-07
EVM0015346.1	96	266	44	110	8.54	9.32	2.47	3.66	8.93	3.065	-1.5428	9.34e-07	2.27e-05
EVM0041435.1	117	293	64	105	10.41	10.26	3.6	3.49	10.335	3.545	-1.5437	1.78e-08	5.69e-07
EVM0019359.1	219	483	114	182	19.48	16.92	6.41	6.06	18.2	6.235	-1.5455	6.97e-13	4.1e-11
EVM0010135.1	64	228	37	78	5.69	7.99	2.08	2.6	6.84	2.34	-1.5475	1.08e-05	0.000205632
EVM0019670.1	42	112	20	45	3.74	3.92	1.12	1.5	3.83	1.31	-1.5478	0.000615269	0.00674024
EVM0035206.1	47	94	23	38	4.18	3.29	1.29	1.26	3.735	1.275	-1.5506	0.000687149	0.00742014
EVM0042097.1	46	129	28	41	4.09	4.52	1.57	1.36	4.305	1.465	-1.5551	0.000191176	0.00252095
EVM0017879.1	90	339	70	85	8	11.87	3.93	2.83	9.935	3.38	-1.5555	3.68e-07	9.65e-06
EVM0015768.1	132	349	56	149	11.74	12.22	3.15	4.96	11.98	4.055	-1.5629	3.9e-08	1.19e-06
EVM0031440.1	57	89	23	44	5.07	3.12	1.29	1.46	4.095	1.375	-1.5744	0.000670259	0.00726547
EVM0007510.1	1027	2862	459	1156	91.34	100.25	25.8	38.47	95.795	32.135	-1.5758	2.36e-07	6.37e-06
EVM0028934.1	1781	4916	1041	1571	158.41	172.19	58.51	52.29	165.3	55.4	-1.5771	3.51e-52	1.98e-49
EVM0017089.1	126	264	55	113	11.21	9.25	3.09	3.76	10.23	3.425	-1.5786	5.23e-08	1.57e-06
EVM0037662.1	207	616	119	201	18.41	21.58	6.69	6.69	19.995	6.69	-1.5796	4.09e-14	2.65e-12
EVM0024990.1	477	1341	237	496	42.43	46.97	13.32	16.51	44.7	14.915	-1.5835	8.73e-23	1.16e-20
EVM0037167.1	179	595	110	182	15.92	20.84	6.18	6.06	18.38	6.12	-1.5865	1.9e-12	1.05e-10
EVM0001731.1	38	100	10	52	3.38	3.5	0.56	1.73	3.44	1.145	-1.5871	0.00387292	0.0308626
EVM0036406.1	77	161	36	64	6.85	5.64	2.02	2.13	6.245	2.075	-1.5896	9.05e-06	0.000176484
EVM0022542.1	47	145	19	60	4.18	5.08	1.07	2	4.63	1.535	-1.5928	0.000306059	0.00374368
EVM0028027.1	46	78	23	29	4.09	2.73	1.29	0.97	3.41	1.13	-1.5934	0.0011373	0.0113529
EVM0016410.1	91	230	57	64	8.09	8.06	3.2	2.13	8.075	2.665	-1.5993	5.96e-07	1.51e-05
EVM0015715.1	39	67	14	34	3.47	2.35	0.79	1.13	2.91	0.96	-1.5999	0.00320211	0.0265278
EVM0000334.1	25	95	13	33	2.22	3.33	0.73	1.1	2.775	0.915	-1.6006	0.00314028	0.0260806
EVM0037617.1	371	947	225	274	33	33.17	12.65	9.12	33.085	10.885	-1.6038	8.24e-19	8.52e-17
EVM0010572.1	39	197	34	45	3.47	6.9	1.91	1.5	5.185	1.705	-1.6046	0.000141407	0.00194978
EVM0002853.1	42	105	26	29	3.74	3.68	1.46	0.97	3.71	1.215	-1.6105	0.000405501	0.00475495
EVM0013217.4	277	649	153	207	24.64	22.73	8.6	6.89	23.685	7.745	-1.6126	2.19e-16	1.79e-14
EVM0027122.1	43	77	16	37	3.82	2.7	0.9	1.23	3.26	1.065	-1.614	0.00154942	0.0146827
EVM0010288.1	73	133	31	57	6.49	4.66	1.74	1.9	5.575	1.82	-1.615	3.29e-05	0.000550129
EVM0002069.1	3351	8661	1700	3026	298.05	303.36	95.54	100.71	300.705	98.125	-1.6157	1.52e-77	1.69e-74
EVM0032456.1	37	92	11	45	3.29	3.22	0.62	1.5	3.255	1.06	-1.6186	0.0025996	0.0223988
EVM0000708.1	4459	11781	2413	3841	396.6	412.64	135.61	127.84	404.62	131.725	-1.619	1.29e-84	1.75e-81
EVM0016601.1	140	308	72	105	12.45	10.79	4.05	3.49	11.62	3.77	-1.624	1.11e-09	4.29e-08
EVM0019732.1	2628	7138	1378	2382	233.74	250.02	77.45	79.28	241.88	78.365	-1.626	1.08e-69	1e-66
EVM0003284.1	452	1183	219	423	40.2	41.44	12.31	14.08	40.82	13.195	-1.6293	2.89e-25	4.32e-23
EVM0034528.1	37	106	17	39	3.29	3.71	0.96	1.3	3.5	1.13	-1.631	0.000603412	0.00663822
EVM0031758.1	38	99	18	36	3.38	3.47	1.01	1.2	3.425	1.105	-1.6321	0.00060416	0.00664288
EVM0037547.1	152	325	64	133	13.52	11.38	3.6	4.43	12.45	4.015	-1.6327	9.1e-10	3.59e-08
EVM0005086.1	75	179	44	51	6.67	6.27	2.47	1.7	6.47	2.085	-1.6337	3.78e-06	8.1e-05
EVM0030121.1	191	355	87	138	16.99	12.43	4.89	4.59	14.71	4.74	-1.6338	9.94e-11	4.45e-09
EVM0024543.1	1131	3267	629	1018	100.59	114.43	35.35	33.88	107.51	34.615	-1.635	9.38e-45	3.55e-42
EVM0033351.1	90	106	35	54	8	3.71	1.97	1.8	5.855	1.885	-1.6351	0.000137104	0.00189832
EVM0010352.1	85	257	46	82	7.56	9	2.59	2.73	8.28	2.66	-1.6382	1.48e-07	4.15e-06
EVM0015156.1	32	52	12	25	2.85	1.82	0.67	0.83	2.335	0.75	-1.6385	0.00649409	0.0465753
EVM0000795.1	37	124	27	28	3.29	4.34	1.52	0.93	3.815	1.225	-1.6389	0.000330926	0.00399395
EVM0020127.1	101	248	57	74	8.98	8.69	3.2	2.46	8.835	2.83	-1.6424	5.67e-08	1.69e-06
EVM0025356.1	288	731	139	258	25.62	25.6	7.81	8.59	25.61	8.2	-1.643	1.18e-18	1.2e-16
EVM0019007.1	64	163	39	44	5.69	5.71	2.19	1.46	5.7	1.825	-1.6431	1.19e-05	0.000225043
EVM0028919.1	72	152	40	45	6.4	5.32	2.25	1.5	5.86	1.875	-1.644	1.18e-05	0.000224644
EVM0000258.1	286	798	147	265	25.44	27.95	8.26	8.82	26.695	8.54	-1.6443	5.34e-19	5.61e-17
EVM0023667.1	88	221	44	75	7.83	7.74	2.47	2.5	7.785	2.485	-1.6475	2.15e-07	5.85e-06
EVM0017582.1	55	212	33	62	4.89	7.43	1.85	2.06	6.16	1.955	-1.6558	9.68e-06	0.000187018
EVM0041531.1	181	397	74	161	16.1	13.91	4.16	5.36	15.005	4.76	-1.6564	2.61e-11	1.27e-09
EVM0042218.1	202	603	114	180	17.97	21.12	6.41	5.99	19.545	6.2	-1.6565	7.24e-15	5.17e-13
EVM0035010.1	361	995	185	324	32.11	34.85	10.4	10.78	33.48	10.59	-1.6606	3.46e-23	4.64e-21
EVM0040593.1	3361	9049	1838	2742	298.94	316.95	103.3	91.26	307.945	97.28	-1.6625	1.62e-71	1.56e-68
EVM0039684.1	761	1983	403	618	67.69	69.46	22.65	20.57	68.575	21.61	-1.666	2.03e-39	6.52e-37
EVM0040127.1	60	85	25	36	5.34	2.98	1.41	1.2	4.16	1.305	-1.6725	0.000355569	0.00424341
EVM0024764.1	59	128	24	51	5.25	4.48	1.35	1.7	4.865	1.525	-1.6736	4.6e-05	0.000732959
EVM0013942.1	17	90	10	27	1.51	3.15	0.56	0.9	2.33	0.73	-1.6744	0.00630941	0.0455236
EVM0017064.1	252	687	132	214	22.41	24.06	7.42	7.12	23.235	7.27	-1.6763	5.06e-18	4.85e-16
EVM0019209.1	306	827	168	243	27.22	28.97	9.44	8.09	28.095	8.765	-1.6805	1.85e-20	2.16e-18
EVM0041366.1	209	457	94	165	18.59	16.01	5.28	5.49	17.3	5.385	-1.6838	7e-14	4.48e-12
EVM0010373.1	81	209	49	53	7.2	7.32	2.75	1.76	7.26	2.255	-1.6868	7.4e-07	1.83e-05
EVM0005425.1	44	102	20	36	3.91	3.57	1.12	1.2	3.74	1.16	-1.6889	0.000225453	0.0029063
EVM0042811.1	63	116	30	39	5.6	4.06	1.69	1.3	4.83	1.495	-1.6919	4.66e-05	0.000739893
EVM0032771.1	200	510	94	170	17.79	17.86	5.28	5.66	17.825	5.47	-1.7043	6.59e-15	4.74e-13
EVM0035927.2	26	81	18	17	2.31	2.84	1.01	0.57	2.575	0.79	-1.7046	0.00196078	0.0178348
EVM0017621.1	160	386	68	141	14.23	13.52	3.82	4.69	13.875	4.255	-1.7053	1.21e-11	6.12e-10
EVM0042689.1	48	81	21	30	4.27	2.84	1.18	1	3.555	1.09	-1.7055	0.000454533	0.00522095
EVM0024902.1	488	1235	237	395	43.4	43.26	13.32	13.15	43.33	13.235	-1.711	1.19e-30	2.68e-28
EVM0014773.1	47	138	23	44	4.18	4.83	1.29	1.46	4.505	1.375	-1.7121	4.65e-05	0.000738447
EVM0041508.1	145	338	68	112	12.9	11.84	3.82	3.73	12.37	3.775	-1.7123	3.47e-11	1.65e-09
EVM0018124.1	267	638	114	230	23.75	22.35	6.41	7.65	23.05	7.03	-1.7132	1.74e-17	1.6e-15
EVM0031184.1	123	260	65	74	10.94	9.11	3.65	2.46	10.025	3.055	-1.7144	1.13e-08	3.77e-07
EVM0041786.1	188	598	90	192	16.72	20.95	5.06	6.39	18.835	5.725	-1.7181	1.27e-13	7.95e-12
EVM0015801.1	39	72	14	31	3.47	2.52	0.79	1.03	2.995	0.91	-1.7186	0.0012152	0.0120102
EVM0009791.1	289	643	122	232	25.7	22.52	6.86	7.72	24.11	7.29	-1.7256	2.3e-18	2.25e-16
EVM0032786.1	2177	6058	1142	1758	193.63	212.19	64.18	58.51	202.91	61.345	-1.7258	9.86e-67	7.76e-64
EVM0040501.1	214	622	121	166	19.03	21.79	6.8	5.52	20.41	6.16	-1.7283	5.18e-16	4.04e-14
EVM0003952.1	65	167	34	48	5.78	5.85	1.91	1.6	5.815	1.755	-1.7283	2.68e-06	5.95e-05
EVM0013413.1	116	332	55	106	10.32	11.63	3.09	3.53	10.975	3.31	-1.7293	4.83e-10	1.99e-08
EVM0006222.1	69	181	39	47	6.14	6.34	2.19	1.56	6.24	1.875	-1.7347	1.55e-06	3.6e-05
EVM0037577.1	75	211	39	61	6.67	7.39	2.19	2.03	7.03	2.11	-1.7363	2.58e-07	6.92e-06
EVM0003319.1	388	1023	204	289	34.51	35.83	11.47	9.62	35.17	10.545	-1.7378	2.52e-25	3.79e-23
EVM0003665.1	123	213	57	69	10.94	7.46	3.2	2.3	9.2	2.75	-1.7422	7.78e-08	2.27e-06
EVM0008798.1	154	340	58	132	13.7	11.91	3.26	4.39	12.805	3.825	-1.7432	1.18e-10	5.25e-09
EVM0035848.2	54	94	25	30	4.8	3.29	1.41	1	4.045	1.205	-1.7471	0.000141159	0.00194725
EVM0003489.1	217	546	109	159	19.3	19.12	6.13	5.29	19.21	5.71	-1.7503	1.82e-16	1.5e-14
EVM0011049.1	46	140	22	43	4.09	4.9	1.24	1.43	4.495	1.335	-1.7515	3.51e-05	0.000583263
EVM0025997.1	1917	5135	897	1610	170.5	179.86	50.41	53.58	175.18	51.995	-1.7524	2.1e-69	1.9e-66
EVM0006663.1	43	100	22	28	3.82	3.5	1.24	0.93	3.66	1.085	-1.7541	0.000155735	0.00211419
EVM0014246.1	211	601	114	162	18.77	21.05	6.41	5.39	19.91	5.9	-1.7547	1.92e-16	1.58e-14
EVM0042861.1	54	154	31	38	4.8	5.39	1.74	1.26	5.095	1.5	-1.7641	9.08e-06	0.000176922
EVM0025624.1	1839	4636	829	1471	163.57	162.38	46.59	48.96	162.975	47.775	-1.7703	3.84e-73	3.82e-70
EVM0014639.1	72	207	47	41	6.4	7.25	2.64	1.36	6.825	2	-1.7708	1.65e-06	3.82e-05
EVM0004265.1	129	325	57	105	11.47	11.38	3.2	3.49	11.425	3.345	-1.7721	5.97e-11	2.78e-09
EVM0035789.1	41	102	22	26	3.65	3.57	1.24	0.87	3.61	1.055	-1.7748	0.000147129	0.0020175
EVM0020784.1	779	1920	360	591	69.29	67.25	20.23	19.67	68.27	19.95	-1.7749	4.11e-45	1.58e-42
EVM0031150.1	69	106	28	39	6.14	3.71	1.57	1.3	4.925	1.435	-1.7791	3.9e-05	0.000638008
EVM0027046.3	87	201	29	80	7.74	7.04	1.63	2.66	7.39	2.145	-1.7846	6.15e-07	1.56e-05
EVM0028826.1	97	213	38	76	8.63	7.46	2.14	2.53	8.045	2.335	-1.7847	4.36e-08	1.32e-06
EVM0038602.1	278	864	141	241	24.73	30.26	7.92	8.02	27.495	7.97	-1.7865	1.2e-20	1.4e-18
EVM0022749.1	2674	6234	1213	1917	237.83	218.35	68.17	63.8	228.09	65.985	-1.7894	1.33e-83	1.66e-80
EVM0002266.1	37	101	15	34	3.29	3.54	0.84	1.13	3.415	0.985	-1.7937	0.000263652	0.00329918
EVM0030516.1	36	89	11	36	3.2	3.12	0.62	1.2	3.16	0.91	-1.796	0.000757243	0.00804793
EVM0017187.1	2796	7732	1271	2305	248.69	270.82	71.43	76.72	259.755	74.075	-1.8101	6.07e-79	6.98e-76
EVM0040726.1	49	95	13	44	4.36	3.33	0.73	1.46	3.845	1.095	-1.8121	0.000319446	0.00387731
EVM0003143.1	311	805	127	263	27.66	28.2	7.14	8.75	27.93	7.945	-1.8137	9.52e-22	1.19e-19
EVM0006821.1	23	64	11	18	2.05	2.24	0.62	0.6	2.145	0.61	-1.8141	0.0026539	0.0227813
EVM0001479.1	81	217	38	62	7.2	7.6	2.14	2.06	7.4	2.1	-1.8171	4.21e-08	1.28e-06
EVM0026536.1	36	108	21	24	3.2	3.78	1.18	0.8	3.49	0.99	-1.8177	0.000147748	0.00202507
EVM0016424.1	57	107	19	43	5.07	3.75	1.07	1.43	4.41	1.25	-1.8189	5.06e-05	0.000792473
EVM0034394.1	38	133	23	29	3.38	4.66	1.29	0.97	4.02	1.13	-1.8309	5.2e-05	0.000811512
EVM0024659.1	114	232	45	78	10.14	8.13	2.53	2.6	9.135	2.565	-1.8324	3.08e-09	1.13e-07
EVM0018704.1	273	706	113	221	24.28	24.73	6.35	7.36	24.505	6.855	-1.8378	7.73e-21	9.21e-19
EVM0028773.1	55	115	23	36	4.89	4.03	1.29	1.2	4.46	1.245	-1.8409	1.89e-05	0.000337378
EVM0037764.1	265	644	107	206	23.57	22.56	6.01	6.86	23.065	6.435	-1.8417	4.7e-20	5.34e-18
EVM0009503.1	3296	6241	1516	1730	293.16	218.6	85.2	57.58	255.88	71.39	-1.8417	3.49e-08	1.08e-06
EVM0010148.1	88	170	34	58	7.83	5.95	1.91	1.93	6.89	1.92	-1.8434	2.24e-07	6.09e-06
EVM0013451.1	270	813	131	218	24.01	28.48	7.36	7.26	26.245	7.31	-1.8441	1.45e-21	1.79e-19
EVM0025577.1	58	134	19	50	5.16	4.69	1.07	1.66	4.925	1.365	-1.8512	1.42e-05	0.000262946
EVM0019978.1	59	173	30	43	5.25	6.06	1.69	1.43	5.655	1.56	-1.858	1.03e-06	2.47e-05
EVM0035093.1	156	339	60	112	13.88	11.87	3.37	3.73	12.875	3.55	-1.8587	1.7e-12	9.43e-11
EVM0039518.1	33	144	15	41	2.94	5.04	0.84	1.36	3.99	1.1	-1.8589	0.000149299	0.00204539
EVM0042636.1	162	411	68	123	14.41	14.4	3.82	4.09	14.405	3.955	-1.8648	3.02e-14	2.02e-12
EVM0020024.1	461	1030	189	315	41	36.08	10.62	10.48	38.54	10.55	-1.8691	9.81e-31	2.22e-28
EVM0008479.1	25	64	14	13	2.22	2.24	0.79	0.43	2.23	0.61	-1.8702	0.00184447	0.0169314
EVM0011309.1	63	216	35	49	5.6	7.57	1.97	1.63	6.585	1.8	-1.8712	2.34e-07	6.31e-06
EVM0035537.1	23	44	9	14	2.05	1.54	0.51	0.47	1.795	0.49	-1.8731	0.00539082	0.0401053
EVM0005895.1	336	971	158	257	29.88	34.01	8.88	8.55	31.945	8.715	-1.874	2.47e-26	4e-24
EVM0020905.1	206	470	93	127	18.32	16.46	5.23	4.23	17.39	4.73	-1.8783	2.74e-16	2.21e-14
EVM0002345.1	23	59	11	15	2.05	2.07	0.62	0.5	2.06	0.56	-1.8791	0.00245768	0.0214288
EVM0015306.1	167	391	61	130	14.85	13.7	3.43	4.33	14.275	3.88	-1.8794	1.67e-13	1.04e-11
EVM0012515.1	817	2067	361	574	72.67	72.4	20.29	19.1	72.535	19.695	-1.8808	2.91e-51	1.53e-48
EVM0010720.1	49	104	22	28	4.36	3.64	1.24	0.93	4	1.085	-1.8823	3.56e-05	0.000590759
EVM0012603.1	42	84	18	24	3.74	2.94	1.01	0.8	3.34	0.905	-1.8839	0.000160898	0.00217441
EVM0006324.1	867	2360	368	675	77.11	82.66	20.68	22.47	79.885	21.575	-1.8886	1.07e-50	5.18e-48
EVM0001698.1	34	65	13	21	3.02	2.28	0.73	0.7	2.65	0.715	-1.89	0.000762498	0.00809514
EVM0019458.1	27	62	16	10	2.4	2.17	0.9	0.33	2.285	0.615	-1.8935	0.00216037	0.0192917
EVM0033200.1	65	160	26	48	5.78	5.6	1.46	1.6	5.69	1.53	-1.8949	7.13e-07	1.77e-05
EVM0025118.1	405	1081	175	301	36.02	37.86	9.84	10.02	36.94	9.93	-1.8953	3.21e-31	7.33e-29
EVM0001909.1	31	73	13	21	2.76	2.56	0.73	0.7	2.66	0.715	-1.8954	0.00059858	0.0065985
EVM0013488.1	71	127	30	36	6.31	4.45	1.69	1.2	5.38	1.445	-1.8965	3.54e-06	7.65e-05
EVM0033983.1	546	1379	260	340	48.56	48.3	14.61	11.32	48.43	12.965	-1.9013	4.76e-34	1.23e-31
EVM0023898.1	1064	2059	451	575	94.64	72.12	25.35	19.14	83.38	22.245	-1.9062	7.98e-35	2.11e-32
EVM0018456.1	514	1200	206	355	45.72	42.03	11.58	11.82	43.875	11.7	-1.9069	8.41e-36	2.37e-33
EVM0040668.1	35	70	16	17	3.11	2.45	0.9	0.57	2.78	0.735	-1.9193	0.000466109	0.00532668
EVM0021837.1	40	79	15	25	3.56	2.77	0.84	0.83	3.165	0.835	-1.9224	0.000204473	0.00266806
EVM0027865.1	180	505	76	138	16.01	17.69	4.27	4.59	16.85	4.43	-1.9274	1.05e-16	8.84e-15
EVM0030308.1	46	121	23	27	4.09	4.24	1.29	0.9	4.165	1.095	-1.9274	1.54e-05	0.000283233
EVM0019933.1	101	219	31	79	8.98	7.67	1.74	2.63	8.325	2.185	-1.9298	1.43e-08	4.69e-07
EVM0006348.1	702	1963	260	590	62.44	68.76	14.61	19.64	65.6	17.125	-1.9376	1.59e-35	4.41e-33
EVM0007412.1	2626	6593	1043	1840	233.57	230.93	58.62	61.24	232.25	59.93	-1.9543	8.98e-103	2.07e-99
EVM0031046.1	87	183	30	59	7.74	6.41	1.69	1.96	7.075	1.825	-1.9548	3.43e-08	1.06e-06
EVM0006885.1	1149	3005	489	782	102.2	105.25	27.48	26.03	103.725	26.755	-1.9549	9.91e-68	8.47e-65
EVM0019317.1	598	1638	289	368	53.19	57.37	16.24	12.25	55.28	14.245	-1.9563	2.9e-36	8.49e-34
EVM0017990.1	103	246	36	77	9.16	8.62	2.02	2.56	8.89	2.29	-1.9568	7.4e-10	2.95e-08
EVM0004506.1	23	59	7	20	2.05	2.07	0.39	0.67	2.06	0.53	-1.9586	0.00265521	0.0227861
EVM0033112.1	610	1862	269	468	54.26	65.22	15.12	15.58	59.74	15.35	-1.9605	4.2e-40	1.4e-37
EVM0010003.1	18	60	8	15	1.6	2.1	0.45	0.5	1.85	0.475	-1.9615	0.00318282	0.0263826
EVM0021353.1	54	120	22	32	4.8	4.2	1.24	1.07	4.5	1.155	-1.962	5.19e-06	0.000107424
EVM0032572.1	15	50	7	12	1.33	1.75	0.39	0.4	1.54	0.395	-1.963	0.00680102	0.0483245
EVM0004944.1	53	124	23	31	4.71	4.34	1.29	1.03	4.525	1.16	-1.9638	4.86e-06	0.000101719
EVM0017651.1	43	171	24	35	3.82	5.99	1.35	1.16	4.905	1.255	-1.9666	4.17e-06	8.82e-05
EVM0001598.2	44	106	18	28	3.91	3.71	1.01	0.93	3.81	0.97	-1.9737	2.33e-05	0.000407225
EVM0015643.1	87	187	35	50	7.74	6.55	1.97	1.66	7.145	1.815	-1.977	1.43e-08	4.69e-07
EVM0021418.1	670	2135	316	492	59.59	74.78	17.76	16.37	67.185	17.065	-1.9771	2.27e-40	7.71e-38
EVM0014326.1	121	307	42	93	10.76	10.75	2.36	3.1	10.755	2.73	-1.978	1.41e-11	7.06e-10
EVM0017208.1	41	103	13	33	3.65	3.61	0.73	1.1	3.63	0.915	-1.9881	5.71e-05	0.000880691
EVM0029022.1	54	104	14	40	4.8	3.64	0.79	1.33	4.22	1.06	-1.9932	2.95e-05	0.000501321
EVM0023513.1	58	112	22	31	5.16	3.92	1.24	1.03	4.54	1.135	-2	5.18e-06	0.000107286
EVM0009140.1	22	96	13	18	1.96	3.36	0.73	0.6	2.66	0.665	-2	0.000443855	0.00512326
EVM0027964.1	19	67	5	22	1.69	2.35	0.28	0.73	2.02	0.505	-2	0.00382789	0.0306098
EVM0006513.1	32	34	9	15	2.85	1.19	0.51	0.5	2.02	0.505	-2	0.00428152	0.0334037
EVM0014384.1	69	203	33	44	6.14	7.11	1.85	1.46	6.625	1.655	-2.0011	3.01e-08	9.42e-07
EVM0005867.1	64	230	32	49	5.69	8.06	1.8	1.63	6.875	1.715	-2.0032	3.52e-08	1.09e-06
EVM0006091.1	42	105	11	37	3.74	3.68	0.62	1.23	3.71	0.925	-2.0039	8.16e-05	0.00120246
EVM0007439.1	58	162	23	42	5.16	5.67	1.29	1.4	5.415	1.345	-2.0094	4.08e-07	1.06e-05
EVM0018728.1	89	219	41	47	7.92	7.67	2.3	1.56	7.795	1.93	-2.0139	2.84e-09	1.04e-07
EVM0038016.1	18	72	4	24	1.6	2.52	0.22	0.8	2.06	0.51	-2.0141	0.00473559	0.0362359
EVM0018454.1	198	554	83	135	17.61	19.4	4.66	4.49	18.505	4.575	-2.0161	1.84e-19	2e-17
EVM0013865.1	272	648	93	191	24.19	22.7	5.23	6.36	23.445	5.795	-2.0164	1.75e-22	2.27e-20
EVM0009244.1	452	1185	169	319	40.2	41.51	9.5	10.62	40.855	10.06	-2.0219	4.08e-36	1.18e-33
EVM0028207.1	103	280	38	76	9.16	9.81	2.14	2.53	9.485	2.335	-2.0222	4.48e-11	2.12e-09
EVM0012845.1	16	43	7	10	1.42	1.51	0.39	0.33	1.465	0.36	-2.0248	0.00690629	0.0489099
EVM0040603.1	98	233	34	67	8.72	8.16	1.91	2.23	8.44	2.07	-2.0276	4.14e-10	1.72e-08
EVM0030083.1	119	355	46	91	10.58	12.43	2.59	3.03	11.505	2.81	-2.0336	7.9e-13	4.63e-11
EVM0036355.1	29	124	10	34	2.58	4.34	0.56	1.13	3.46	0.845	-2.0337	0.000174568	0.00233385
EVM0009825.1	26	70	13	13	2.31	2.45	0.73	0.43	2.38	0.58	-2.0368	0.000590024	0.00652101
EVM0037017.1	226	604	96	139	20.1	21.16	5.4	4.63	20.63	5.015	-2.0404	1.25e-21	1.55e-19
EVM0041234.1	7018	17412	2841	4201	624.2	609.88	159.67	139.82	617.04	149.745	-2.0429	4.12e-129	2.05e-125
EVM0004552.1	14	70	7	15	1.25	2.45	0.39	0.5	1.85	0.445	-2.0556	0.00311851	0.0259173
EVM0019811.1	24	44	8	13	2.13	1.54	0.45	0.43	1.835	0.44	-2.0602	0.00270806	0.0230872
EVM0000753.1	21	48	5	17	1.87	1.68	0.28	0.57	1.775	0.425	-2.0623	0.00410667	0.0323036
EVM0042244.1	69	161	26	41	6.14	5.64	1.46	1.36	5.89	1.41	-2.0626	7.29e-08	2.14e-06
EVM0024361.1	177	655	84	135	15.74	22.94	4.72	4.49	19.34	4.605	-2.0703	2.26e-17	2.06e-15
EVM0037471.1	50	135	25	23	4.45	4.73	1.41	0.77	4.59	1.09	-2.0742	2.72e-06	6.01e-05
EVM0031008.1	49	96	17	26	4.36	3.36	0.96	0.87	3.86	0.915	-2.0768	1.3e-05	0.000243739
EVM0018653.1	76	226	28	57	6.76	7.92	1.57	1.9	7.34	1.735	-2.0808	3.19e-09	1.16e-07
EVM0009639.1	172	311	42	115	15.3	10.89	2.36	3.83	13.095	3.095	-2.081	8.5e-12	4.36e-10
EVM0037635.1	163	373	52	108	14.5	13.06	2.92	3.59	13.78	3.255	-2.0818	2.95e-15	2.18e-13
EVM0031225.1	18	73	8	16	1.6	2.56	0.45	0.53	2.08	0.49	-2.0857	0.00129768	0.012712
EVM0019884.1	115	274	46	62	10.23	9.6	2.59	2.06	9.915	2.325	-2.0924	3.63e-12	1.94e-10
EVM0008571.1	31	77	9	23	2.76	2.7	0.51	0.77	2.73	0.64	-2.0928	0.00024712	0.00313533
EVM0003516.1	22	44	8	11	1.96	1.54	0.45	0.37	1.75	0.41	-2.0937	0.00267053	0.0228847
EVM0038129.1	166	408	50	120	14.76	14.29	2.81	3.99	14.525	3.4	-2.0949	2.93e-15	2.17e-13
EVM0016182.1	18	91	7	22	1.6	3.19	0.39	0.73	2.395	0.56	-2.0965	0.00111721	0.0111821
EVM0017847.2	381	855	131	227	33.89	29.95	7.36	7.56	31.92	7.46	-2.0972	1.26e-31	2.94e-29
EVM0036743.1	53	192	22	43	4.71	6.73	1.24	1.43	5.72	1.335	-2.0992	1.91e-07	5.24e-06
EVM0003432.1	57	152	14	49	5.07	5.32	0.79	1.63	5.195	1.21	-2.1021	2.33e-06	5.23e-05
EVM0033071.1	37	93	11	27	3.29	3.26	0.62	0.9	3.275	0.76	-2.1074	5.61e-05	0.000867941
EVM0014212.1	57	107	19	29	5.07	3.75	1.07	0.97	4.41	1.02	-2.1122	3e-06	6.58e-05
EVM0020262.1	27	70	8	20	2.4	2.45	0.45	0.67	2.425	0.56	-2.1145	0.000462292	0.0052952
EVM0000792.1	17	41	5	12	1.51	1.44	0.28	0.4	1.475	0.34	-2.1171	0.00602787	0.0439268
EVM0041659.1	1094	2695	424	611	97.3	94.4	23.83	20.34	95.85	22.085	-2.1177	1.12e-68	9.83e-66
EVM0035313.1	42	141	23	21	3.74	4.94	1.29	0.7	4.34	0.995	-2.1249	4.33e-06	9.14e-05
EVM0006180.1	40	99	9	33	3.56	3.47	0.51	1.1	3.515	0.805	-2.1265	6.44e-05	0.000975949
EVM0018117.1	24	58	5	20	2.13	2.03	0.28	0.67	2.08	0.475	-2.1306	0.0017219	0.0160128
EVM0033412.1	31	105	12	24	2.76	3.68	0.67	0.8	3.22	0.735	-2.1312	4.94e-05	0.000777229
EVM0021724.1	9	91	6	17	0.8	3.19	0.34	0.57	1.995	0.455	-2.1325	0.00414472	0.0325173
EVM0021896.1	12	51	8	6	1.07	1.79	0.45	0.2	1.43	0.325	-2.1375	0.00590414	0.0431935
EVM0035060.1	309	719	106	178	27.48	25.18	5.96	5.92	26.33	5.94	-2.1482	1.16e-28	2.19e-26
EVM0025770.1	23	75	8	18	2.05	2.63	0.45	0.6	2.34	0.525	-2.1561	0.000463816	0.00530656
EVM0007292.1	30	55	10	14	2.67	1.93	0.56	0.47	2.3	0.515	-2.159	0.000516488	0.00582232
EVM0034533.1	15	59	7	11	1.33	2.07	0.39	0.37	1.7	0.38	-2.1615	0.00236563	0.0207657
EVM0036683.1	31	130	13	27	2.76	4.55	0.73	0.9	3.655	0.815	-2.165	2.06e-05	0.000364252
EVM0021758.1	21	52	4	18	1.87	1.82	0.22	0.6	1.845	0.41	-2.1699	0.00305278	0.0254742
EVM0000506.1	41	149	22	22	3.65	5.22	1.24	0.73	4.435	0.985	-2.1707	2.35e-06	5.26e-05
EVM0012261.1	20	47	7	11	1.78	1.65	0.39	0.37	1.715	0.38	-2.1741	0.00215999	0.0192917
EVM0005123.1	331	646	105	169	29.44	22.63	5.9	5.62	26.035	5.76	-2.1763	1.09e-25	1.7e-23
EVM0026392.1	162	398	56	93	14.41	13.94	3.15	3.1	14.175	3.125	-2.1814	1.22e-17	1.14e-15
EVM0025889.1	185	427	58	110	16.45	14.96	3.26	3.66	15.705	3.46	-2.1824	1.14e-18	1.17e-16
EVM0003754.1	50	101	17	24	4.45	3.54	0.96	0.8	3.995	0.88	-2.1826	4.03e-06	8.57e-05
EVM0024607.1	16	108	9	19	1.42	3.78	0.51	0.63	2.6	0.57	-2.1895	0.000508181	0.0057426
EVM0038679.1	44	63	9	25	3.91	2.21	0.51	0.83	3.06	0.67	-2.1913	0.00017659	0.00235772
EVM0030317.1	31	42	8	14	2.76	1.47	0.45	0.47	2.115	0.46	-2.201	0.00113106	0.011305
EVM0029160.1	93	154	25	47	8.27	5.39	1.41	1.56	6.83	1.485	-2.2014	1.27e-08	4.2e-07
EVM0004909.1	49	107	10	36	4.36	3.75	0.56	1.2	4.055	0.88	-2.2041	1.32e-05	0.000247272
EVM0042663.1	314	698	106	162	27.93	24.45	5.96	5.39	26.19	5.675	-2.2063	6.26e-29	1.22e-26
EVM0003511.1	23	84	8	19	2.05	2.94	0.45	0.63	2.495	0.54	-2.208	0.000274606	0.00340437
EVM0003364.1	109	276	31	73	9.69	9.67	1.74	2.43	9.68	2.085	-2.215	3.46e-12	1.86e-10
EVM0021992.1	31	75	13	13	2.76	2.63	0.73	0.43	2.695	0.58	-2.2162	0.000111437	0.00158552
EVM0009122.1	17	51	2	18	1.51	1.79	0.11	0.6	1.65	0.355	-2.2166	0.00668819	0.0476928
EVM0037111.1	42	142	16	29	3.74	4.97	0.9	0.97	4.355	0.935	-2.2196	1.17e-06	2.8e-05
EVM0019006.1	348	931	117	206	30.95	32.61	6.58	6.86	31.78	6.72	-2.2416	2.17e-35	5.94e-33
EVM0007845.1	228	840	95	154	20.28	29.42	5.34	5.13	24.85	5.235	-2.247	4.49e-23	5.99e-21
EVM0010261.1	31	65	7	20	2.76	2.28	0.39	0.67	2.52	0.53	-2.2494	0.000264402	0.00330718
EVM0020981.1	53	161	18	35	4.71	5.64	1.01	1.16	5.175	1.085	-2.2539	9.12e-08	2.63e-06
EVM0003501.1	46	123	13	31	4.09	4.31	0.73	1.03	4.2	0.88	-2.2548	1.74e-06	4.01e-05
EVM0002272.1	14	49	4	12	1.25	1.72	0.22	0.4	1.485	0.31	-2.2601	0.0044299	0.0342899
EVM0028322.1	28	54	5	19	2.49	1.89	0.28	0.63	2.19	0.455	-2.267	0.000872095	0.00908455
EVM0001421.1	116	316	37	71	10.32	11.07	2.08	2.36	10.695	2.22	-2.2683	2.55e-14	1.72e-12
EVM0014982.1	156	409	52	88	13.88	14.33	2.92	2.93	14.105	2.925	-2.2697	1.82e-18	1.81e-16
EVM0039268.1	24	76	7	18	2.13	2.66	0.39	0.6	2.395	0.495	-2.2745	0.000257943	0.00324945
EVM0024049.1	29	70	10	14	2.58	2.45	0.56	0.47	2.515	0.515	-2.2879	0.000114034	0.00161326
EVM0030682.1	75	203	34	27	6.67	7.11	1.91	0.9	6.89	1.405	-2.2939	4.06e-09	1.47e-07
EVM0004881.1	38	85	11	20	3.38	2.98	0.62	0.67	3.18	0.645	-2.3017	1.66e-05	0.00030141
EVM0022907.1	31	79	11	15	2.76	2.77	0.62	0.5	2.765	0.56	-2.3038	4.83e-05	0.000762971
EVM0032270.1	19	76	8	13	1.69	2.66	0.45	0.43	2.175	0.44	-2.3054	0.000365405	0.00434519
EVM0004300.1	35	51	10	13	3.11	1.79	0.56	0.43	2.45	0.495	-2.3073	0.000263399	0.00329739
EVM0022680.1	64	92	14	30	5.69	3.22	0.79	1	4.455	0.895	-2.3155	2.39e-06	5.34e-05
EVM0000336.1	9	54	3	11	0.8	1.89	0.17	0.37	1.345	0.27	-2.3166	0.00700459	0.0494889
EVM0006450.1	126	348	29	92	11.21	12.19	1.63	3.06	11.7	2.345	-2.3188	4.51e-13	2.7e-11
EVM0032953.1	20	48	1	19	1.78	1.68	0.06	0.63	1.73	0.345	-2.3261	0.00613351	0.0445663
EVM0029137.1	1673	3351	542	678	148.8	117.37	30.46	22.57	133.085	26.515	-2.3275	4.8e-20	5.44e-18
EVM0017193.1	119	285	37	60	10.58	9.98	2.08	2	10.28	2.04	-2.3332	1.2e-14	8.4e-13
EVM0000394.1	55	176	23	27	4.89	6.16	1.29	0.9	5.525	1.095	-2.335	1.69e-08	5.43e-07
EVM0014228.1	115	233	22	72	10.23	8.16	1.24	2.4	9.195	1.82	-2.3369	8.94e-11	4.03e-09
EVM0003303.1	18	49	4	13	1.6	1.72	0.22	0.43	1.66	0.325	-2.3527	0.00209108	0.0188197
EVM0005776.1	258	708	90	128	22.95	24.8	5.06	4.26	23.875	4.66	-2.3571	1.76e-29	3.55e-27
EVM0022375.1	1555	4417	464	933	138.31	154.71	26.08	31.05	146.51	28.565	-2.3587	2.05e-84	2.66e-81
EVM0027047.1	28	74	11	11	2.49	2.59	0.62	0.37	2.54	0.495	-2.3593	7.5e-05	0.00111823
EVM0035729.1	22	34	2	15	1.96	1.19	0.11	0.5	1.575	0.305	-2.3685	0.00565851	0.0417335
EVM0003213.1	33	114	15	15	2.94	3.99	0.84	0.5	3.465	0.67	-2.3706	5.69e-06	0.000116069
EVM0023238.1	463	1240	143	250	41.18	43.43	8.04	8.32	42.305	8.18	-2.3707	4.33e-48	1.93e-45
EVM0031688.1	20	60	4	16	1.78	2.1	0.22	0.53	1.94	0.375	-2.3711	0.00102396	0.010402
EVM0028152.1	554	1390	153	309	49.27	48.69	8.6	10.28	48.98	9.44	-2.3753	8.23e-51	4.03e-48
EVM0028958.1	160	417	44	92	14.23	14.61	2.47	3.06	14.42	2.765	-2.3827	2.84e-19	3.03e-17
EVM0004452.1	26	45	9	7	2.31	1.58	0.51	0.23	1.945	0.37	-2.3942	0.000647537	0.00706526
EVM0011851.1	1085	2788	346	522	96.5	97.65	19.45	17.37	97.075	18.41	-2.3986	2.45e-88	3.86e-85
EVM0031904.1	136	313	31	79	12.1	10.96	1.74	2.63	11.53	2.185	-2.3997	4.86e-15	3.53e-13
EVM0029220.1	38	170	17	24	3.38	5.95	0.96	0.8	4.665	0.88	-2.4063	2.89e-07	7.7e-06
EVM0036177.1	97	198	23	49	8.63	6.94	1.29	1.63	7.785	1.46	-2.4147	2.44e-11	1.19e-09
EVM0011909.1	696	1885	218	351	61.9	66.02	12.25	11.68	63.96	11.965	-2.4183	3.17e-67	2.64e-64
EVM0028135.1	347	940	93	201	30.86	32.92	5.23	6.69	31.89	5.96	-2.4197	6.4e-36	1.82e-33
EVM0018392.1	48	138	13	29	4.27	4.83	0.73	0.97	4.55	0.85	-2.4203	1.41e-07	3.97e-06
EVM0037692.1	61	147	16	32	5.43	5.15	0.9	1.07	5.29	0.985	-2.4251	1.14e-08	3.79e-07
EVM0010861.1	13	55	3	12	1.16	1.93	0.17	0.4	1.545	0.285	-2.4386	0.00266653	0.022857
EVM0014433.1	151	429	41	88	13.43	15.03	2.3	2.93	14.23	2.615	-2.4441	2.65e-19	2.86e-17
EVM0019745.1	28	60	6	15	2.49	2.1	0.34	0.5	2.295	0.42	-2.45	0.000164607	0.00221852
EVM0042758.1	27	72	8	13	2.4	2.52	0.45	0.43	2.46	0.44	-2.4831	5.54e-05	0.000857757
EVM0041691.1	15	29	4	6	1.33	1.02	0.22	0.2	1.175	0.21	-2.4842	0.00565452	0.0417143
EVM0023359.1	123	339	39	56	10.94	11.87	2.19	1.86	11.405	2.025	-2.4937	2.85e-17	2.57e-15
EVM0025621.1	28	83	5	20	2.49	2.91	0.28	0.67	2.7	0.475	-2.507	6.19e-05	0.000944306
EVM0018224.1	23	47	5	11	2.05	1.65	0.28	0.37	1.85	0.325	-2.509	0.000544809	0.00608424
EVM0015199.1	10	42	6	2	0.89	1.47	0.34	0.07	1.18	0.205	-2.5251	0.00521153	0.0390415
EVM0021652.1	35	66	10	11	3.11	2.31	0.56	0.37	2.71	0.465	-2.543	2.3e-05	0.000402633
EVM0018875.1	451	1210	130	204	40.11	42.38	7.31	6.79	41.245	7.05	-2.5485	2.3e-52	1.32e-49
EVM0018914.1	22	26	4	8	1.96	0.91	0.22	0.27	1.435	0.245	-2.5502	0.00306922	0.0255899
EVM0022667.1	86	208	29	27	7.65	7.29	1.63	0.9	7.47	1.265	-2.562	9.37e-12	4.78e-10
EVM0034962.1	16	34	2	10	1.42	1.19	0.11	0.33	1.305	0.22	-2.5685	0.00457584	0.0352342
EVM0015974.1	20	21	4	6	1.78	0.74	0.22	0.2	1.26	0.21	-2.585	0.00524431	0.0392104
EVM0013513.1	1341	3500	339	632	119.27	122.59	19.05	21.03	120.93	20.04	-2.5932	7.74e-111	2.1e-107
EVM0000540.1	186	456	55	68	16.54	15.97	3.09	2.26	16.255	2.675	-2.6033	4.99e-24	6.98e-22
EVM0030260.1	17	53	4	10	1.51	1.86	0.22	0.33	1.685	0.275	-2.6152	0.000692909	0.00746768
EVM0041114.1	59	169	14	31	5.25	5.92	0.79	1.03	5.585	0.91	-2.6176	9.24e-10	3.63e-08
EVM0019060.1	83	167	15	39	7.38	5.85	0.84	1.3	6.615	1.07	-2.6281	1.22e-10	5.38e-09
EVM0039190.1	123	311	36	45	10.94	10.89	2.02	1.5	10.915	1.76	-2.6327	1.27e-17	1.18e-15
EVM0029090.1	27	36	5	9	2.4	1.26	0.28	0.3	1.83	0.29	-2.6577	0.000513596	0.00579846
EVM0029161.1	16	45	3	9	1.42	1.58	0.17	0.3	1.5	0.235	-2.6742	0.0011645	0.0115973
EVM0018409.1	44	86	9	17	3.91	3.01	0.51	0.57	3.46	0.54	-2.6797	8.24e-07	2.02e-05
EVM0019328.1	115	288	30	44	10.23	10.09	1.69	1.46	10.16	1.575	-2.6895	2.7e-17	2.45e-15
EVM0008537.1	63	162	15	27	5.6	5.67	0.84	0.9	5.635	0.87	-2.6953	1.97e-10	8.53e-09
EVM0013809.1	82	131	17	26	7.29	4.59	0.96	0.87	5.94	0.915	-2.6986	5.56e-10	2.27e-08
EVM0010853.1	149	386	41	54	13.25	13.52	2.3	1.8	13.385	2.05	-2.7069	7.68e-22	9.69e-20
EVM0035447.1	1089	2732	276	419	96.86	95.69	15.51	13.95	96.275	14.73	-2.7084	3.69e-107	9.19e-104
EVM0030553.1	18	44	2	11	1.6	1.54	0.11	0.37	1.57	0.24	-2.7097	0.00124636	0.0122631
EVM0014961.1	96	231	21	41	8.54	8.09	1.18	1.36	8.315	1.27	-2.7109	1.98e-14	1.35e-12
EVM0041737.1	16	39	4	6	1.42	1.37	0.22	0.2	1.395	0.21	-2.7318	0.00121737	0.0120197
EVM0029954.1	64	131	9	31	5.69	4.59	0.51	1.03	5.14	0.77	-2.7388	9.37e-09	3.17e-07
EVM0035203.1	19	47	3	10	1.69	1.65	0.17	0.33	1.67	0.25	-2.7398	0.00058452	0.00646974
EVM0022419.1	189	432	29	94	16.81	15.13	1.63	3.13	15.97	2.38	-2.7463	1.19e-20	1.4e-18
EVM0007234.1	17	89	4	14	1.51	3.12	0.22	0.47	2.315	0.345	-2.7463	0.000101512	0.00145958
EVM0037843.1	20	43	4	8	1.78	1.51	0.22	0.27	1.645	0.245	-2.7472	0.000493572	0.00559562
EVM0021092.1	679	1543	147	262	60.39	54.05	8.26	8.72	57.22	8.49	-2.7527	2.48e-73	2.56e-70
EVM0020620.1	40	134	9	21	3.56	4.69	0.51	0.7	4.125	0.605	-2.7694	5.23e-08	1.57e-06
EVM0024292.1	94	196	19	35	8.36	6.87	1.07	1.16	7.615	1.115	-2.7718	1.66e-13	1.03e-11
EVM0025448.1	34	89	11	8	3.02	3.12	0.62	0.27	3.07	0.445	-2.7864	1.77e-06	4.07e-05
EVM0008266.1	475	1157	105	175	42.25	40.53	5.9	5.82	41.39	5.86	-2.8203	3.5e-61	2.49e-58
EVM0028237.1	171	490	38	73	15.21	17.16	2.14	2.43	16.185	2.285	-2.8244	1.41e-26	2.34e-24
EVM0027325.1	21	50	6	5	1.87	1.75	0.34	0.17	1.81	0.255	-2.8274	0.000155985	0.00211532
EVM0032004.2	31	101	5	18	2.76	3.54	0.28	0.6	3.15	0.44	-2.8398	2.32e-06	5.2e-05
EVM0026900.1	12	33	2	6	1.07	1.16	0.11	0.2	1.115	0.155	-2.8467	0.00359509	0.0290669
EVM0013325.1	25	99	7	12	2.22	3.47	0.39	0.4	2.845	0.395	-2.8485	3.41e-06	7.39e-05
EVM0000667.1	34	50	5	11	3.02	1.75	0.28	0.37	2.385	0.325	-2.8755	3.11e-05	0.000524151
EVM0024364.1	20	36	2	9	1.78	1.26	0.11	0.3	1.52	0.205	-2.8904	0.000936578	0.00964881
EVM0015604.1	257	582	54	83	22.86	20.39	3.03	2.76	21.625	2.895	-2.9011	6.4e-36	1.82e-33
EVM0004815.1	11	32	2	5	0.98	1.12	0.11	0.17	1.05	0.14	-2.9069	0.00370807	0.0298205
EVM0035588.1	2046	5269	423	745	181.98	184.55	23.77	24.8	183.265	24.285	-2.9158	1.51e-177	1.13e-173
EVM0009547.1	13	53	3	7	1.16	1.86	0.17	0.23	1.51	0.2	-2.9165	0.00057182	0.00633856
EVM0042612.1	86	121	14	23	7.65	4.24	0.79	0.77	5.945	0.78	-2.9301	2.02e-10	8.72e-09
EVM0017114.1	13	31	4	2	1.16	1.09	0.22	0.07	1.125	0.145	-2.9558	0.00230285	0.020322
EVM0027328.1	199	487	35	75	17.7	17.06	1.97	2.5	17.38	2.235	-2.9591	9.7e-30	2.01e-27
EVM0039820.1	21	41	4	6	1.87	1.44	0.22	0.2	1.655	0.21	-2.9784	0.000240819	0.0030726
EVM0039258.1	58	112	8	21	5.16	3.92	0.45	0.7	4.54	0.575	-2.9811	4.28e-09	1.54e-07
EVM0021064.1	166	366	31	52	14.76	12.82	1.74	1.73	13.79	1.735	-2.9906	4.75e-25	6.99e-23
EVM0010643.1	63	189	19	13	5.6	6.62	1.07	0.43	6.11	0.75	-3.0262	1.37e-11	6.86e-10
EVM0027007.1	10	35	1	6	0.89	1.23	0.06	0.2	1.06	0.13	-3.0275	0.00377549	0.0302637
EVM0023007.1	45	100	9	12	4	3.5	0.51	0.4	3.75	0.455	-3.043	1.86e-08	5.94e-07
EVM0001436.1	101	292	16	43	8.98	10.23	0.9	1.43	9.605	1.165	-3.0435	1.8e-17	1.65e-15
EVM0002808.1	166	360	23	59	14.76	12.61	1.29	1.96	13.685	1.625	-3.0741	1.13e-23	1.55e-21
EVM0006268.1	13	18	2	3	1.16	0.63	0.11	0.1	0.895	0.105	-3.0915	0.00633708	0.0456792
EVM0038701.1	42	116	6	17	3.74	4.06	0.34	0.57	3.9	0.455	-3.0995	1.43e-08	4.69e-07
EVM0030104.1	12	21	2	3	1.07	0.74	0.11	0.1	0.905	0.105	-3.1075	0.0053873	0.0400891
EVM0031581.1	97	231	14	34	8.63	8.09	0.79	1.13	8.36	0.96	-3.1224	1.72e-16	1.42e-14
EVM0010280.1	72	121	15	11	6.4	4.24	0.84	0.37	5.32	0.605	-3.1364	1.85e-10	8.05e-09
EVM0023067.1	61	130	9	18	5.43	4.55	0.51	0.6	4.99	0.555	-3.1685	6.33e-11	2.91e-09
EVM0030460.1	76	175	13	20	6.76	6.13	0.73	0.67	6.445	0.7	-3.2028	5.12e-14	3.3e-12
EVM0014840.1	47	143	4	23	4.18	5.01	0.22	0.77	4.595	0.495	-3.2146	4.83e-09	1.73e-07
EVM0010220.1	58	124	6	20	5.16	4.34	0.34	0.67	4.75	0.505	-3.2336	3.72e-10	1.55e-08
EVM0040837.1	276	689	42	83	24.55	24.13	2.36	2.76	24.34	2.56	-3.2491	3.71e-45	1.44e-42
EVM0021427.1	310	698	41	95	27.57	24.45	2.3	3.16	26.01	2.73	-3.2521	1.4e-44	5.24e-42
EVM0008582.1	62	181	15	11	5.51	6.34	0.84	0.37	5.925	0.605	-3.2918	1.05e-12	6.01e-11
EVM0032033.1	89	187	13	22	7.92	6.55	0.73	0.73	7.235	0.73	-3.309	1.09e-15	8.22e-14
EVM0018770.1	49	139	13	6	4.36	4.87	0.73	0.2	4.615	0.465	-3.311	6.55e-10	2.64e-08
EVM0039490.1	55	104	5	17	4.89	3.64	0.28	0.57	4.265	0.425	-3.327	2.12e-09	7.9e-08
EVM0037343.1	29	122	7	8	2.58	4.27	0.39	0.27	3.425	0.33	-3.3756	2.72e-08	8.52e-07
EVM0026056.1	18	14	3	1	1.6	0.49	0.17	0.03	1.045	0.1	-3.3854	0.00297003	0.0249577
EVM0016348.1	53	142	7	16	4.71	4.97	0.39	0.53	4.84	0.46	-3.3953	2.38e-11	1.17e-09
EVM0022740.1	72	140	5	23	6.4	4.9	0.28	0.77	5.65	0.525	-3.4279	1.27e-11	6.42e-10
EVM0006453.1	14	20	2	2	1.25	0.7	0.11	0.07	0.975	0.09	-3.4374	0.00237745	0.020845
EVM0006100.1	31	121	6	9	2.76	4.24	0.34	0.3	3.5	0.32	-3.4512	1.1e-08	3.68e-07
EVM0011163.1	6	36	1	3	0.53	1.26	0.06	0.1	0.895	0.08	-3.4838	0.00338848	0.0277642
EVM0004901.1	7	27	2	1	0.62	0.95	0.11	0.03	0.785	0.07	-3.4873	0.00521259	0.0390415
EVM0025230.1	24	33	1	7	2.13	1.16	0.06	0.23	1.645	0.145	-3.504	0.000179099	0.00238376
EVM0034458.1	20	65	5	2	1.78	2.28	0.28	0.07	2.03	0.175	-3.5361	9.15e-06	0.000178219
EVM0029392.1	15	10	2	1	1.33	0.35	0.11	0.03	0.84	0.07	-3.585	0.00609534	0.0443422
EVM0010402.1	15	65	3	4	1.33	2.28	0.17	0.13	1.805	0.15	-3.589	2.38e-05	0.000415394
EVM0011966.1	12	18	2	1	1.07	0.63	0.11	0.03	0.85	0.07	-3.602	0.00381369	0.0305415
EVM0040522.1	13	12	1	2	1.16	0.42	0.06	0.07	0.79	0.065	-3.6033	0.00619084	0.0449065
EVM0021979.1	61	193	8	16	5.43	6.76	0.45	0.53	6.095	0.49	-3.6368	1.44e-14	9.93e-13
EVM0014521.1	14	22	1	3	1.25	0.77	0.06	0.1	1.01	0.08	-3.6582	0.0016415	0.015375
EVM0001333.1	32	81	4	7	2.85	2.84	0.22	0.23	2.845	0.225	-3.6604	8.63e-08	2.5e-06
EVM0016952.1	18	52	3	3	1.6	1.82	0.17	0.1	1.71	0.135	-3.663	2.58e-05	0.000444289
EVM0013061.1	89	145	7	19	7.92	5.08	0.39	0.63	6.5	0.51	-3.6719	3.34e-14	2.2e-12
EVM0015348.1	160	404	22	29	14.23	14.15	1.24	0.97	14.19	1.105	-3.6828	5.83e-32	1.38e-29
EVM0022221.1	13	30	3	0	1.16	1.05	0.17	0	1.105	0.085	-3.7004	0.000894561	0.00928623
EVM0024978.2	24	27	1	5	2.13	0.95	0.06	0.17	1.54	0.115	-3.7432	0.000166428	0.00223602
EVM0013441.1	15	12	0	4	1.33	0.42	0	0.13	0.875	0.065	-3.7508	0.00668528	0.0476835
EVM0006937.1	30	58	2	7	2.67	2.03	0.11	0.23	2.35	0.17	-3.7891	1.46e-06	3.42e-05
EVM0039758.1	15	30	0	5	1.33	1.05	0	0.17	1.19	0.085	-3.8074	0.000833525	0.00873269
EVM0030886.1	15	14	1	2	1.33	0.49	0.06	0.07	0.91	0.065	-3.8074	0.00269075	0.0230118
EVM0003538.1	13	40	2	2	1.16	1.4	0.11	0.07	1.28	0.09	-3.8301	0.000212388	0.00275332
EVM0032800.1	9	30	0	4	0.8	1.05	0	0.13	0.925	0.065	-3.8309	0.00296358	0.0249106
EVM0007955.1	42	119	8	3	3.74	4.17	0.45	0.1	3.955	0.275	-3.8462	4.18e-10	1.73e-08
EVM0004610.1	17	39	0	6	1.51	1.37	0	0.2	1.44	0.1	-3.848	0.000251	0.00317739
EVM0023804.1	10	29	0	4	0.89	1.02	0	0.13	0.955	0.065	-3.877	0.0024525	0.0213964
EVM0012837.1	19	23	0	5	1.69	0.81	0	0.17	1.25	0.085	-3.8783	0.000791352	0.00835403
EVM0032257.1	47	79	3	9	4.18	2.77	0.17	0.3	3.475	0.235	-3.8863	4.9e-09	1.76e-07
EVM0006970.1	14	53	2	3	1.25	1.86	0.11	0.1	1.555	0.105	-3.8885	4.93e-05	0.000776334
EVM0017540.1	59	90	5	8	5.25	3.15	0.28	0.27	4.2	0.275	-3.9329	1.15e-10	5.09e-09
EVM0026049.1	128	407	14	24	11.38	14.26	0.79	0.8	12.82	0.795	-4.0113	6.91e-30	1.45e-27
EVM0027525.1	39	92	3	7	3.47	3.22	0.17	0.23	3.345	0.2	-4.0639	2.07e-09	7.72e-08
EVM0021976.1	20	49	3	1	1.78	1.72	0.17	0.03	1.75	0.1	-4.1293	1.27e-05	0.000238982
EVM0041582.1	22	59	0	7	1.96	2.07	0	0.23	2.015	0.115	-4.1311	9.23e-06	0.000179452
EVM0029594.1	40	181	6	6	3.56	6.34	0.34	0.2	4.95	0.27	-4.1964	1.33e-12	7.46e-11
EVM0029641.1	8	15	1	0	0.71	0.53	0.06	0	0.62	0.03	-4.3692	0.00661737	0.0473006
EVM0007116.1	12	11	0	2	1.07	0.39	0	0.07	0.73	0.035	-4.3825	0.00635058	0.0457324
EVM0017413.1	9	15	1	0	0.8	0.53	0.06	0	0.665	0.03	-4.4703	0.00505968	0.0381928
EVM0009251.1	11	29	1	1	0.98	1.02	0.06	0.03	1	0.045	-4.4739	0.00073194	0.00783189
EVM0014863.1	52	207	1	14	4.63	7.25	0.06	0.47	5.94	0.265	-4.4864	8.47e-05	0.00123997
EVM0001616.1	6	30	0	2	0.53	1.05	0	0.07	0.79	0.035	-4.4964	0.00310699	0.0258544
EVM0040667.1	66	134	3	8	5.87	4.69	0.17	0.27	5.28	0.22	-4.585	2.54e-14	1.71e-12
EVM0018453.1	140	468	3	31	12.45	16.39	0.17	1.03	14.42	0.6	-4.587	2.17e-05	0.000382251
EVM0004335.1	30	67	3	1	2.67	2.35	0.17	0.03	2.51	0.1	-4.6496	1.35e-07	3.8e-06
EVM0019684.1	10	25	0	2	0.89	0.88	0	0.07	0.885	0.035	-4.6603	0.00167014	0.0155993
EVM0004048.1	110	248	7	10	9.78	8.69	0.39	0.33	9.235	0.36	-4.681	4.7e-24	6.62e-22
EVM0020090.1	12	21	0	2	1.07	0.74	0	0.07	0.905	0.035	-4.6925	0.00160375	0.0151018
EVM0004049.1	11	24	0	2	0.98	0.84	0	0.07	0.91	0.035	-4.7004	0.00143581	0.013794
EVM0031598.1	9	61	1	1	0.8	2.14	0.06	0.03	1.47	0.045	-5.0297	6.42e-05	0.000974291
EVM0022094.1	24	63	2	0	2.13	2.21	0.11	0	2.17	0.055	-5.3021	1.93e-06	4.41e-05
EVM0000595.1	7	17	0	1	0.62	0.6	0	0.03	0.61	0.015	-5.3458	0.00630467	0.0455224
EVM0035281.1	11	12	0	1	0.98	0.42	0	0.03	0.7	0.015	-5.5443	0.00419707	0.032885
EVM0004972.1	33	50	0	3	2.94	1.75	0	0.1	2.345	0.05	-5.5515	6.42e-07	1.61e-05
EVM0015991.1	20	65	0	2	1.78	2.28	0	0.07	2.03	0.035	-5.858	3.88e-06	8.29e-05
EVM0022351.1	17	75	0	2	1.51	2.63	0	0.07	2.07	0.035	-5.8861	3.67e-06	7.9e-05
EVM0025299.1	8	32	0	1	0.71	1.12	0	0.03	0.915	0.015	-5.9307	0.000991709	0.0101087
EVM0041445.1	45	82	2	0	4	2.87	0.11	0	3.435	0.055	-5.9647	2.52e-08	7.93e-07
EVM0018380.1	67	159	2	2	5.96	5.57	0.11	0.07	5.765	0.09	-6.0013	8.97e-14	5.66e-12
EVM0039109.1	4	45	0	1	0.36	1.58	0	0.03	0.97	0.015	-6.015	0.000984039	0.0100408
EVM0032633.1	13	33	0	1	1.16	1.16	0	0.03	1.16	0.015	-6.273	0.00030274	0.00371099
EVM0022122.1	291	901	7	2	25.88	31.56	0.39	0.07	28.72	0.23	-6.9643	9.43e-15	6.65e-13
EVM0026818.1	4	14	0	0	0.36	0.49	0	0	0.425	0.001	-8.7313	0.00467635	0.035842
EVM0016373.1	5	14	0	0	0.44	0.49	0	0	0.465	0.001	-8.8611	0.00298902	0.0250891
EVM0039985.1	3	20	0	0	0.27	0.7	0	0	0.485	0.001	-8.9218	0.0026812	0.0229513
EVM0027808.1	5	16	0	0	0.44	0.56	0	0	0.5	0.001	-8.9658	0.0021109	0.0189468
EVM0000558.1	9	6	0	0	0.8	0.21	0	0	0.505	0.001	-8.9801	0.00289092	0.0243958
EVM0040967.1	7	12	0	0	0.62	0.42	0	0	0.52	0.001	-9.0224	0.0018943	0.0173295
EVM0016692.1	11	3	0	0	0.98	0.11	0	0	0.545	0.001	-9.0901	0.00292399	0.024654
EVM0038109.1	8	12	0	0	0.71	0.42	0	0	0.565	0.001	-9.1421	0.00130463	0.0127759
EVM0020259.1	8	14	0	0	0.71	0.49	0	0	0.6	0.001	-9.2288	0.00092525	0.00955721
EVM0004546.1	9	13	0	0	0.8	0.46	0	0	0.63	0.001	-9.2992	0.000774434	0.00820439
EVM0015693.1	9	16	0	0	0.8	0.56	0	0	0.68	0.001	-9.4094	0.000476883	0.00542906
EVM0038738.1	6	25	0	0	0.53	0.88	0	0	0.705	0.001	-9.4615	0.000369557	0.00438933
EVM0040838.1	7	26	0	0	0.62	0.91	0	0	0.765	0.001	-9.5793	0.000228026	0.00293567
EVM0008054.1	11	26	0	0	0.98	0.91	0	0	0.945	0.001	-9.8842	6.77e-05	0.00102258
EVM0038586.1	36	53	0	0	3.2	1.86	0	0	2.53	0.001	-11.3049	1.2e-07	3.41e-06
EVM0033729.1	35	78	0	0	3.11	2.73	0	0	2.92	0.001	-11.5118	3.39e-08	1.05e-06
EVM0017319.1	52	76	0	0	4.63	2.66	0	0	3.645	0.001	-11.8317	8.85e-09	3.01e-07
HbGRF4-HbGIF1-overexpressing line vs Empty line
id	363-p35S:GFP-1	363-p35S:GFP-2	363-p35S:HbGRF4-HbGIF1-1-1	363-p35S:HbGRF4-HbGIF1-1-2	363-p35S:GFP-1_CPM	363-p35S:GFP-2_CPM	363-p35S:HbGRF4-HbGIF1-1-1_CPM	363-p35S:HbGRF4-HbGIF1-1-2_CPM	363-p35S:GFP-_mean	363-p35S:HbGRF4-HbGIF1-1-1_mean	log2(fc)	PValue	FDR
EVM0024860.1	0	0	15	28	0	0	0.79	0.92	0.001	0.855	9.7398	0.000271433	0.00271951
EVM0013778.1	0	0	13	30	0	0	0.69	0.99	0.001	0.84	9.7142	0.000315508	0.00308161
EVM0026386.1	0	0	16	19	0	0	0.85	0.62	0.001	0.735	9.5216	0.000635851	0.00564955
EVM0025830.1	0	0	15	14	0	0	0.79	0.46	0.001	0.625	9.2877	0.00148783	0.0116088
EVM0042361.1	0	0	15	12	0	0	0.79	0.39	0.001	0.59	9.2046	0.00199362	0.0148538
EVM0032766.1	0	0	8	16	0	0	0.42	0.53	0.001	0.475	8.8918	0.00505341	0.0319992
EVM0005692.1	0	0	9	14	0	0	0.48	0.46	0.001	0.47	8.8765	0.00535613	0.0335066
EVM0036484.1	0	0	4	21	0	0	0.21	0.69	0.001	0.45	8.8138	0.00711606	0.0422262
EVM0002845.1	0	0	6	17	0	0	0.32	0.56	0.001	0.44	8.7814	0.00725915	0.0429644
EVM0010841.1	0	1	26	33	0	0.04	1.37	1.08	0.02	1.225	5.9366	0.000297329	0.00293473
EVM0006984.1	0	3	21	30	0	0.11	1.11	0.99	0.055	1.05	4.2548	0.00172752	0.0131664
EVM0015090.1	23	78	927	1173	2.05	2.73	49	38.55	2.39	43.775	4.195	9.68e-74	6.43e-71
EVM0023692.1	1	1	40	6	0.09	0.04	2.11	0.2	0.065	1.155	4.1513	0.00230821	0.0167837
EVM0034614.1	7	26	222	415	0.62	0.91	11.74	13.64	0.765	12.69	4.0521	8.86e-27	1.33e-24
EVM0020100.1	1	6	42	70	0.09	0.21	2.22	2.3	0.15	2.26	3.9133	5.12e-06	8.12e-05
EVM0032490.1	8	10	135	187	0.71	0.35	7.14	6.15	0.53	6.645	3.6482	1.5e-14	8.26e-13
EVM0027211.1	1	2	17	29	0.09	0.07	0.9	0.95	0.08	0.925	3.5314	0.00352308	0.0238382
EVM0013407.1	2	1	24	31	0.18	0.04	1.27	1.02	0.11	1.145	3.3798	0.00122515	0.00986818
EVM0006550.1	2	3	31	32	0.18	0.11	1.64	1.05	0.145	1.345	3.2135	0.000760275	0.00661552
EVM0014956.1	12	14	115	210	1.07	0.49	6.08	6.9	0.78	6.49	3.0567	2.99e-12	1.25e-10
EVM0014837.1	1	13	45	63	0.09	0.46	2.38	2.07	0.275	2.225	3.0163	0.00014921	0.00160929
EVM0020664.1	5	25	105	135	0.44	0.88	5.55	4.44	0.66	4.995	2.9199	1.2e-08	3.08e-07
EVM0017937.1	4	30	105	151	0.36	1.05	5.55	4.96	0.705	5.255	2.898	2.12e-08	5.26e-07
EVM0032139.1	2	3	24	26	0.18	0.11	1.27	0.85	0.145	1.06	2.8699	0.00435799	0.0283953
EVM0031521.1	4	16	66	96	0.36	0.56	3.49	3.15	0.46	3.32	2.8515	1.84e-06	3.24e-05
EVM0032963.1	4	18	72	98	0.36	0.63	3.81	3.22	0.495	3.515	2.828	1.48e-06	2.66e-05
EVM0012005.1	2	4	23	30	0.18	0.14	1.22	0.99	0.16	1.105	2.7879	0.00465166	0.0299177
EVM0004135.1	4	3	36	34	0.36	0.11	1.9	1.12	0.235	1.51	2.6838	0.00123381	0.00992989
EVM0039201.1	2	6	28	30	0.18	0.21	1.48	0.99	0.195	1.235	2.663	0.00453857	0.0293291
EVM0036040.1	1	11	21	58	0.09	0.39	1.11	1.91	0.24	1.51	2.6534	0.00388411	0.0258081
EVM0017092.1	16	33	169	211	1.42	1.16	8.93	6.93	1.29	7.93	2.6199	2.52e-12	1.06e-10
EVM0007655.1	4	10	33	77	0.36	0.35	1.74	2.53	0.355	2.135	2.5883	0.000215745	0.00222416
EVM0019473.1	29	52	254	373	2.58	1.82	13.43	12.26	2.2	12.845	2.5456	2.71e-18	2.19e-16
EVM0041384.1	30	57	253	420	2.67	2	13.37	13.8	2.335	13.585	2.5405	1.7e-19	1.56e-17
EVM0007823.1	4	17	64	65	0.36	0.6	3.38	2.14	0.48	2.76	2.5236	9.12e-05	0.00105049
EVM0042406.1	8	6	40	96	0.71	0.21	2.11	3.15	0.46	2.63	2.5154	7.01e-05	0.000833386
EVM0031055.1	3	3	25	25	0.27	0.11	1.32	0.82	0.19	1.07	2.4935	0.00797938	0.0463018
EVM0013524.1	4	26	70	101	0.36	0.91	3.7	3.32	0.635	3.51	2.4666	2.38e-05	0.000316552
EVM0037239.1	4	12	46	56	0.36	0.42	2.43	1.84	0.39	2.135	2.4527	0.000400895	0.00378937
EVM0002210.1	5	38	83	151	0.44	1.33	4.39	4.96	0.885	4.675	2.4012	4.72e-06	7.54e-05
EVM0025052.1	6	23	59	118	0.53	0.81	3.12	3.88	0.67	3.5	2.3851	1.42e-05	0.000201836
EVM0009302.1	35	105	335	533	3.11	3.68	17.71	17.52	3.395	17.615	2.3753	1.07e-21	1.17e-19
EVM0000217.1	12	13	80	109	1.07	0.46	4.23	3.58	0.765	3.905	2.3518	3.13e-06	5.21e-05
EVM0028708.1	18	117	311	377	1.6	4.1	16.44	12.39	2.85	14.415	2.3385	0.000494599	0.00454819
EVM0006813.1	23	41	164	271	2.05	1.44	8.67	8.91	1.745	8.79	2.3326	3.44e-12	1.43e-10
EVM0013427.1	8	30	72	148	0.71	1.05	3.81	4.86	0.88	4.335	2.3005	2.93e-06	4.91e-05
EVM0016925.1	28	59	194	362	2.49	2.07	10.26	11.9	2.28	11.08	2.2809	2.99e-14	1.59e-12
EVM0015734.1	8	14	46	102	0.71	0.49	2.43	3.35	0.6	2.89	2.268	7.06e-05	0.000837635
EVM0012402.1	3	14	31	61	0.27	0.49	1.64	2	0.38	1.82	2.2599	0.00253076	0.0181247
EVM0038841.1	27	80	253	350	2.4	2.8	13.37	11.5	2.6	12.435	2.2578	7.67e-15	4.33e-13
EVM0014681.1	4	13	37	58	0.36	0.46	1.96	1.91	0.41	1.935	2.2386	0.00143568	0.0112722
EVM0036103.1	6	5	34	46	0.53	0.18	1.8	1.51	0.355	1.655	2.2209	0.00252871	0.0181184
EVM0037261.1	17	41	159	162	1.51	1.44	8.41	5.32	1.475	6.865	2.2185	2.32e-08	5.72e-07
EVM0029348.1	8	8	46	66	0.71	0.28	2.43	2.17	0.495	2.3	2.2161	0.000432307	0.00403779
EVM0001650.1	25	23	102	260	2.22	0.81	5.39	8.54	1.515	6.965	2.2008	1.78e-07	3.8e-06
EVM0026401.1	9	22	67	110	0.8	0.77	3.54	3.61	0.785	3.575	2.1872	1.62e-05	0.000226885
EVM0009059.1	121	394	1077	1636	10.76	13.8	56.93	53.76	12.28	55.345	2.1721	3.01e-42	8.27e-40
EVM0019367.1	15	38	106	190	1.33	1.33	5.6	6.24	1.33	5.92	2.1542	5.8e-08	1.34e-06
EVM0038681.1	72	136	486	720	6.4	4.76	25.69	23.66	5.58	24.675	2.1447	9.83e-25	1.32e-22
EVM0037662.1	207	616	1512	2742	18.41	21.58	79.93	90.11	19.995	85.02	2.0882	7.38e-54	3.2e-51
EVM0019130.1	28	107	252	379	2.49	3.75	13.32	12.45	3.12	12.885	2.0461	1.86e-12	8.01e-11
EVM0028049.1	10	26	103	60	0.89	0.91	5.44	1.97	0.9	3.705	2.0415	0.000371438	0.0035468
EVM0001582.1	43	60	209	404	3.82	2.1	11.05	13.28	2.96	12.165	2.0391	7.41e-12	2.96e-10
EVM0038009.1	27	72	206	270	2.4	2.52	10.89	8.87	2.46	9.88	2.0059	1.25e-10	4.21e-09
EVM0006288.1	29	60	176	278	2.58	2.1	9.3	9.14	2.34	9.22	1.9783	1.93e-10	6.32e-09
EVM0036561.1	9	15	44	85	0.8	0.53	2.33	2.79	0.665	2.56	1.9447	0.000651494	0.00577653
EVM0022812.1	35	127	326	356	3.11	4.45	17.23	11.7	3.78	14.465	1.9361	4.62e-11	1.64e-09
EVM0020117.1	9	17	50	82	0.8	0.6	2.64	2.69	0.7	2.665	1.9287	0.00053165	0.00484463
EVM0028725.1	9	17	49	82	0.8	0.6	2.59	2.69	0.7	2.64	1.9151	0.000604956	0.00540879
EVM0042134.1	1864	4756	11966	18568	165.79	166.58	632.55	610.19	166.185	621.37	1.9027	2.82e-136	5.28e-133
EVM0028813.1	19	35	88	186	1.69	1.23	4.65	6.11	1.46	5.38	1.8816	2.99e-06	5e-05
EVM0004572.1	12	22	69	94	1.07	0.77	3.65	3.09	0.92	3.37	1.873	0.000167845	0.00178893
EVM0015587.1	29	43	142	226	2.58	1.51	7.51	7.43	2.045	7.47	1.869	6.78e-08	1.54e-06
EVM0005033.1	16	42	111	142	1.42	1.47	5.87	4.67	1.445	5.27	1.8667	5.62e-06	8.8e-05
EVM0035378.1	11	28	81	86	0.98	0.98	4.28	2.83	0.98	3.555	1.859	0.000233909	0.00238754
EVM0008973.1	13	36	91	120	1.16	1.26	4.81	3.94	1.21	4.375	1.8543	3.42e-05	0.000437046
EVM0014155.1	6	12	32	53	0.53	0.42	1.69	1.74	0.475	1.715	1.8522	0.00700216	0.0416627
EVM0038452.1	21	50	147	158	1.87	1.75	7.77	5.19	1.81	6.48	1.84	1.52e-06	2.73e-05
EVM0039067.1	9	25	54	96	0.8	0.88	2.85	3.15	0.84	3	1.8365	0.000525662	0.00479737
EVM0030608.1	9	30	55	112	0.8	1.05	2.91	3.68	0.925	3.295	1.8328	0.000426409	0.00398768
EVM0007534.1	63	169	422	558	5.6	5.92	22.31	18.34	5.76	20.325	1.8191	2.47e-16	1.63e-14
EVM0019168.1	32	75	184	291	2.85	2.63	9.73	9.56	2.74	9.645	1.8156	1.02e-09	3.06e-08
EVM0040728.1	5	18	40	50	0.44	0.63	2.11	1.64	0.535	1.875	1.8093	0.00858444	0.0491359
EVM0017022.1	12	14	49	86	1.07	0.49	2.59	2.83	0.78	2.71	1.7967	0.00102767	0.00850198
EVM0020925.1	27	90	190	281	2.4	3.15	10.04	9.23	2.775	9.635	1.7958	8.12e-09	2.17e-07
EVM0027374.1	4	30	50	67	0.36	1.05	2.64	2.2	0.705	2.42	1.7793	0.00700299	0.0416627
EVM0029820.1	7	28	76	41	0.62	0.98	4.02	1.35	0.8	2.685	1.7469	0.00842941	0.0484153
EVM0037741.1	16	20	60	120	1.42	0.7	3.17	3.94	1.06	3.555	1.7458	0.000301972	0.00296855
EVM0003459.1	12	23	64	89	1.07	0.81	3.38	2.92	0.94	3.15	1.7446	0.000515658	0.00471182
EVM0024605.1	19	32	82	153	1.69	1.12	4.33	5.03	1.405	4.68	1.7359	3.12e-05	0.000402268
EVM0040054.1	11	28	75	78	0.98	0.98	3.96	2.56	0.98	3.26	1.734	0.000813825	0.00698996
EVM0040220.1	40	88	248	273	3.56	3.08	13.11	8.97	3.32	11.04	1.7335	6.93e-09	1.88e-07
EVM0022318.1	156	476	911	1612	13.88	16.67	48.16	52.97	15.275	50.565	1.727	5.13e-29	8.39e-27
EVM0012714.1	22	35	83	187	1.96	1.23	4.39	6.15	1.595	5.27	1.7242	2.02e-05	0.000273941
EVM0034353.1	9	14	47	54	0.8	0.49	2.48	1.77	0.645	2.125	1.7201	0.00491106	0.0312698
EVM0002889.1	6	21	37	67	0.53	0.74	1.96	2.2	0.635	2.08	1.7118	0.00731458	0.0432498
EVM0006370.1	156	332	792	1242	13.88	11.63	41.87	40.82	12.755	41.345	1.6966	1.42e-27	2.23e-25
EVM0000595.1	7	17	36	61	0.62	0.6	1.9	2	0.61	1.95	1.6766	0.00801187	0.0464542
EVM0029296.1	15	60	98	175	1.33	2.1	5.18	5.75	1.715	5.465	1.672	4.74e-05	0.000588018
EVM0001152.1	13	49	86	137	1.16	1.72	4.55	4.5	1.44	4.525	1.6518	0.000177903	0.00188138
EVM0025098.1	45	137	239	455	4	4.8	12.63	14.95	4.4	13.79	1.648	1.88e-10	6.16e-09
EVM0017309.1	41	124	263	338	3.65	4.34	13.9	11.11	3.995	12.505	1.6462	2.06e-09	5.95e-08
EVM0003513.1	93	238	471	822	8.27	8.34	24.9	27.01	8.305	25.955	1.644	1.55e-18	1.3e-16
EVM0031709.1	73	146	328	573	6.49	5.11	17.34	18.83	5.8	18.085	1.6407	1.09e-13	5.41e-12
EVM0005482.1	49	108	225	407	4.36	3.78	11.89	13.38	4.07	12.635	1.6343	2.19e-10	7.08e-09
EVM0030647.1	14	34	71	116	1.25	1.19	3.75	3.81	1.22	3.78	1.6315	0.000335565	0.00325202
EVM0013422.1	9	47	70	117	0.8	1.65	3.7	3.84	1.225	3.77	1.6218	0.00131162	0.0104577
EVM0020343.1	19	36	102	112	1.69	1.26	5.39	3.68	1.475	4.535	1.6204	0.000168752	0.00179668
EVM0020485.1	33	69	164	232	2.94	2.42	8.67	7.62	2.68	8.145	1.6037	3.51e-07	7.07e-06
EVM0034279.1	15	52	79	164	1.33	1.82	4.18	5.39	1.575	4.785	1.6032	0.000180744	0.00190632
EVM0024548.1	66	154	318	526	5.87	5.39	16.81	17.29	5.63	17.05	1.5986	5.42e-13	2.48e-11
EVM0006711.1	21	66	126	182	1.87	2.31	6.66	5.98	2.09	6.32	1.5964	1.28e-05	0.000184965
EVM0000862.1	6	53	63	118	0.53	1.86	3.33	3.88	1.195	3.605	1.593	0.00496745	0.0315686
EVM0031106.1	14	34	62	123	1.25	1.19	3.28	4.04	1.22	3.66	1.585	0.000611111	0.00545079
EVM0024825.1	12	47	64	144	1.07	1.65	3.38	4.73	1.36	4.055	1.5761	0.000819015	0.00702245
EVM0010967.1	42	70	179	273	3.74	2.45	9.46	8.97	3.095	9.215	1.574	1.59e-07	3.42e-06
EVM0003281.1	50	142	260	424	4.45	4.97	13.74	13.93	4.71	13.835	1.5545	3.17e-10	1.01e-08
EVM0015106.1	13	40	81	98	1.16	1.4	4.28	3.22	1.28	3.75	1.5507	0.00102449	0.00848503
EVM0021945.1	23	69	129	189	2.05	2.42	6.82	6.21	2.235	6.515	1.5435	1.37e-05	0.000196011
EVM0030389.1	11	42	87	77	0.98	1.47	4.6	2.53	1.225	3.565	1.5411	0.00323198	0.0222051
EVM0021938.1	25	46	111	160	2.22	1.61	5.87	5.26	1.915	5.565	1.539	3.8e-05	0.000482051
EVM0034554.1	22	60	121	161	1.96	2.1	6.4	5.29	2.03	5.845	1.5257	4.25e-05	0.000533254
EVM0018076.1	13	26	56	91	1.16	0.91	2.96	2.99	1.035	2.975	1.5233	0.00224705	0.0164349
EVM0023189.1	120	279	625	779	10.67	9.77	33.04	25.6	10.22	29.32	1.5205	1.08e-15	6.66e-14
EVM0020184.1	9	43	63	99	0.8	1.51	3.33	3.25	1.155	3.29	1.5102	0.00385447	0.0256453
EVM0011080.1	17	35	72	120	1.51	1.23	3.81	3.94	1.37	3.875	1.5	0.000612543	0.0054603
EVM0011919.1	137	342	724	910	12.19	11.98	38.27	29.9	12.085	34.085	1.4959	5.45e-17	3.84e-15
EVM0021659.1	47	185	250	500	4.18	6.48	13.22	16.43	5.33	14.825	1.4758	4.74e-08	1.11e-06
EVM0024788.1	24	46	101	154	2.13	1.61	5.34	5.06	1.87	5.2	1.4755	0.000104109	0.00117805
EVM0023700.1	23	43	98	143	2.05	1.51	5.18	4.7	1.78	4.94	1.4726	0.00015557	0.00166941
EVM0013957.1	23	38	101	123	2.05	1.33	5.34	4.04	1.69	4.69	1.4726	0.000322801	0.00314873
EVM0030062.1	328	930	1777	2355	29.17	32.57	93.94	77.39	30.87	85.665	1.4725	3.47e-28	5.59e-26
EVM0037961.1	124	245	524	806	11.03	8.58	27.7	26.49	9.805	27.095	1.4664	1.24e-15	7.56e-14
EVM0020034.1	31	94	181	216	2.76	3.29	9.57	7.1	3.025	8.335	1.4622	7.53e-06	0.000114706
EVM0028346.1	257	729	1339	1902	22.86	25.53	70.78	62.5	24.195	66.64	1.4617	3.91e-27	5.94e-25
EVM0042348.1	195	555	1008	1451	17.34	19.44	53.29	47.68	18.39	50.485	1.4569	4.32e-23	5.28e-21
EVM0014249.1	79	135	309	484	7.03	4.73	16.33	15.91	5.88	16.12	1.455	4.94e-10	1.55e-08
EVM0029848.2	37	153	259	305	3.29	5.36	13.69	10.02	4.325	11.855	1.4547	2.16e-06	3.73e-05
EVM0028195.1	25	103	150	245	2.22	3.61	7.93	8.05	2.915	7.99	1.4547	2.08e-05	0.000281445
EVM0001429.1	78	205	386	556	6.94	7.18	20.4	18.27	7.06	19.335	1.4535	4.53e-12	1.85e-10
EVM0021543.1	158	310	704	932	14.05	10.86	37.22	30.63	12.455	33.925	1.4456	5.02e-16	3.22e-14
EVM0009799.1	193	413	838	1268	17.17	14.47	44.3	41.67	15.82	42.985	1.4421	7.78e-22	8.65e-20
EVM0015325.1	33	85	124	290	2.94	2.98	6.55	9.53	2.96	8.04	1.4416	1.02e-05	0.000149505
EVM0000742.1	87	182	333	625	7.74	6.37	17.6	20.54	7.055	19.07	1.4346	1.36e-11	5.23e-10
EVM0025444.1	17	71	123	129	1.51	2.49	6.5	4.24	2	5.37	1.4249	0.000872339	0.00740632
EVM0004599.1	296	650	1321	1831	26.33	22.77	69.83	60.17	24.55	65	1.4047	2.61e-25	3.56e-23
EVM0005066.1	82	194	350	571	7.29	6.8	18.5	18.76	7.045	18.63	1.403	1.23e-11	4.78e-10
EVM0033402.1	49	89	205	272	4.36	3.12	10.84	8.94	3.74	9.89	1.4029	1.04e-06	1.92e-05
EVM0037072.1	152	379	699	1031	13.52	13.27	36.95	33.88	13.395	35.415	1.4027	1.7e-18	1.41e-16
EVM0000242.1	68	260	371	621	6.05	9.11	19.61	20.41	7.58	20.01	1.4005	1.41e-09	4.16e-08
EVM0026488.1	21	41	73	147	1.87	1.44	3.86	4.83	1.655	4.345	1.3925	0.000705826	0.00620013
EVM0009602.1	407	919	1714	2699	36.2	32.19	90.61	88.7	34.195	89.655	1.3906	1.01e-34	2.17e-32
EVM0025363.1	465	1150	1851	3510	41.36	40.28	97.85	115.35	40.82	106.6	1.3849	9.94e-33	1.94e-30
EVM0011360.1	841	2073	3518	6045	74.8	72.61	185.97	198.65	73.705	192.31	1.3836	1.94e-51	6.99e-49
EVM0014173.1	161	444	684	1268	14.32	15.55	36.16	41.67	14.935	38.915	1.3816	5.63e-18	4.36e-16
EVM0010424.1	176	561	857	1409	15.65	19.65	45.3	46.3	17.65	45.8	1.3757	1.77e-18	1.47e-16
EVM0019280.1	26	54	116	144	2.31	1.89	6.13	4.73	2.1	5.43	1.3706	0.000259736	0.00261634
EVM0034907.1	56	159	265	403	4.98	5.57	14.01	13.24	5.275	13.625	1.369	1.96e-08	4.91e-07
EVM0040929.1	39	147	219	325	3.47	5.15	11.58	10.68	4.31	11.13	1.3687	2.13e-06	3.69e-05
EVM0039041.1	39	114	195	270	3.47	3.99	10.31	8.87	3.73	9.59	1.3624	2.9e-06	4.87e-05
EVM0016485.1	26	34	75	153	2.31	1.19	3.96	5.03	1.75	4.495	1.361	0.00102612	0.00849557
EVM0018025.1	18	37	76	104	1.6	1.3	4.02	3.42	1.45	3.72	1.3592	0.00206305	0.01527
EVM0014840.1	47	143	243	324	4.18	5.01	12.85	10.65	4.595	11.75	1.3545	5.42e-07	1.05e-05
EVM0024257.1	145	315	581	926	12.9	11.03	30.71	30.43	11.965	30.57	1.3533	6.46e-16	4.11e-14
EVM0033376.1	73	117	264	397	6.49	4.1	13.96	13.05	5.295	13.505	1.3508	9.78e-08	2.17e-06
EVM0015100.1	63	143	280	373	5.6	5.01	14.8	12.26	5.305	13.53	1.3507	3.59e-08	8.55e-07
EVM0007314.1	40	120	189	298	3.56	4.2	9.99	9.79	3.88	9.89	1.3499	1.98e-06	3.46e-05
EVM0037363.1	74	180	353	429	6.58	6.3	18.66	14.1	6.44	16.38	1.3468	9.74e-09	2.56e-07
EVM0011858.1	29	117	162	255	2.58	4.1	8.56	8.38	3.34	8.47	1.3425	4.26e-05	0.000534737
EVM0012160.1	19	27	65	99	1.69	0.95	3.44	3.25	1.32	3.345	1.3415	0.00363893	0.0244781
EVM0024055.1	1563	3850	6867	9977	139.02	134.85	363.01	327.87	136.935	345.44	1.3349	3.22e-54	1.42e-51
EVM0042176.2	187	375	728	1107	16.63	13.13	38.48	36.38	14.88	37.43	1.3308	7.9e-17	5.48e-15
EVM0005638.1	15	44	73	102	1.33	1.54	3.86	3.35	1.435	3.605	1.3289	0.00376244	0.0251491
EVM0029786.1	19	65	85	165	1.69	2.28	4.49	5.42	1.985	4.955	1.3197	0.00101885	0.00844065
EVM0019654.1	64	92	234	297	5.69	3.22	12.37	9.76	4.455	11.065	1.3125	5.71e-06	8.92e-05
EVM0018422.1	77	111	260	393	6.85	3.89	13.74	12.92	5.37	13.33	1.3117	5.94e-07	1.14e-05
EVM0037114.2	79	164	302	476	7.03	5.74	15.96	15.64	6.385	15.8	1.3072	3.66e-09	1.02e-07
EVM0008518.1	19	27	63	97	1.69	0.95	3.33	3.19	1.32	3.26	1.3043	0.00493695	0.0313948
EVM0015139.1	49	82	186	244	4.36	2.87	9.83	8.02	3.615	8.925	1.3039	1.41e-05	0.000200884
EVM0028577.1	23	47	97	121	2.05	1.65	5.13	3.98	1.85	4.555	1.2999	0.00121137	0.0097687
EVM0007022.1	113	268	457	721	10.05	9.39	24.16	23.69	9.72	23.925	1.2995	1.22e-12	5.36e-11
EVM0034577.2	263	820	1180	2001	23.39	28.72	62.38	65.76	26.055	64.07	1.2981	1.16e-20	1.17e-18
EVM0000964.1	164	384	707	957	14.59	13.45	37.37	31.45	14.02	34.41	1.2953	5.66e-15	3.22e-13
EVM0039247.1	44	81	159	245	3.91	2.84	8.41	8.05	3.375	8.23	1.286	1.76e-05	0.000244334
EVM0029310.1	92	238	330	693	8.18	8.34	17.44	22.77	8.26	20.105	1.2833	1.57e-09	4.62e-08
EVM0021334.1	21	56	78	156	1.87	1.96	4.12	5.13	1.915	4.625	1.2721	0.00143602	0.0112722
EVM0014098.1	26	102	133	217	2.31	3.57	7.03	7.13	2.94	7.08	1.2679	0.00027795	0.00277273
EVM0014809.1	33	114	154	259	2.94	3.99	8.14	8.51	3.465	8.325	1.2646	5.54e-05	0.000675993
EVM0025384.1	184	392	656	1138	16.37	13.73	34.68	37.4	15.05	36.04	1.2598	1.18e-15	7.24e-14
EVM0028014.1	1490	3977	6082	9993	132.53	139.3	321.51	328.4	135.915	324.955	1.2575	1.82e-51	6.63e-49
EVM0030891.1	97	240	388	610	8.63	8.41	20.51	20.05	8.52	20.28	1.2511	1.67e-10	5.51e-09
EVM0007440.1	213	773	1111	1545	18.94	27.08	58.73	50.77	23.01	54.75	1.2506	1.74e-13	8.51e-12
EVM0005315.1	92	270	396	640	8.18	9.46	20.93	21.03	8.82	20.98	1.2502	3.81e-10	1.21e-08
EVM0005164.1	253	577	988	1502	22.5	20.21	52.23	49.36	21.355	50.795	1.2501	3.2e-20	3.08e-18
EVM0000126.1	25	91	111	212	2.22	3.19	5.87	6.97	2.705	6.42	1.2469	0.000518958	0.00473908
EVM0009734.1	757	1833	2933	4758	67.33	64.2	155.05	156.36	65.765	155.705	1.2434	1.14e-40	3.06e-38
EVM0040009.1	31	99	142	220	2.76	3.47	7.51	7.23	3.115	7.37	1.2424	0.000131646	0.00144271
EVM0009688.1	79	116	227	431	7.03	4.06	12	14.16	5.545	13.08	1.2381	2.62e-06	4.43e-05
EVM0031369.1	41	83	155	221	3.65	2.91	8.19	7.26	3.28	7.725	1.2358	5.3e-05	0.000649892
EVM0000729.1	182	440	706	1128	16.19	15.41	37.32	37.07	15.8	37.195	1.2352	2.37e-16	1.57e-14
EVM0034273.1	33	36	95	148	2.94	1.26	5.02	4.86	2.1	4.94	1.2341	0.0020308	0.0150745
EVM0026840.1	172	528	689	1307	15.3	18.49	36.42	42.95	16.895	39.685	1.232	1.05e-13	5.24e-12
EVM0009112.1	75	215	307	521	6.67	7.53	16.23	17.12	7.1	16.675	1.2318	1.84e-08	4.61e-07
EVM0000252.1	33	95	144	215	2.94	3.33	7.61	7.07	3.135	7.34	1.2273	0.000120767	0.0013377
EVM0032910.1	36	76	125	216	3.2	2.66	6.61	7.1	2.93	6.855	1.2263	0.000131572	0.00144242
EVM0036187.1	270	731	1106	1745	24.01	25.6	58.47	57.35	24.805	57.91	1.2232	4.8e-21	5.05e-19
EVM0005799.1	26	33	88	105	2.31	1.16	4.65	3.45	1.735	4.05	1.223	0.00463087	0.0297968
EVM0011463.1	24	96	109	214	2.13	3.36	5.76	7.03	2.745	6.395	1.2201	0.000928026	0.00780716
EVM0033508.1	135	321	526	801	12.01	11.24	27.81	26.32	11.625	27.065	1.2192	1.58e-12	6.82e-11
EVM0024249.1	76	229	319	534	6.76	8.02	16.86	17.55	7.39	17.205	1.2192	2.41e-08	5.92e-07
EVM0005463.1	46	74	143	243	4.09	2.59	7.56	7.99	3.34	7.775	1.219	8.27e-05	0.000961612
EVM0022042.1	158	366	612	918	14.05	12.82	32.35	30.17	13.435	31.26	1.2183	8.39e-14	4.24e-12
EVM0020026.2	50	80	181	221	4.45	2.8	9.57	7.26	3.625	8.415	1.215	9.49e-05	0.00108681
EVM0001013.1	46	84	135	279	4.09	2.94	7.14	9.17	3.515	8.155	1.2142	6.95e-05	0.000827011
EVM0009909.1	51	156	258	291	4.54	5.46	13.64	9.56	5	11.6	1.2141	1.73e-05	0.000241087
EVM0028324.1	37	118	147	286	3.29	4.13	7.77	9.4	3.71	8.585	1.2104	7.59e-05	0.000893353
EVM0015787.1	28	46	73	171	2.49	1.61	3.86	5.62	2.05	4.74	1.2093	0.00223986	0.0163971
EVM0036182.1	48	108	219	214	4.27	3.78	11.58	7.03	4.025	9.305	1.209	0.000121392	0.00134362
EVM0037819.1	138	318	500	841	12.27	11.14	26.43	27.64	11.705	27.035	1.2077	2.1e-12	8.94e-11
EVM0034146.1	396	907	1540	2225	35.22	31.77	81.41	73.12	33.495	77.265	1.2059	1.39e-23	1.77e-21
EVM0020578.1	28	58	103	151	2.49	2.03	5.44	4.96	2.26	5.2	1.2022	0.000986974	0.00821526
EVM0016208.1	91	201	342	509	8.09	7.04	18.08	16.73	7.565	17.405	1.2021	9.72e-09	2.56e-07
EVM0024892.1	4812	13320	19359	31484	428	466.55	1023.37	1034.65	447.275	1029.01	1.202	5.1e-53	2.06e-50
EVM0034770.1	116	312	422	806	10.32	10.93	22.31	26.49	10.625	24.4	1.1994	1.83e-10	6.02e-09
EVM0024575.1	3766	9000	14058	22751	334.96	315.24	743.14	747.66	325.1	745.4	1.1971	8.69e-62	4.48e-59
EVM0039361.1	1722	4342	6652	10582	153.16	152.08	351.64	347.75	152.62	349.695	1.1962	4.15e-52	1.57e-49
EVM0024962.1	20	88	98	181	1.78	3.08	5.18	5.95	2.43	5.565	1.1954	0.00261401	0.0185738
EVM0005942.1	145	400	583	937	12.9	14.01	30.82	30.79	13.455	30.805	1.195	5.52e-13	2.52e-11
EVM0026379.1	25	78	111	166	2.22	2.73	5.87	5.46	2.475	5.665	1.1946	0.00106631	0.00878028
EVM0013551.1	19	53	74	128	1.69	1.86	3.91	4.21	1.775	4.06	1.1937	0.00431224	0.0281647
EVM0014402.1	30	76	109	195	2.67	2.66	5.76	6.41	2.665	6.085	1.1911	0.000479431	0.00442654
EVM0019282.1	39	74	156	167	3.47	2.59	8.25	5.49	3.03	6.87	1.181	0.000565912	0.00511167
EVM0040747.1	297	586	1059	1533	26.42	20.53	55.98	50.38	23.475	53.18	1.1798	2.89e-16	1.9e-14
EVM0036692.3	31	90	115	221	2.76	3.15	6.08	7.26	2.955	6.67	1.1745	0.000437668	0.00408322
EVM0024046.1	168	523	705	1148	14.94	18.32	37.27	37.73	16.63	37.5	1.1731	5.03e-13	2.31e-11
EVM0004349.1	882	2384	3634	5244	78.45	83.5	192.1	172.33	80.975	182.215	1.1701	4.61e-32	8.85e-30
EVM0023814.1	91	269	344	643	8.09	9.42	18.18	21.13	8.755	19.655	1.1667	2.06e-08	5.14e-07
EVM0035507.1	17	55	75	114	1.51	1.93	3.96	3.75	1.72	3.855	1.1643	0.00775628	0.045204
EVM0019731.1	50	148	226	292	4.45	5.18	11.95	9.6	4.815	10.775	1.1621	2.35e-05	0.000313816
EVM0037545.1	282	791	1103	1808	25.08	27.71	58.31	59.42	26.395	58.865	1.1571	7.14e-19	6.14e-17
EVM0041637.1	132	272	461	699	11.74	9.53	24.37	22.97	10.635	23.67	1.1542	3.7e-10	1.17e-08
EVM0019917.1	64	94	217	259	5.69	3.29	11.47	8.51	4.49	9.99	1.1538	0.000105227	0.00118962
EVM0038838.1	750	1584	2718	3892	66.71	55.48	143.68	127.9	61.095	135.79	1.1523	1.72e-25	2.38e-23
EVM0038448.1	767	2625	3550	5121	68.22	91.94	187.66	168.29	80.08	177.975	1.1522	2.41e-06	4.11e-05
EVM0017719.1	26	64	86	169	2.31	2.24	4.55	5.55	2.275	5.05	1.1504	0.00201965	0.0150066
EVM0017460.1	20	57	83	121	1.78	2	4.39	3.98	1.89	4.185	1.1468	0.00545103	0.0339846
EVM0034560.1	150	360	532	887	13.34	12.61	28.12	29.15	12.975	28.635	1.142	5.79e-12	2.33e-10
EVM0021390.1	1115	3061	4267	6966	99.17	107.22	225.56	228.92	103.195	227.24	1.1388	1.91e-36	4.29e-34
EVM0005768.1	167	376	620	876	14.85	13.17	32.77	28.79	14.01	30.78	1.1355	9.01e-12	3.55e-10
EVM0039948.1	52	164	235	315	4.63	5.74	12.42	10.35	5.185	11.385	1.1347	2.44e-05	0.000323603
EVM0036007.1	813	1866	2924	4486	72.31	65.36	154.57	147.42	68.835	150.995	1.1333	4.86e-32	9.26e-30
EVM0017122.1	479	1247	1804	2857	42.6	43.68	95.36	93.89	43.14	94.625	1.1332	5.8e-26	8.29e-24
EVM0006615.1	133	270	402	773	11.83	9.46	21.25	25.4	10.645	23.325	1.1317	3.23e-09	9.04e-08
EVM0015410.1	39	109	149	246	3.47	3.82	7.88	8.08	3.645	7.98	1.1305	0.000165175	0.00176173
EVM0015175.1	343	901	1347	1967	30.51	31.56	71.21	64.64	31.035	67.925	1.13	7.93e-20	7.39e-18
EVM0003191.1	88	245	353	525	7.83	8.58	18.66	17.25	8.205	17.955	1.1298	6.32e-08	1.45e-06
EVM0039598.1	31	87	124	187	2.76	3.05	6.55	6.15	2.905	6.35	1.1282	0.000769436	0.00667387
EVM0016121.1	68	133	199	391	6.05	4.66	10.52	12.85	5.355	11.685	1.1257	9.36e-06	0.000138919
EVM0003818.1	38	103	154	215	3.38	3.61	8.14	7.07	3.495	7.605	1.1217	0.000287001	0.00284876
EVM0002909.1	122	372	527	730	10.85	13.03	27.86	23.99	11.94	25.925	1.1185	3.38e-09	9.46e-08
EVM0032157.1	463	1003	1582	2494	41.18	35.13	83.63	81.96	38.155	82.795	1.1177	3.47e-22	3.99e-20
EVM0001414.1	37	47	96	172	3.29	1.65	5.07	5.65	2.47	5.36	1.1177	0.00256621	0.0183387
EVM0035824.1	30	75	102	186	2.67	2.63	5.39	6.11	2.65	5.75	1.1176	0.00123426	0.00993084
EVM0004099.1	119	295	432	685	10.58	10.33	22.84	22.51	10.455	22.675	1.1169	1.04e-09	3.11e-08
EVM0001267.1	20	71	85	145	1.78	2.49	4.49	4.77	2.135	4.63	1.1168	0.00579252	0.0357263
EVM0020974.1	228	422	721	1152	20.28	14.78	38.11	37.86	17.53	37.985	1.1156	4.71e-12	1.92e-10
EVM0039808.1	255	734	1022	1546	22.68	25.71	54.03	50.81	24.195	52.42	1.1154	8.37e-16	5.24e-14
EVM0006770.1	21	55	75	130	1.87	1.93	3.96	4.27	1.9	4.115	1.1149	0.006104	0.0372328
EVM0016756.4	118	269	412	650	10.5	9.42	21.78	21.36	9.96	21.57	1.1148	2.32e-09	6.65e-08
EVM0017682.1	33	110	140	222	2.94	3.85	7.4	7.3	3.395	7.35	1.1143	0.000565856	0.00511167
EVM0027563.1	30	101	130	200	2.67	3.54	6.87	6.57	3.105	6.72	1.1139	0.000964652	0.0080708
EVM0023158.1	179	417	646	965	15.92	14.61	34.15	31.71	15.265	32.93	1.1092	1.97e-12	8.44e-11
EVM0026018.1	172	484	707	979	15.3	16.95	37.37	32.17	16.125	34.77	1.1085	1.53e-11	5.8e-10
EVM0027143.1	57	160	224	339	5.07	5.6	11.84	11.14	5.335	11.49	1.1068	1.31e-05	0.000188562
EVM0028244.1	439	1200	1638	2675	39.05	42.03	86.59	87.91	40.54	87.25	1.1058	9.56e-23	1.13e-20
EVM0009327.1	31	51	92	150	2.76	1.79	4.86	4.93	2.275	4.895	1.1054	0.00280911	0.0196842
EVM0022692.1	22	60	81	135	1.96	2.1	4.28	4.44	2.03	4.36	1.1028	0.00553755	0.0344522
EVM0001770.1	151	375	544	858	13.43	13.13	28.76	28.2	13.28	28.48	1.1007	3.04e-11	1.11e-09
EVM0007873.1	301	827	1121	1830	26.77	28.97	59.26	60.14	27.87	59.7	1.099	6.89e-18	5.29e-16
EVM0029129.2	220	490	745	1193	19.57	17.16	39.38	39.21	18.365	39.295	1.0974	5.68e-14	2.91e-12
EVM0008909.1	188	568	721	1224	16.72	19.89	38.11	40.22	18.305	39.165	1.0973	2.41e-12	1.01e-10
EVM0009882.3	109	310	427	651	9.69	10.86	22.57	21.39	10.275	21.98	1.0971	9.47e-09	2.5e-07
EVM0023573.1	22	50	76	119	1.96	1.75	4.02	3.91	1.855	3.965	1.0959	0.00735111	0.0434142
EVM0038998.1	111	295	387	691	9.87	10.33	20.46	22.71	10.1	21.585	1.0957	8.85e-09	2.35e-07
EVM0016145.1	59	122	197	302	5.25	4.27	10.41	9.92	4.76	10.165	1.0946	2.93e-05	0.000379895
EVM0023810.1	27	52	72	158	2.4	1.82	3.81	5.19	2.11	4.5	1.0927	0.0051752	0.032591
EVM0000425.1	31	43	77	153	2.76	1.51	4.07	5.03	2.135	4.55	1.0916	0.00531555	0.0332959
EVM0011880.1	58	194	262	353	5.16	6.8	13.85	11.6	5.98	12.725	1.0894	2.71e-05	0.000355628
EVM0016073.1	104	257	377	574	9.25	9	19.93	18.86	9.125	19.395	1.0878	2.81e-08	6.81e-07
EVM0013612.1	104	241	401	498	9.25	8.44	21.2	16.37	8.845	18.785	1.0866	3.29e-07	6.67e-06
EVM0012818.1	22	48	78	110	1.96	1.68	4.12	3.61	1.82	3.865	1.0865	0.00870021	0.049656
EVM0012854.1	176	420	644	925	15.65	14.71	34.04	30.4	15.18	32.22	1.0858	1.42e-11	5.43e-10
EVM0005606.1	26	97	120	176	2.31	3.4	6.34	5.78	2.855	6.06	1.0858	0.00276047	0.0193978
EVM0016351.1	97	294	388	597	8.63	10.3	20.51	19.62	9.465	20.065	1.084	8.46e-08	1.89e-06
EVM0032242.1	70	171	258	373	6.23	5.99	13.64	12.26	6.11	12.95	1.0837	4.56e-06	7.33e-05
EVM0010342.1	89	306	406	549	7.92	10.72	21.46	18.04	9.32	19.75	1.0835	9.93e-07	1.84e-05
EVM0011447.1	43	77	140	195	3.82	2.7	7.4	6.41	3.26	6.905	1.0828	0.000667908	0.00590107
EVM0012045.1	177	459	669	974	15.74	16.08	35.37	32.01	15.91	33.69	1.0824	7.99e-12	3.18e-10
EVM0031703.1	257	706	1041	1391	22.86	24.73	55.03	45.71	23.795	50.37	1.0819	1.69e-13	8.29e-12
EVM0002772.1	67	153	245	335	5.96	5.36	12.95	11.01	5.66	11.98	1.0818	1.2e-05	0.000173404
EVM0034011.1	44	70	142	181	3.91	2.45	7.51	5.95	3.18	6.73	1.0816	0.00111014	0.00907381
EVM0018683.1	96	188	321	457	8.54	6.58	16.97	15.02	7.56	15.995	1.0812	8.1e-07	1.52e-05
EVM0014178.1	385	1067	1490	2210	34.24	37.37	78.77	72.63	35.805	75.7	1.0801	5.18e-19	4.57e-17
EVM0017283.1	120	378	433	841	10.67	13.24	22.89	27.64	11.955	25.265	1.0795	2.91e-08	7.04e-07
EVM0017947.1	72	183	255	413	6.4	6.41	13.48	13.57	6.405	13.525	1.0784	2.7e-06	4.56e-05
EVM0005015.1	147	409	551	872	13.07	14.33	29.13	28.66	13.7	28.895	1.0766	1.57e-10	5.22e-09
EVM0016556.1	42	75	121	214	3.74	2.63	6.4	7.03	3.185	6.715	1.0761	0.000721273	0.00631657
EVM0037104.1	25	85	97	177	2.22	2.98	5.13	5.82	2.6	5.475	1.0743	0.00376821	0.0251666
EVM0021099.1	356	814	1124	2039	31.66	28.51	59.42	67.01	30.085	63.215	1.0712	2.88e-17	2.07e-15
EVM0032798.1	146	269	482	656	12.99	9.42	25.48	21.56	11.205	23.52	1.0697	4.53e-08	1.06e-06
EVM0034709.1	272	646	981	1412	24.19	22.63	51.86	46.4	23.41	49.13	1.0695	5.74e-15	3.26e-13
EVM0010814.1	232	501	701	1308	20.63	17.55	37.06	42.98	19.09	40.02	1.0679	2.08e-12	8.85e-11
EVM0032759.1	111	281	405	605	9.87	9.84	21.41	19.88	9.855	20.645	1.0669	2.44e-08	5.97e-07
EVM0038819.1	53	127	160	326	4.71	4.45	8.46	10.71	4.58	9.585	1.0654	0.000108533	0.00122073
EVM0013747.1	30	73	95	180	2.67	2.56	5.02	5.92	2.615	5.47	1.0647	0.00247281	0.0177861
EVM0017397.1	271	677	904	1586	24.1	23.71	47.79	52.12	23.905	49.955	1.0633	2e-15	1.18e-13
EVM0028103.1	28	59	85	153	2.49	2.07	4.49	5.03	2.28	4.76	1.0619	0.00419317	0.0275071
EVM0002189.1	160	464	631	921	14.23	16.25	33.36	30.27	15.24	31.815	1.0618	2.16e-10	7.03e-09
EVM0000948.1	63	227	259	444	5.6	7.95	13.69	14.59	6.775	14.14	1.0615	2.1e-05	0.000283922
EVM0004081.1	285	643	1038	1369	25.35	22.52	54.87	44.99	23.935	49.93	1.0608	3.47e-13	1.63e-11
EVM0025271.1	103	192	293	537	9.16	6.73	15.49	17.65	7.945	16.57	1.0605	1.06e-06	1.95e-05
EVM0015111.2	113	311	434	630	10.05	10.89	22.94	20.7	10.47	21.82	1.0594	2.94e-08	7.09e-07
EVM0001877.1	82	162	268	389	7.29	5.67	14.17	12.78	6.48	13.475	1.0562	5.9e-06	9.18e-05
EVM0013244.1	32	139	171	213	2.85	4.87	9.04	7	3.86	8.02	1.055	0.00221194	0.0162218
EVM0018208.1	533	1338	1846	2988	47.41	46.87	97.58	98.19	47.14	97.885	1.0541	5.02e-24	6.53e-22
EVM0029503.1	66	253	283	475	5.87	8.86	14.96	15.61	7.365	15.285	1.0534	2.28e-05	0.000305076
EVM0035877.1	31	50	90	140	2.76	1.75	4.76	4.6	2.255	4.68	1.0534	0.00508737	0.0321666
EVM0003184.1	37	107	129	237	3.29	3.75	6.82	7.79	3.52	7.305	1.0533	0.000769377	0.00667387
EVM0033809.1	412	1010	1432	2239	36.64	35.38	75.7	73.58	36.01	74.64	1.0516	2.79e-20	2.71e-18
EVM0003038.1	34	79	109	190	3.02	2.77	5.76	6.24	2.895	6	1.0514	0.00158283	0.0122351
EVM0018417.1	223	578	758	1308	19.83	20.25	40.07	42.98	20.04	41.525	1.0511	2.17e-13	1.05e-11
EVM0005555.1	57	122	177	304	5.07	4.27	9.36	9.99	4.67	9.675	1.0508	7.61e-05	0.000895555
EVM0032805.1	63	210	250	414	5.6	7.36	13.22	13.61	6.48	13.415	1.0498	2.06e-05	0.000278839
EVM0021535.1	76	202	308	376	6.76	7.08	16.28	12.36	6.92	14.32	1.0492	1.26e-05	0.000181568
EVM0008938.1	86	163	278	393	7.65	5.71	14.7	12.92	6.68	13.81	1.0478	7.21e-06	0.00011017
EVM0012263.1	231	521	774	1194	20.55	18.25	40.92	39.24	19.4	40.08	1.0468	3.95e-13	1.84e-11
EVM0004253.1	691	1997	2672	3935	61.46	69.95	141.25	129.31	65.705	135.28	1.0419	9.4e-22	1.04e-19
EVM0028352.1	481	1105	1647	2446	42.78	38.7	87.06	80.38	40.74	83.72	1.0391	5.21e-20	4.95e-18
EVM0009974.1	146	408	540	836	12.99	14.29	28.55	27.47	13.64	28.01	1.0381	1.07e-09	3.22e-08
EVM0002248.1	38	102	135	217	3.38	3.57	7.14	7.13	3.475	7.135	1.0379	0.000833574	0.00713296
EVM0026157.1	187	445	625	1007	16.63	15.59	33.04	33.09	16.11	33.065	1.0373	1.52e-11	5.79e-10
EVM0040412.1	256	597	950	1197	22.77	20.91	50.22	39.34	21.84	44.78	1.0359	2.6e-11	9.56e-10
EVM0012867.1	90	208	294	481	8	7.29	15.54	15.81	7.645	15.675	1.0359	1.04e-06	1.92e-05
EVM0005306.1	402	906	1327	2071	35.76	31.73	70.15	68.06	33.745	69.105	1.0341	2.85e-18	2.28e-16
EVM0016096.1	52	157	230	261	4.63	5.5	12.16	8.58	5.065	10.37	1.0338	0.000329065	0.00319628
EVM0019204.1	62	193	237	383	5.51	6.76	12.53	12.59	6.135	12.56	1.0337	2.92e-05	0.000379542
EVM0020157.1	29	78	93	181	2.58	2.73	4.92	5.95	2.655	5.435	1.0336	0.00376391	0.0251491
EVM0013355.1	292	847	1147	1620	25.97	29.67	60.63	53.24	27.82	56.935	1.0332	1.09e-13	5.41e-12
EVM0013723.1	186	466	595	1088	16.54	16.32	31.45	35.75	16.43	33.6	1.0321	5.6e-11	1.97e-09
EVM0001141.1	29	80	104	166	2.58	2.8	5.5	5.46	2.69	5.48	1.0266	0.00367936	0.024689
EVM0008751.1	49	86	142	228	4.36	3.01	7.51	7.49	3.685	7.5	1.0252	0.000659444	0.00583491
EVM0012025.1	339	895	1224	1837	30.15	31.35	64.7	60.37	30.75	62.535	1.0241	1.78e-16	1.2e-14
EVM0027149.1	41	109	169	190	3.65	3.82	8.93	6.24	3.735	7.585	1.022	0.00141906	0.0111743
EVM0037755.1	40	133	166	239	3.56	4.66	8.78	7.85	4.11	8.315	1.0166	0.000834234	0.00713453
EVM0014551.1	326	927	1153	1927	29	32.47	60.95	63.33	30.735	62.14	1.0156	1.84e-15	1.09e-13
EVM0011773.1	91	215	333	425	8.09	7.53	17.6	13.97	7.81	15.785	1.0152	5.32e-06	8.4e-05
EVM0033714.1	126	257	353	674	11.21	9	18.66	22.15	10.105	20.405	1.0139	2.69e-07	5.55e-06
EVM0006144.1	481	1039	1636	2233	42.78	36.39	86.48	73.38	39.585	79.93	1.0138	7.84e-16	4.92e-14
EVM0031135.1	28	116	125	200	2.49	4.06	6.61	6.57	3.275	6.59	1.0088	0.00465314	0.0299207
EVM0029061.1	1296	3461	4764	6809	115.27	121.23	251.84	223.76	118.25	237.8	1.0079	1.03e-26	1.52e-24
EVM0024100.1	86	224	293	477	7.65	7.85	15.49	15.68	7.75	15.585	1.0079	2.45e-06	4.18e-05
EVM0030114.1	103	284	371	572	9.16	9.95	19.61	18.8	9.555	19.205	1.0072	3.64e-07	7.32e-06
EVM0042345.1	119	297	465	535	10.58	10.4	24.58	17.58	10.49	21.08	1.0069	1.94e-06	3.4e-05
EVM0042092.1	74	193	264	390	6.58	6.76	13.96	12.82	6.67	13.39	1.0054	1.38e-05	0.000197107
EVM0013088.1	80	230	298	448	7.12	8.06	15.75	14.72	7.59	15.235	1.0052	5.96e-06	9.25e-05
EVM0003780.1	675	1878	2511	3636	60.04	65.78	132.74	119.49	62.91	126.115	1.0034	1.21e-20	1.2e-18
EVM0024400.2	282	761	969	1595	25.08	26.65	51.22	52.42	25.865	51.82	1.0025	2.59e-14	1.39e-12
EVM0031732.1	81	149	239	372	7.2	5.22	12.63	12.22	6.21	12.425	1.0006	3.08e-05	0.000398112
EVM0042138.1	90	283	89	129	8	9.91	4.7	4.24	8.955	4.47	-1.0024	0.00040962	0.00385843
EVM0025839.1	1694	4054	1277	2388	150.67	142	67.51	78.48	146.335	72.995	-1.0034	2.2e-21	2.37e-19
EVM0041273.1	226	492	195	253	20.1	17.23	10.31	8.31	18.665	9.31	-1.0035	2.14e-06	3.71e-05
EVM0032938.1	432	1031	370	536	38.42	36.11	19.56	17.61	37.265	18.585	-1.0037	4.22e-11	1.51e-09
EVM0011345.1	248	586	211	307	22.06	20.53	11.15	10.09	21.295	10.62	-1.0037	1.46e-07	3.14e-06
EVM0040751.1	192	563	203	232	17.08	19.72	10.73	7.62	18.4	9.175	-1.0039	6.55e-06	0.000100977
EVM0024992.1	174	352	154	174	15.48	12.33	8.14	5.72	13.905	6.93	-1.0047	7.78e-05	0.000911523
EVM0025227.1	89	151	53	115	7.92	5.29	2.8	3.78	6.605	3.29	-1.0055	0.00559067	0.034696
EVM0030791.1	82	174	70	90	7.29	6.09	3.7	2.96	6.69	3.33	-1.0065	0.00229056	0.0166917
EVM0008389.1	179	658	167	321	15.92	23.05	8.83	10.55	19.485	9.69	-1.0078	9.2e-06	0.000136693
EVM0035979.1	1014	2097	794	1199	90.19	73.45	41.97	39.4	81.82	40.685	-1.008	1.81e-15	1.08e-13
EVM0034776.1	72	184	56	104	6.4	6.44	2.96	3.42	6.42	3.19	-1.009	0.002276	0.0166061
EVM0025001.1	52	135	45	69	4.63	4.73	2.38	2.27	4.68	2.325	-1.0093	0.00788916	0.0458316
EVM0005882.1	850	2061	677	1140	75.6	72.19	35.79	37.46	73.895	36.625	-1.0126	4.84e-18	3.77e-16
EVM0009193.1	453	1088	321	665	40.29	38.11	16.97	21.85	39.2	19.41	-1.0141	5.83e-10	1.81e-08
EVM0034315.1	152	327	102	212	13.52	11.45	5.39	6.97	12.485	6.18	-1.0145	8.03e-05	0.000937823
EVM0041702.1	145	361	121	190	12.9	12.64	6.4	6.24	12.77	6.32	-1.0148	1.87e-05	0.000255892
EVM0001298.1	175	451	151	229	15.57	15.8	7.98	7.53	15.685	7.755	-1.0162	2.56e-06	4.33e-05
EVM0018603.1	83	223	85	92	7.38	7.81	4.49	3.02	7.595	3.755	-1.0162	0.00129611	0.0103533
EVM0028073.1	172	401	122	245	15.3	14.05	6.45	8.05	14.675	7.25	-1.0173	1.39e-05	0.000198408
EVM0018728.1	89	219	81	104	7.92	7.67	4.28	3.42	7.795	3.85	-1.0177	0.000774597	0.00670892
EVM0029345.1	120	334	110	159	10.67	11.7	5.81	5.23	11.185	5.52	-1.0188	5.78e-05	0.000702393
EVM0036049.1	68	174	58	89	6.05	6.09	3.07	2.92	6.07	2.995	-1.0191	0.0024057	0.0173996
EVM0013993.1	92	234	72	130	8.18	8.2	3.81	4.27	8.19	4.04	-1.0195	0.00053966	0.00491163
EVM0017154.1	690	1521	492	929	61.37	53.27	26.01	30.53	57.32	28.27	-1.0198	3.44e-13	1.62e-11
EVM0026700.1	366	895	276	515	32.55	31.35	14.59	16.92	31.95	15.755	-1.02	6.33e-10	1.95e-08
EVM0030856.1	238	537	205	270	21.17	18.81	10.84	8.87	19.99	9.855	-1.0204	5.22e-07	1.01e-05
EVM0022659.1	88	291	76	148	7.83	10.19	4.02	4.86	9.01	4.44	-1.021	0.000485446	0.00447127
EVM0000949.2	69	155	50	93	6.14	5.43	2.64	3.06	5.785	2.85	-1.0214	0.00379396	0.0253046
EVM0038139.1	233	579	183	320	20.72	20.28	9.67	10.52	20.5	10.095	-1.022	1.33e-07	2.89e-06
EVM0039649.1	85	170	76	80	7.56	5.95	4.02	2.63	6.755	3.325	-1.0226	0.00298235	0.0206657
EVM0019075.1	68	186	59	93	6.05	6.51	3.12	3.06	6.28	3.09	-1.0232	0.00192779	0.0144606
EVM0028620.1	371	778	282	448	33	27.25	14.91	14.72	30.125	14.815	-1.0239	2.48e-09	7.09e-08
EVM0029209.1	120	236	94	132	10.67	8.27	4.97	4.34	9.47	4.655	-1.0246	0.000344702	0.00332441
EVM0014787.1	519	1130	401	637	46.16	39.58	21.2	20.93	42.87	21.065	-1.0251	3.62e-12	1.5e-10
EVM0035582.1	2119	5215	1712	2787	188.47	182.66	90.5	91.59	185.565	91.045	-1.0273	1.94e-30	3.41e-28
EVM0026577.1	128	342	108	175	11.38	11.98	5.71	5.75	11.68	5.73	-1.0274	3.28e-05	0.000420956
EVM0004744.1	1407	3639	1101	1992	125.14	127.46	58.2	65.46	126.3	61.83	-1.0305	1.61e-22	1.89e-20
EVM0005406.1	16445	48726	14425	23973	1462.67	1706.69	762.54	787.82	1584.68	775.18	-1.0316	3.07e-30	5.31e-28
EVM0002719.1	108	263	74	161	9.61	9.21	3.91	5.29	9.41	4.6	-1.0326	0.00035726	0.00342455
EVM0042172.1	72	208	39	141	6.4	7.29	2.06	4.63	6.845	3.345	-1.033	0.00776728	0.0452466
EVM0035780.1	130	308	107	160	11.56	10.79	5.66	5.26	11.175	5.46	-1.0333	4.7e-05	0.000584336
EVM0015130.1	296	871	261	424	26.33	30.51	13.8	13.93	28.42	13.865	-1.0355	2.2e-09	6.34e-08
EVM0025607.1	209	554	175	282	18.59	19.4	9.25	9.27	18.995	9.26	-1.0365	1.88e-07	3.99e-06
EVM0030808.1	128	325	106	167	11.38	11.38	5.6	5.49	11.38	5.545	-1.0372	3.43e-05	0.000437865
EVM0006883.1	334	781	253	438	29.71	27.36	13.37	14.39	28.535	13.88	-1.0397	9.48e-10	2.88e-08
EVM0039627.1	316	734	244	404	28.11	25.71	12.9	13.28	26.91	13.09	-1.0397	1.86e-09	5.43e-08
EVM0040019.1	174	403	151	195	15.48	14.12	7.98	6.41	14.8	7.195	-1.0405	6.36e-06	9.82e-05
EVM0039425.1	838	2209	672	1166	74.53	77.37	35.52	38.32	75.95	36.92	-1.0406	1.67e-18	1.39e-16
EVM0033022.5	64	146	49	81	5.69	5.11	2.59	2.66	5.4	2.625	-1.0406	0.00388976	0.0258398
EVM0030138.1	264	680	188	397	23.48	23.82	9.94	13.05	23.65	11.495	-1.0408	1.21e-07	2.66e-06
EVM0021655.1	135	294	82	198	12.01	10.3	4.33	6.51	11.155	5.42	-1.0413	0.000241583	0.00245787
EVM0008949.1	2765	7229	2244	3770	245.93	253.2	118.62	123.89	249.565	121.255	-1.0414	6.17e-33	1.21e-30
EVM0001849.1	272	540	202	312	24.19	18.91	10.68	10.25	21.55	10.465	-1.0421	2.37e-07	4.94e-06
EVM0042568.1	6296	16546	5262	8370	559.99	579.54	278.16	275.06	569.765	276.61	-1.0425	2.99e-41	8.07e-39
EVM0018309.1	1085	3165	1046	1380	96.5	110.86	55.29	45.35	103.68	50.32	-1.0429	3.15e-16	2.05e-14
EVM0029965.1	882	2374	772	1144	78.45	83.15	40.81	37.59	80.8	39.2	-1.0435	7.15e-19	6.14e-17
EVM0005616.1	874	2313	684	1243	77.74	81.02	36.16	40.85	79.38	38.505	-1.0437	4.66e-18	3.65e-16
EVM0019277.1	370	1038	323	503	32.91	36.36	17.07	16.53	34.635	16.8	-1.0438	3.54e-11	1.28e-09
EVM0023042.1	271	722	227	363	24.1	25.29	12	11.93	24.695	11.965	-1.0454	4.25e-09	1.18e-07
EVM0027335.1	395	1250	364	578	35.13	43.78	19.24	18.99	39.455	19.115	-1.0455	8.83e-11	3.03e-09
EVM0016417.1	381	1056	292	575	33.89	36.99	15.44	18.9	35.44	17.17	-1.0455	2.93e-10	9.35e-09
EVM0021743.1	1187	3056	876	1725	105.58	107.04	46.31	56.69	106.31	51.5	-1.0456	2.67e-18	2.17e-16
EVM0035688.1	147	385	128	185	13.07	13.49	6.77	6.08	13.28	6.425	-1.0475	7.92e-06	0.000119776
EVM0040080.1	646	1778	525	917	57.46	62.28	27.75	30.14	59.87	28.945	-1.0485	1.09e-15	6.69e-14
EVM0005291.1	240	738	205	364	21.35	25.85	10.84	11.96	23.6	11.4	-1.0498	4.59e-08	1.07e-06
EVM0014274.1	99	286	75	156	8.81	10.02	3.96	5.13	9.415	4.545	-1.0507	0.000246082	0.00250071
EVM0014123.1	250	822	233	374	22.24	28.79	12.32	12.29	25.515	12.305	-1.0521	3.47e-08	8.29e-07
EVM0033214.1	100	304	85	150	8.89	10.65	4.49	4.93	9.77	4.71	-1.0526	0.000128874	0.00141439
EVM0031502.1	372	1161	306	589	33.09	40.67	16.18	19.36	36.88	17.77	-1.0534	7.16e-10	2.19e-08
EVM0026940.1	239	584	195	298	21.26	20.46	10.31	9.79	20.86	10.05	-1.0535	3.79e-08	8.99e-07
EVM0020245.1	541	1481	495	667	48.12	51.87	26.17	21.92	49.995	24.045	-1.056	2.84e-13	1.36e-11
EVM0016943.1	112	324	83	178	9.96	11.35	4.39	5.85	10.655	5.12	-1.0573	0.000114981	0.00128263
EVM0038127.1	91	157	67	91	8.09	5.5	3.54	2.99	6.795	3.265	-1.0574	0.00224324	0.0164111
EVM0001473.1	77	139	47	96	6.85	4.87	2.48	3.15	5.86	2.815	-1.0578	0.00460887	0.0296808
EVM0021786.1	110	301	92	149	9.78	10.54	4.86	4.9	10.16	4.88	-1.0579	6.53e-05	0.000782788
EVM0013360.1	59	138	40	83	5.25	4.83	2.11	2.73	5.04	2.42	-1.0584	0.00558421	0.0346703
EVM0042733.1	187	483	130	281	16.63	16.92	6.87	9.23	16.775	8.05	-1.0593	3.11e-06	5.18e-05
EVM0015289.1	253	873	227	410	22.5	30.58	12	13.47	26.54	12.735	-1.0594	7.48e-08	1.69e-06
EVM0011976.1	85	158	68	82	7.56	5.53	3.59	2.69	6.545	3.14	-1.0596	0.0023765	0.0172217
EVM0041716.1	250	653	213	316	22.24	22.87	11.26	10.38	22.555	10.82	-1.0597	1.18e-08	3.03e-07
EVM0006548.1	3648	9038	2841	4786	324.47	316.57	150.18	157.28	320.52	153.73	-1.06	3.07e-38	7.58e-36
EVM0015446.1	114	348	95	173	10.14	12.19	5.02	5.69	11.165	5.355	-1.06	4.83e-05	0.00059774
EVM0020716.1	327	796	233	456	29.08	27.88	12.32	14.99	28.48	13.655	-1.0605	2.03e-09	5.9e-08
EVM0000617.1	105	304	113	110	9.34	10.65	5.97	3.61	9.995	4.79	-1.0612	0.000335284	0.00325036
EVM0020053.1	139	312	113	158	12.36	10.93	5.97	5.19	11.645	5.58	-1.0614	2.91e-05	0.00037801
EVM0000419.1	77	194	44	128	6.85	6.8	2.33	4.21	6.825	3.27	-1.0615	0.00330299	0.0226025
EVM0022079.1	2446	6154	1991	3105	217.56	215.55	105.25	102.04	216.555	103.645	-1.0631	4.95e-34	1.01e-31
EVM0005374.1	193	385	145	213	17.17	13.49	7.67	7	15.33	7.335	-1.0635	4.59e-06	7.36e-05
EVM0025466.1	77	129	57	74	6.85	4.52	3.01	2.43	5.685	2.72	-1.0636	0.00496253	0.0315507
EVM0035025.1	129	314	100	166	11.47	11	5.29	5.46	11.235	5.375	-1.0637	2.75e-05	0.000360076
EVM0026425.1	91	210	74	106	8.09	7.36	3.91	3.48	7.725	3.695	-1.064	0.000476739	0.00440464
EVM0004229.1	186	546	174	239	16.54	19.12	9.2	7.85	17.83	8.525	-1.0645	5.28e-07	1.02e-05
EVM0012135.1	1016	2564	754	1408	90.37	89.81	39.86	46.27	90.09	43.065	-1.0649	1.53e-19	1.41e-17
EVM0006807.1	156	350	133	166	13.88	12.26	7.03	5.46	13.07	6.245	-1.0655	1.59e-05	0.000223487
EVM0019323.1	616	1449	462	791	54.79	50.75	24.42	25.99	52.77	25.205	-1.066	1.54e-15	9.31e-14
EVM0022441.1	58	174	58	70	5.16	6.09	3.07	2.3	5.625	2.685	-1.0669	0.00268351	0.0189551
EVM0030549.1	350	738	216	480	31.13	25.85	11.42	15.77	28.49	13.595	-1.0674	6.47e-08	1.48e-06
EVM0008883.1	251	618	227	273	22.32	21.65	12	8.97	21.985	10.485	-1.0682	1.18e-07	2.58e-06
EVM0033181.1	187	413	124	252	16.63	14.47	6.55	8.28	15.55	7.415	-1.0684	4.52e-06	7.28e-05
EVM0002586.1	59	144	38	88	5.25	5.04	2.01	2.89	5.145	2.45	-1.0704	0.00540765	0.0337704
EVM0010979.1	87	305	89	124	7.74	10.68	4.7	4.07	9.21	4.385	-1.0706	0.000233462	0.0023838
EVM0017749.1	207	514	180	237	18.41	18	9.52	7.79	18.205	8.655	-1.0727	2.88e-07	5.91e-06
EVM0020866.1	1390	3487	1127	1742	123.63	122.14	59.58	57.25	122.885	58.415	-1.0729	1.01e-26	1.5e-24
EVM0013868.1	272	611	201	336	24.19	21.4	10.63	11.04	22.795	10.835	-1.073	1.15e-08	2.98e-07
EVM0030757.1	828	2147	663	1081	73.65	75.2	35.05	35.52	74.425	35.285	-1.0767	3.2e-20	3.08e-18
EVM0002677.2	580	1401	403	804	51.59	49.07	21.3	26.42	50.33	23.86	-1.0768	2.91e-13	1.39e-11
EVM0038277.1	469	1273	387	621	41.71	44.59	20.46	20.41	43.15	20.435	-1.0783	6.02e-14	3.07e-12
EVM0016708.1	2225	5422	1806	2678	197.9	189.91	95.47	88.01	193.905	91.74	-1.0797	2.14e-31	3.92e-29
EVM0023129.1	66	145	54	71	5.87	5.08	2.85	2.33	5.475	2.59	-1.0799	0.00293515	0.0203948
EVM0033949.1	209	456	140	272	18.59	15.97	7.4	8.94	17.28	8.17	-1.0807	9.63e-07	1.79e-05
EVM0041552.1	85	246	77	109	7.56	8.62	4.07	3.58	8.09	3.825	-1.0807	0.000277615	0.00277035
EVM0041614.1	126	351	97	181	11.21	12.29	5.13	5.95	11.75	5.54	-1.0847	1.87e-05	0.000256486
EVM0010050.1	140	344	83	218	12.45	12.05	4.39	7.16	12.25	5.775	-1.0849	0.000105458	0.00119107
EVM0000172.1	115	397	102	182	10.23	13.91	5.39	5.98	12.07	5.685	-1.0862	3.18e-05	0.000408821
EVM0035499.1	76	230	68	103	6.76	8.06	3.59	3.38	7.41	3.485	-1.0883	0.000461247	0.00427869
EVM0010927.1	118	186	86	105	10.5	6.51	4.55	3.45	8.505	4	-1.0883	0.000985115	0.00820664
EVM0034699.1	1618	3928	1357	1845	143.91	137.58	71.73	60.63	140.745	66.18	-1.0886	1.18e-23	1.51e-21
EVM0014292.1	207	545	157	284	18.41	19.09	8.3	9.33	18.75	8.815	-1.0889	1.01e-07	2.24e-06
EVM0013500.1	253	717	217	332	22.5	25.11	11.47	10.91	23.805	11.19	-1.0891	3.45e-09	9.65e-08
EVM0018488.1	112	226	67	148	9.96	7.92	3.54	4.86	8.94	4.2	-1.0899	0.00040075	0.00378919
EVM0005380.1	51	126	44	57	4.54	4.41	2.33	1.87	4.475	2.1	-1.0915	0.00566227	0.0350398
EVM0000001.1	108	278	94	125	9.61	9.74	4.97	4.11	9.675	4.54	-1.0916	7.14e-05	0.000846255
EVM0036967.1	128	356	85	204	11.38	12.47	4.49	6.7	11.925	5.595	-1.0918	6.18e-05	0.000745682
EVM0036769.1	816	1851	728	791	72.58	64.83	38.48	25.99	68.705	32.235	-1.0918	0.000146196	0.00158016
EVM0030735.1	284	386	188	251	25.26	13.52	9.94	8.25	19.39	9.095	-1.0922	4.61e-05	0.000574136
EVM0020085.1	84	208	65	106	7.47	7.29	3.44	3.48	7.38	3.46	-1.0928	0.00042046	0.00393821
EVM0020914.1	364	800	280	411	32.38	28.02	14.8	13.51	30.2	14.155	-1.0932	1.31e-10	4.39e-09
EVM0022542.1	47	145	53	47	4.18	5.08	2.8	1.54	4.63	2.17	-1.0933	0.00770304	0.0449775
EVM0008366.1	123	408	116	173	10.94	14.29	6.13	5.69	12.615	5.91	-1.0939	1.33e-05	0.000190718
EVM0037920.1	154	468	126	226	13.7	16.39	6.66	7.43	15.045	7.045	-1.0946	1.94e-06	3.41e-05
EVM0029600.1	288	685	216	359	25.62	23.99	11.42	11.8	24.805	11.61	-1.0953	9.91e-10	2.98e-08
EVM0034924.1	64	184	52	89	5.69	6.44	2.75	2.92	6.065	2.835	-1.0972	0.00128666	0.0102888
EVM0022920.1	3550	9852	2934	4674	315.75	345.08	155.1	153.6	330.415	154.35	-1.0981	2.37e-35	5.21e-33
EVM0004255.1	138	364	109	180	12.27	12.75	5.76	5.92	12.51	5.84	-1.099	5.51e-06	8.67e-05
EVM0000122.1	523	1183	395	614	46.52	41.44	20.88	20.18	43.98	20.53	-1.0991	2.64e-14	1.41e-12
EVM0030622.1	67	135	61	54	5.96	4.73	3.22	1.77	5.345	2.495	-1.0992	0.0056045	0.0347458
EVM0028919.1	72	152	32	115	6.4	5.32	1.69	3.78	5.86	2.735	-1.0994	0.008239	0.0474766
EVM0038799.1	141	485	110	242	12.54	16.99	5.81	7.95	14.765	6.88	-1.1017	1.56e-05	0.000219902
EVM0029139.2	499	1152	362	619	44.38	40.35	19.14	20.34	42.365	19.74	-1.1018	4.91e-14	2.54e-12
EVM0037917.1	102	238	50	166	9.07	8.34	2.64	5.46	8.705	4.05	-1.1039	0.00156944	0.0121473
EVM0024725.1	878	2773	754	1267	78.09	97.13	39.86	41.64	87.61	40.75	-1.1043	4.65e-17	3.29e-15
EVM0033613.1	551	1409	414	726	49.01	49.35	21.89	23.86	49.18	22.875	-1.1043	1.01e-15	6.26e-14
EVM0007769.1	775	1690	583	875	68.93	59.19	30.82	28.75	64.06	29.785	-1.1048	2.68e-17	1.94e-15
EVM0008582.1	62	181	52	84	5.51	6.34	2.75	2.76	5.925	2.755	-1.1048	0.00131585	0.0104802
EVM0024720.1	135	300	92	170	12.01	10.51	4.86	5.59	11.26	5.225	-1.1077	2.34e-05	0.000312895
EVM0040302.1	991	2373	704	1285	88.14	83.12	37.22	42.23	85.63	39.725	-1.1081	5.56e-21	5.8e-19
EVM0001721.1	684	1890	524	948	60.84	66.2	27.7	31.15	63.52	29.425	-1.1102	3.09e-17	2.22e-15
EVM0024773.1	276	753	219	365	24.55	26.37	11.58	11.99	25.46	11.785	-1.1113	4.52e-10	1.42e-08
EVM0001527.1	85	161	64	83	7.56	5.64	3.38	2.73	6.6	3.055	-1.1113	0.00124517	0.0100079
EVM0037108.1	99	194	57	128	8.81	6.8	3.01	4.21	7.805	3.61	-1.1124	0.00075483	0.00657962
EVM0023209.1	876	2407	737	1096	77.91	84.31	38.96	36.02	81.11	37.49	-1.1134	1.01e-20	1.04e-18
EVM0015065.1	189	484	147	238	16.81	16.95	7.77	7.82	16.88	7.795	-1.1147	1.31e-07	2.85e-06
EVM0032426.1	218	519	163	265	19.39	18.18	8.62	8.71	18.785	8.665	-1.1163	3.46e-08	8.27e-07
EVM0038162.1	248	734	183	376	22.06	25.71	9.67	12.36	23.885	11.015	-1.1166	2.19e-08	5.43e-07
EVM0032687.1	48	129	40	59	4.27	4.52	2.11	1.94	4.395	2.025	-1.1179	0.00484659	0.0309187
EVM0003871.1	554	1465	421	732	49.27	51.31	22.26	24.06	50.29	23.16	-1.1186	3.36e-16	2.18e-14
EVM0005786.1	846	2149	603	1139	75.25	75.27	31.88	37.43	75.26	34.655	-1.1188	4.5e-19	4.01e-17
EVM0007051.1	405	982	301	502	36.02	34.4	15.91	16.5	35.21	16.205	-1.1195	4.95e-13	2.29e-11
EVM0018479.1	231	630	195	282	20.55	22.07	10.31	9.27	21.31	9.79	-1.1221	6.53e-09	1.78e-07
EVM0022840.2	87	300	74	136	7.74	10.51	3.91	4.47	9.125	4.19	-1.1229	0.000139296	0.00151158
EVM0006394.1	465	1208	341	620	41.36	42.31	18.03	20.37	41.835	19.2	-1.1236	4.26e-14	2.21e-12
EVM0042167.2	63	106	49	51	5.6	3.71	2.59	1.68	4.655	2.135	-1.1245	0.00764567	0.0447036
EVM0005337.1	482	1126	384	531	42.87	39.44	20.3	17.45	41.155	18.875	-1.1246	1.28e-13	6.34e-12
EVM0014371.1	44	124	41	49	3.91	4.34	2.17	1.61	4.125	1.89	-1.126	0.00623375	0.0378851
EVM0017057.1	119	317	112	122	10.58	11.1	5.92	4.01	10.84	4.965	-1.1265	4.37e-05	0.000547217
EVM0033387.1	437	1155	336	565	38.87	40.46	17.76	18.57	39.665	18.165	-1.1267	3.4e-14	1.79e-12
EVM0008382.1	117	326	92	156	10.41	11.42	4.86	5.13	10.915	4.995	-1.1278	1.44e-05	0.00020369
EVM0035639.1	154	444	127	203	13.7	15.55	6.71	6.67	14.625	6.69	-1.1284	7.76e-07	1.46e-05
EVM0026732.1	170	419	134	199	15.12	14.68	7.08	6.54	14.9	6.81	-1.1296	4.92e-07	9.6e-06
EVM0011666.1	343	896	254	451	30.51	31.38	13.43	14.82	30.945	14.125	-1.1315	8.8e-12	3.48e-10
EVM0001423.3	963	2247	704	1149	85.65	78.7	37.22	37.76	82.175	37.49	-1.1322	5.66e-23	6.82e-21
EVM0010054.1	52	135	31	80	4.63	4.73	1.64	2.63	4.68	2.135	-1.1323	0.00597902	0.0366573
EVM0036923.1	145	322	88	194	12.9	11.28	4.65	6.38	12.09	5.515	-1.1324	2.14e-05	0.000288454
EVM0040935.1	116	157	73	102	10.32	5.5	3.86	3.35	7.91	3.605	-1.1337	0.00152321	0.011857
EVM0032386.1	1518	3725	1064	1969	135.02	130.47	56.25	64.71	132.745	60.48	-1.1341	1.82e-26	2.64e-24
EVM0015027.1	226	619	184	283	20.1	21.68	9.73	9.3	20.89	9.515	-1.1345	4.93e-09	1.36e-07
EVM0034939.1	81	143	43	100	7.2	5.01	2.27	3.29	6.105	2.78	-1.1349	0.00272663	0.0192142
EVM0021990.1	90	286	91	103	8	10.02	4.81	3.38	9.01	4.095	-1.1377	0.000145636	0.00157523
EVM0023892.1	421	954	337	437	37.45	33.42	17.81	14.36	35.435	16.085	-1.1395	9.24e-12	3.63e-10
EVM0007638.1	113	256	85	126	10.05	8.97	4.49	4.14	9.51	4.315	-1.1401	4.41e-05	0.000550753
EVM0016424.1	57	107	39	59	5.07	3.75	2.06	1.94	4.41	2	-1.1408	0.00580935	0.035808
EVM0013949.1	693	1747	455	963	61.64	61.19	24.05	31.65	61.415	27.85	-1.1409	8.28e-15	4.66e-13
EVM0008195.1	61	114	46	56	5.43	3.99	2.43	1.84	4.71	2.135	-1.1415	0.00479479	0.0306537
EVM0034590.1	83	198	57	106	7.38	6.94	3.01	3.48	7.16	3.245	-1.1417	0.000379827	0.00361537
EVM0033830.1	232	538	170	270	20.63	18.84	8.99	8.87	19.735	8.93	-1.144	9.48e-09	2.5e-07
EVM0034555.1	127	403	105	181	11.3	14.12	5.55	5.95	12.71	5.75	-1.1443	4.64e-06	7.42e-05
EVM0038629.1	111	277	76	147	9.87	9.7	4.02	4.83	9.785	4.425	-1.1449	3.93e-05	0.000495802
EVM0003545.1	363	884	264	445	32.29	30.96	13.96	14.62	31.625	14.29	-1.1461	1.74e-12	7.48e-11
EVM0004195.1	131	350	103	163	11.65	12.26	5.44	5.36	11.955	5.4	-1.1466	3.83e-06	6.27e-05
EVM0042263.1	107	312	109	105	9.52	10.93	5.76	3.45	10.225	4.605	-1.1508	0.000106033	0.0011962
EVM0017065.1	1120	2892	776	1505	99.62	101.3	41.02	49.46	100.46	45.24	-1.151	8.02e-22	8.89e-20
EVM0042326.1	59	139	55	50	5.25	4.87	2.91	1.64	5.06	2.275	-1.1533	0.0036555	0.0245619
EVM0015490.1	75	169	48	95	6.67	5.92	2.54	3.12	6.295	2.83	-1.1534	0.000869451	0.00738922
EVM0032050.1	55	129	49	50	4.89	4.52	2.59	1.64	4.705	2.115	-1.1535	0.00399659	0.0264325
EVM0006441.1	206	441	139	238	18.32	15.45	7.35	7.82	16.885	7.585	-1.1545	1.43e-07	3.08e-06
EVM0024387.1	1954	4991	1447	2432	173.8	174.82	76.49	79.92	174.31	78.205	-1.1563	1.46e-35	3.23e-33
EVM0037811.1	356	803	268	385	31.66	28.13	14.17	12.65	29.895	13.41	-1.1566	1.33e-11	5.16e-10
EVM0014353.1	1327	3359	985	1630	118.03	117.65	52.07	53.57	117.84	52.82	-1.1577	5.77e-30	9.86e-28
EVM0033084.1	168	480	96	278	14.94	16.81	5.07	9.14	15.875	7.105	-1.1599	1.87e-05	0.000256429
EVM0009420.1	477	1275	364	598	42.43	44.66	19.24	19.65	43.545	19.445	-1.1631	6.19e-16	3.94e-14
EVM0019884.1	115	274	78	144	10.23	9.6	4.12	4.73	9.915	4.425	-1.1639	2.54e-05	0.000336161
EVM0014303.1	87	288	77	118	7.74	10.09	4.07	3.88	8.915	3.975	-1.1653	6.87e-05	0.000819196
EVM0018972.1	47	126	29	70	4.18	4.41	1.53	2.3	4.295	1.915	-1.1653	0.00590311	0.0363111
EVM0021193.1	171	413	125	201	15.21	14.47	6.61	6.61	14.84	6.61	-1.1668	2.35e-07	4.92e-06
EVM0034641.1	69	137	38	87	6.14	4.8	2.01	2.86	5.47	2.435	-1.1676	0.00255077	0.0182458
EVM0000698.1	130	359	120	134	11.56	12.57	6.34	4.4	12.065	5.37	-1.1678	9.62e-06	0.000142402
EVM0003392.1	2700	7068	1972	3432	240.15	247.57	104.24	112.78	243.86	108.51	-1.1682	2.7e-38	6.73e-36
EVM0021308.1	13021	35199	10120	16090	1158.13	1232.89	534.97	528.76	1195.51	531.865	-1.1685	2.04e-52	8.14e-50
EVM0025905.1	39	134	30	62	3.47	4.69	1.59	2.04	4.08	1.815	-1.1686	0.00605873	0.0370549
EVM0002069.1	3351	8661	2550	4037	298.05	303.36	134.8	132.67	300.705	133.735	-1.169	7.7e-45	2.22e-42
EVM0003035.1	164	406	110	213	14.59	14.22	5.81	7	14.405	6.405	-1.1693	6.73e-07	1.28e-05
EVM0025739.1	998	2546	777	1157	88.77	89.18	41.07	38.02	88.975	39.545	-1.1699	3.37e-25	4.58e-23
EVM0039893.1	567	1480	448	662	50.43	51.84	23.68	21.76	51.135	22.72	-1.1703	9.26e-18	7.01e-16
EVM0001506.1	977	2455	655	1282	86.9	85.99	34.62	42.13	86.445	38.375	-1.1716	7.5e-21	7.74e-19
EVM0040508.1	117	351	84	171	10.41	12.29	4.44	5.62	11.35	5.03	-1.1741	1.16e-05	0.000169124
EVM0019359.1	219	483	131	280	19.48	16.92	6.92	9.2	18.2	8.06	-1.1751	1.76e-07	3.76e-06
EVM0017244.1	554	1559	423	717	49.27	54.61	22.36	23.56	51.94	22.96	-1.1777	2.25e-17	1.64e-15
EVM0042773.1	52	151	50	53	4.63	5.29	2.64	1.74	4.96	2.19	-1.1794	0.00240481	0.0173973
EVM0037167.1	179	595	160	236	15.92	20.84	8.46	7.76	18.38	8.11	-1.1804	7.52e-08	1.7e-06
EVM0009165.2	125	450	115	176	11.12	15.76	6.08	5.78	13.44	5.93	-1.1804	3.61e-06	5.92e-05
EVM0039047.2	140	236	89	135	12.45	8.27	4.7	4.44	10.36	4.57	-1.1808	6.11e-05	0.000738423
EVM0002491.1	79	209	67	85	7.03	7.32	3.54	2.79	7.175	3.165	-1.1808	0.000227337	0.00232841
EVM0022039.1	265	649	193	311	23.57	22.73	10.2	10.22	23.15	10.21	-1.181	1.83e-10	6.04e-09
EVM0026482.1	44	111	29	58	3.91	3.89	1.53	1.91	3.9	1.72	-1.1811	0.00624274	0.0379291
EVM0037815.1	65	122	52	51	5.78	4.27	2.75	1.68	5.025	2.215	-1.1818	0.0034901	0.0236365
EVM0014435.1	67	172	52	77	5.96	6.02	2.75	2.53	5.99	2.64	-1.182	0.000602588	0.00538924
EVM0020673.1	264	678	189	329	23.48	23.75	9.99	10.81	23.615	10.4	-1.1831	1.7e-10	5.6e-09
EVM0003540.1	599	1755	494	742	53.28	61.47	26.11	24.38	57.375	25.245	-1.1844	1.15e-17	8.56e-16
EVM0038970.1	433	986	315	471	38.51	34.54	16.65	15.48	36.525	16.065	-1.185	3.8e-14	1.99e-12
EVM0016659.1	153	395	119	176	13.61	13.84	6.29	5.78	13.725	6.035	-1.1854	4.27e-07	8.43e-06
EVM0033568.1	190	519	140	244	16.9	18.18	7.4	8.02	17.54	7.71	-1.1858	2.2e-08	5.45e-07
EVM0030951.1	253	566	187	265	22.5	19.82	9.89	8.71	21.16	9.3	-1.186	2.15e-09	6.19e-08
EVM0040548.1	120	307	96	132	10.67	10.75	5.07	4.34	10.71	4.705	-1.1867	7.02e-06	0.000107602
EVM0014238.1	56	140	43	63	4.98	4.9	2.27	2.07	4.94	2.17	-1.1868	0.00173444	0.0132023
EVM0001833.1	140	334	97	166	12.45	11.7	5.13	5.46	12.075	5.295	-1.1893	1.97e-06	3.45e-05
EVM0035137.1	38	117	36	42	3.38	4.1	1.9	1.38	3.74	1.64	-1.1893	0.00653831	0.0394395
EVM0038598.1	53	102	30	62	4.71	3.57	1.59	2.04	4.14	1.815	-1.1897	0.00611529	0.037294
EVM0030616.1	214	513	144	262	19.03	17.97	7.61	8.61	18.5	8.11	-1.1898	1.17e-08	3.02e-07
EVM0032191.1	138	217	97	109	12.27	7.6	5.13	3.58	9.935	4.355	-1.1898	0.000192526	0.00201324
EVM0006941.1	58	127	51	46	5.16	4.45	2.7	1.51	4.805	2.105	-1.1907	0.00367892	0.024689
EVM0007528.1	161	432	132	180	14.32	15.13	6.98	5.92	14.725	6.45	-1.1909	2.22e-07	4.67e-06
EVM0020628.1	378	1133	302	490	33.62	39.68	15.96	16.1	36.65	16.03	-1.193	1.63e-13	7.98e-12
EVM0014644.1	88	331	84	123	7.83	11.59	4.44	4.04	9.71	4.24	-1.1954	4.82e-05	0.000597308
EVM0030980.1	771	1768	557	838	68.58	61.93	29.44	27.54	65.255	28.49	-1.1956	3.71e-21	3.94e-19
EVM0037438.1	50	132	42	53	4.45	4.62	2.22	1.74	4.535	1.98	-1.1956	0.00258327	0.0184167
EVM0003683.1	207	422	146	206	18.41	14.78	7.72	6.77	16.595	7.245	-1.1957	1.29e-07	2.8e-06
EVM0024577.1	63	143	36	83	5.6	5.01	1.9	2.73	5.305	2.315	-1.1963	0.00194697	0.0145754
EVM0009096.1	188	521	178	178	16.72	18.25	9.41	5.85	17.485	7.63	-1.1964	8.61e-07	1.61e-05
EVM0012975.1	50	122	42	48	4.45	4.27	2.22	1.58	4.36	1.9	-1.1983	0.00337034	0.0229637
EVM0023340.1	255	633	201	271	22.68	22.17	10.63	8.91	22.425	9.77	-1.1987	5.17e-10	1.62e-08
EVM0004383.1	102	260	72	125	9.07	9.11	3.81	4.11	9.09	3.96	-1.1988	2.58e-05	0.000341097
EVM0014078.1	71	155	47	80	6.31	5.43	2.48	2.63	5.87	2.555	-1.2	0.00073693	0.0064405
EVM0004003.1	92	132	55	81	8.18	4.62	2.91	2.66	6.4	2.785	-1.2004	0.00158692	0.0122573
EVM0011115.1	75	166	51	83	6.67	5.81	2.7	2.73	6.24	2.715	-1.2006	0.000466921	0.00432195
EVM0033112.1	610	1862	496	784	54.26	65.22	26.22	25.76	59.74	25.99	-1.2007	1.17e-17	8.73e-16
EVM0042713.1	134	388	104	170	11.92	13.59	5.5	5.59	12.755	5.545	-1.2018	9.19e-07	1.71e-05
EVM0013421.1	182	377	144	157	16.19	13.2	7.61	5.16	14.695	6.385	-1.2026	2.26e-06	3.88e-05
EVM0013046.1	546	1438	410	647	48.56	50.37	21.67	21.26	49.465	21.465	-1.2044	1.44e-18	1.22e-16
EVM0023315.1	83	219	50	118	7.38	7.67	2.64	3.88	7.525	3.26	-1.2068	0.000252522	0.002554
EVM0014052.1	205	472	146	223	18.23	16.53	7.72	7.33	17.38	7.525	-1.2077	1.36e-08	3.48e-07
EVM0017100.1	248	769	219	293	22.06	26.94	11.58	9.63	24.5	10.605	-1.208	7.32e-10	2.23e-08
EVM0014540.1	133	335	95	157	11.83	11.73	5.02	5.16	11.78	5.09	-1.2106	1.56e-06	2.78e-05
EVM0002014.1	553	1508	420	665	49.19	52.82	22.2	21.85	51.005	22.025	-1.2115	1.03e-18	8.75e-17
EVM0040456.1	467	1068	347	479	41.54	37.41	18.34	15.74	39.475	17.04	-1.212	8.88e-15	4.98e-13
EVM0017217.1	359	908	262	414	31.93	31.8	13.85	13.61	31.865	13.73	-1.2146	6.63e-14	3.38e-12
[truncated: 997 more rows]

## Sheet: Table S5
Table S5: The list of GO categories of DGEs in HbGRF4-overexpressing lines compare to contol
Up-regulated genes
GO ID	GO Term	Ontology	GeneRatio	BgRatio	Pvalue	FDR	Gene ID
GO:0009611	response to wounding	BP	12	63	1.2724e-05	0.00988654	EVM0002909.1;EVM0009602.1;EVM0009734.1;EVM0010841.1;EVM0014956.1;EVM0015734.1;EVM0016485.1;EVM0019473.1;EVM0022318.1;EVM0024257.1;EVM0026840.1;EVM0031369.1
GO:1901700	response to oxygen-containing compound	BP	29	345	0.000196374	0.0555143	EVM0001152.1;EVM0001770.1;EVM0003038.1;EVM0003513.1;EVM0005066.1;EVM0006550.1;EVM0009602.1;EVM0009734.1;EVM0009799.1;EVM0013355.1;EVM0014956.1;EVM0015090.1;EVM0015734.1;EVM0016145.1;EVM0017309.1;EVM0019367.1;EVM0019473.1;EVM0020100.1;EVM0021099.1;EVM0021390.1;EVM0022318.1;EVM0024257.1;EVM0025830.1;EVM0026840.1;EVM0028014.1;EVM0032910.1;EVM0036007.1;EVM0038452.1;EVM0042134.1
GO:0009628	response to abiotic stimulus	BP	27	311	0.000214341	0.0555143	EVM0001152.1;EVM0001770.1;EVM0003038.1;EVM0005066.1;EVM0009602.1;EVM0009734.1;EVM0009799.1;EVM0009882.3;EVM0013355.1;EVM0013723.1;EVM0015090.1;EVM0016145.1;EVM0016485.1;EVM0019130.1;EVM0019367.1;EVM0020100.1;EVM0020184.1;EVM0021099.1;EVM0021390.1;EVM0022318.1;EVM0025444.1;EVM0025830.1;EVM0026840.1;EVM0028014.1;EVM0028346.1;EVM0030062.1;EVM0036007.1
GO:0009414	response to water deprivation	BP	11	77	0.000470874	0.0574840953856565	EVM0001770.1;EVM0003038.1;EVM0009799.1;EVM0013355.1;EVM0015090.1;EVM0016145.1;EVM0019367.1;EVM0020100.1;EVM0025830.1;EVM0028014.1;EVM0036007.1
GO:0050896	response to stimulus	BP	50	801	0.000473228	0.0574840953856565	EVM0001152.1;EVM0001770.1;EVM0002909.1;EVM0003038.1;EVM0003513.1;EVM0004099.1;EVM0005066.1;EVM0005768.1;EVM0006550.1;EVM0009602.1;EVM0009734.1;EVM0009799.1;EVM0009882.3;EVM0010342.1;EVM0010841.1;EVM0011080.1;EVM0013355.1;EVM0013723.1;EVM0014956.1;EVM0015090.1;EVM0015734.1;EVM0016145.1;EVM0016208.1;EVM0016485.1;EVM0016556.1;EVM0017309.1;EVM0018417.1;EVM0019130.1;EVM0019367.1;EVM0019473.1;EVM002010…
GO:0010035	response to inorganic substance	BP	19	192	0.000523688	0.0574841	EVM0001770.1;EVM0003038.1;EVM0004099.1;EVM0009799.1;EVM0013355.1;EVM0014956.1;EVM0015090.1;EVM0015734.1;EVM0016145.1;EVM0019367.1;EVM0020100.1;EVM0022318.1;EVM0024575.1;EVM0025830.1;EVM0026840.1;EVM0028014.1;EVM0032910.1;EVM0036007.1;EVM0037363.1
GO:0001101	response to acid chemical	BP	23	259	0.000574817	0.0574841	EVM0001770.1;EVM0003038.1;EVM0009602.1;EVM0009734.1;EVM0009799.1;EVM0013355.1;EVM0014956.1;EVM0015090.1;EVM0015734.1;EVM0016145.1;EVM0019367.1;EVM0019473.1;EVM0020100.1;EVM0021099.1;EVM0021390.1;EVM0022318.1;EVM0024257.1;EVM0025830.1;EVM0026840.1;EVM0028014.1;EVM0036007.1;EVM0038452.1;EVM0042134.1
GO:0009415	response to water	BP	11	79	0.000591857	0.0574841	EVM0001770.1;EVM0003038.1;EVM0009799.1;EVM0013355.1;EVM0015090.1;EVM0016145.1;EVM0019367.1;EVM0020100.1;EVM0025830.1;EVM0028014.1;EVM0036007.1
GO:0006950	response to stress	BP	35	484	0.000669031	0.0577597	EVM0001152.1;EVM0001770.1;EVM0002909.1;EVM0003038.1;EVM0005066.1;EVM0006550.1;EVM0009602.1;EVM0009734.1;EVM0009799.1;EVM0010841.1;EVM0011080.1;EVM0013355.1;EVM0013723.1;EVM0014956.1;EVM0015090.1;EVM0015734.1;EVM0016145.1;EVM0016485.1;EVM0016556.1;EVM0019130.1;EVM0019367.1;EVM0019473.1;EVM0020100.1;EVM0021099.1;EVM0021390.1;EVM0022318.1;EVM0024257.1;EVM0024575.1;EVM0025830.1;EVM0026840.1;EVM002801…
GO:0042221	response to chemical	BP	35	500	0.00131798	0.0957721	EVM0001152.1;EVM0001770.1;EVM0003038.1;EVM0003513.1;EVM0004099.1;EVM0005066.1;EVM0005768.1;EVM0006550.1;EVM0009602.1;EVM0009734.1;EVM0009799.1;EVM0010342.1;EVM0013355.1;EVM0014956.1;EVM0015090.1;EVM0015734.1;EVM0016145.1;EVM0017309.1;EVM0018417.1;EVM0019367.1;EVM0019473.1;EVM0020100.1;EVM0021099.1;EVM0021390.1;EVM0022318.1;EVM0024257.1;EVM0024575.1;EVM0025830.1;EVM0026840.1;EVM0028014.1;EVM003291…
GO:0090626	plant epidermis morphogenesis	BP	4	12	0.00147911	0.0957721	EVM0002845.1;EVM0004099.1;EVM0017937.1;EVM0040009.1
GO:2000022	regulation of jasmonic acid mediated signaling pathway	BP	4	12	0.00147911	0.0957721	EVM0009602.1;EVM0009734.1;EVM0019473.1;EVM0024257.1
GO:0071467	cellular response to pH	BP	2	2	0.00204529	0.105946	EVM0009602.1;EVM0009734.1
GO:0071469	cellular response to alkaline pH	BP	2	2	0.00204529	0.105946	EVM0009602.1;EVM0009734.1
GO:1900067	regulation of cellular response to alkaline pH	BP	2	2	0.00204529	0.105946	EVM0009602.1;EVM0009734.1
GO:0009644	response to high light intensity	BP	5	22	0.00243382	0.11591	EVM0001152.1;EVM0005066.1;EVM0022318.1;EVM0026840.1;EVM0036007.1
GO:0032504	multicellular organism reproduction	BP	6	32	0.002536	0.11591	EVM0013355.1;EVM0016556.1;EVM0019367.1;EVM0022318.1;EVM0026840.1;EVM0042134.1
GO:0009642	response to light intensity	BP	6	33	0.0029896	0.129051	EVM0001152.1;EVM0005066.1;EVM0020184.1;EVM0022318.1;EVM0026840.1;EVM0036007.1
GO:0009867	jasmonic acid mediated signaling pathway	BP	5	24	0.00365859	0.142805	EVM0009602.1;EVM0009734.1;EVM0019473.1;EVM0024257.1;EVM0038452.1
GO:0010193	response to ozone	BP	4	15	0.00367579	0.142805	EVM0014956.1;EVM0015734.1;EVM0022318.1;EVM0026840.1
GO:0071395	cellular response to jasmonic acid stimulus	BP	5	25	0.00441363	0.159388	EVM0009602.1;EVM0009734.1;EVM0019473.1;EVM0024257.1;EVM0038452.1
GO:0009753	response to jasmonic acid	BP	8	60	0.00468252	0.159388	EVM0009602.1;EVM0009734.1;EVM0019473.1;EVM0021390.1;EVM0022318.1;EVM0024257.1;EVM0026840.1;EVM0038452.1
GO:0090558	plant epidermis development	BP	6	36	0.00471805	0.159388	EVM0002845.1;EVM0004099.1;EVM0013355.1;EVM0017937.1;EVM0018417.1;EVM0040009.1
GO:0048609	multicellular organismal reproductive process	BP	5	26	0.00527391	0.170743	EVM0016556.1;EVM0019367.1;EVM0022318.1;EVM0026840.1;EVM0042134.1
GO:0009901	anther dehiscence	BP	2	3	0.0059548	0.185075	EVM0022318.1;EVM0026840.1
GO:0044275	cellular carbohydrate catabolic process	BP	3	9	0.00623455	0.186317	EVM0001770.1;EVM0028014.1;EVM0029129.2
GO:0010200	response to chitin	BP	7	54	0.00954151	0.249488	EVM0001152.1;EVM0003513.1;EVM0005066.1;EVM0006550.1;EVM0017309.1;EVM0032910.1;EVM0038452.1
GO:0000904	cell morphogenesis involved in differentiation	BP	4	20	0.0109789	0.249488	EVM0004099.1;EVM0005164.1;EVM0013355.1;EVM0017937.1
GO:0048653	anther development	BP	3	11	0.0114672	0.249488	EVM0016556.1;EVM0022318.1;EVM0026840.1
GO:0009069	serine family amino acid metabolic process	BP	2	4	0.0115593	0.249488	EVM0018417.1;EVM0036692.3
GO:0009070	serine family amino acid biosynthetic process	BP	2	4	0.0115593	0.249488	EVM0018417.1;EVM0036692.3
GO:0009900	dehiscence	BP	2	4	0.0115593	0.249488	EVM0022318.1;EVM0026840.1
GO:0010143	cutin biosynthetic process	BP	2	4	0.0115593	0.249488	EVM0013355.1;EVM0017937.1
GO:0010446	response to alkaline pH	BP	2	4	0.0115593	0.249488	EVM0009602.1;EVM0009734.1
GO:0052546	cell wall pectin metabolic process	BP	2	4	0.0115593	0.249488	EVM0002845.1;EVM0005768.1
GO:0080186	developmental vegetative growth	BP	2	4	0.0115593	0.249488	EVM0009799.1;EVM0016556.1
GO:0048229	gametophyte development	BP	6	44	0.0128199	0.269217	EVM0009602.1;EVM0009734.1;EVM0009799.1;EVM0016556.1;EVM0022318.1;EVM0026840.1
GO:0009755	hormone-mediated signaling pathway	BP	10	102	0.0145203	0.286417	EVM0001152.1;EVM0005066.1;EVM0009602.1;EVM0009734.1;EVM0010342.1;EVM0016145.1;EVM0019473.1;EVM0021099.1;EVM0024257.1;EVM0038452.1
GO:0010026	trichome differentiation	BP	3	12	0.0147966	0.286417	EVM0004099.1;EVM0013355.1;EVM0017937.1
GO:0048856	anatomical structure development	BP	27	406	0.0148686	0.286417	EVM0001152.1;EVM0002845.1;EVM0003513.1;EVM0004099.1;EVM0005066.1;EVM0005164.1;EVM0005768.1;EVM0006550.1;EVM0009602.1;EVM0009734.1;EVM0009799.1;EVM0009882.3;EVM0013355.1;EVM0013723.1;EVM0016145.1;EVM0016556.1;EVM0017309.1;EVM0017937.1;EVM0018417.1;EVM0019367.1;EVM0022318.1;EVM0026840.1;EVM0029129.2;EVM0031369.1;EVM0038452.1;EVM0040009.1;EVM0042134.1
GO:0090627	plant epidermal cell differentiation	BP	4	22	0.0154747	0.286417	EVM0002845.1;EVM0013355.1;EVM0018417.1;EVM0040009.1
GO:0010556	regulation of macromolecule biosynthetic process	BP	22	314	0.0173202	0.286417	EVM0001152.1;EVM0002845.1;EVM0003513.1;EVM0005066.1;EVM0006550.1;EVM0009602.1;EVM0009734.1;EVM0009882.3;EVM0010342.1;EVM0013355.1;EVM0014551.1;EVM0015090.1;EVM0017309.1;EVM0019473.1;EVM0020100.1;EVM0021390.1;EVM0024257.1;EVM0025830.1;EVM0031369.1;EVM0037363.1;EVM0038452.1;EVM0039041.1
GO:0031347	regulation of defense response	BP	7	61	0.0182284	0.286417	EVM0002909.1;EVM0009602.1;EVM0009734.1;EVM0013723.1;EVM0019473.1;EVM0024257.1;EVM0038452.1
GO:0005983	starch catabolic process	BP	2	5	0.0187008	0.286417	EVM0001770.1;EVM0028014.1
GO:0009268	response to pH	BP	2	5	0.0187008	0.286417	EVM0009602.1;EVM0009734.1
GO:0010052	guard cell differentiation	BP	2	5	0.0187008	0.286417	EVM0002845.1;EVM0040009.1
GO:0000302	response to reactive oxygen species	BP	6	48	0.0193055	0.286417	EVM0001152.1;EVM0005066.1;EVM0014956.1;EVM0015734.1;EVM0022318.1;EVM0026840.1
GO:0009555	pollen development	BP	5	36	0.0212244	0.286417	EVM0009602.1;EVM0009734.1;EVM0009799.1;EVM0022318.1;EVM0026840.1
GO:0048468	cell development	BP	5	36	0.0212244	0.286417	EVM0004099.1;EVM0005164.1;EVM0013355.1;EVM0017937.1;EVM0018417.1
GO:0080134	regulation of response to stress	BP	8	78	0.0222107	0.286417	EVM0002909.1;EVM0009602.1;EVM0009734.1;EVM0009799.1;EVM0013723.1;EVM0019473.1;EVM0024257.1;EVM0038452.1
GO:0009888	tissue development	BP	11	126	0.0235951	0.286417	EVM0001152.1;EVM0002845.1;EVM0004099.1;EVM0005066.1;EVM0006550.1;EVM0013355.1;EVM0017937.1;EVM0018417.1;EVM0029129.2;EVM0031369.1;EVM0040009.1
GO:0009889	regulation of biosynthetic process	BP	22	323	0.0238062	0.286417	EVM0001152.1;EVM0002845.1;EVM0003513.1;EVM0005066.1;EVM0006550.1;EVM0009602.1;EVM0009734.1;EVM0009882.3;EVM0010342.1;EVM0013355.1;EVM0014551.1;EVM0015090.1;EVM0017309.1;EVM0019473.1;EVM0020100.1;EVM0021390.1;EVM0024257.1;EVM0025830.1;EVM0031369.1;EVM0037363.1;EVM0038452.1;EVM0039041.1
GO:0032502	developmental process	BP	28	442	0.0248095	0.286417	EVM0001152.1;EVM0002845.1;EVM0003038.1;EVM0003513.1;EVM0004099.1;EVM0005066.1;EVM0005164.1;EVM0005768.1;EVM0006550.1;EVM0009602.1;EVM0009734.1;EVM0009799.1;EVM0009882.3;EVM0013355.1;EVM0013723.1;EVM0016145.1;EVM0016556.1;EVM0017309.1;EVM0017937.1;EVM0018417.1;EVM0019367.1;EVM0022318.1;EVM0026840.1;EVM0029129.2;EVM0031369.1;EVM0038452.1;EVM0040009.1;EVM0042134.1
GO:0009791	post-embryonic development	BP	17	232	0.0258269	0.286417	EVM0002845.1;EVM0003038.1;EVM0003513.1;EVM0009602.1;EVM0009734.1;EVM0009882.3;EVM0013355.1;EVM0013723.1;EVM0016145.1;EVM0016556.1;EVM0017309.1;EVM0019367.1;EVM0022318.1;EVM0026840.1;EVM0029129.2;EVM0040009.1;EVM0042134.1
GO:0032870	cellular response to hormone stimulus	BP	11	128	0.0262503	0.286417	EVM0001152.1;EVM0005066.1;EVM0009602.1;EVM0009734.1;EVM0010342.1;EVM0016145.1;EVM0019473.1;EVM0021099.1;EVM0024257.1;EVM0038452.1;EVM0042134.1
GO:0009059	macromolecule biosynthetic process	BP	24	365	0.0266161	0.286417	EVM0001152.1;EVM0002845.1;EVM0003513.1;EVM0005066.1;EVM0005768.1;EVM0006550.1;EVM0009602.1;EVM0009734.1;EVM0009882.3;EVM0010342.1;EVM0013355.1;EVM0014551.1;EVM0015090.1;EVM0017309.1;EVM0017937.1;EVM0019473.1;EVM0020100.1;EVM0021390.1;EVM0024257.1;EVM0025830.1;EVM0031369.1;EVM0037363.1;EVM0038452.1;EVM0039041.1
GO:0009251	glucan catabolic process	BP	2	6	0.0272316	0.286417	EVM0001770.1;EVM0028014.1
GO:0010090	trichome morphogenesis	BP	2	6	0.0272316	0.286417	EVM0004099.1;EVM0017937.1
GO:0010103	stomatal complex morphogenesis	BP	2	6	0.0272316	0.286417	EVM0002845.1;EVM0040009.1
GO:0044247	cellular polysaccharide catabolic process	BP	2	6	0.0272316	0.286417	EVM0001770.1;EVM0028014.1
GO:0045488	pectin metabolic process	BP	2	6	0.0272316	0.286417	EVM0002845.1;EVM0005768.1
GO:0080086	stamen filament development	BP	2	6	0.0272316	0.286417	EVM0022318.1;EVM0026840.1
GO:1902679	negative regulation of RNA biosynthetic process	BP	5	39	0.0291693	0.286417	EVM0009602.1;EVM0009734.1;EVM0019473.1;EVM0024257.1;EVM0038452.1
GO:1903507	negative regulation of nucleic acid-templated transcription	BP	5	39	0.0291693	0.286417	EVM0009602.1;EVM0009734.1;EVM0019473.1;EVM0024257.1;EVM0038452.1
GO:0097659	nucleic acid-templated transcription	BP	20	292	0.0302666	0.286417	EVM0001152.1;EVM0002845.1;EVM0003513.1;EVM0005066.1;EVM0006550.1;EVM0009602.1;EVM0009734.1;EVM0009882.3;EVM0010342.1;EVM0014551.1;EVM0015090.1;EVM0017309.1;EVM0019473.1;EVM0020100.1;EVM0021390.1;EVM0024257.1;EVM0025830.1;EVM0031369.1;EVM0038452.1;EVM0039041.1
GO:1903506	regulation of nucleic acid-templated transcription	BP	20	292	0.0302666	0.286417	EVM0001152.1;EVM0002845.1;EVM0003513.1;EVM0005066.1;EVM0006550.1;EVM0009602.1;EVM0009734.1;EVM0009882.3;EVM0010342.1;EVM0014551.1;EVM0015090.1;EVM0017309.1;EVM0019473.1;EVM0020100.1;EVM0021390.1;EVM0024257.1;EVM0025830.1;EVM0031369.1;EVM0038452.1;EVM0039041.1
GO:2001141	regulation of RNA biosynthetic process	BP	20	292	0.0302666	0.286417	EVM0001152.1;EVM0002845.1;EVM0003513.1;EVM0005066.1;EVM0006550.1;EVM0009602.1;EVM0009734.1;EVM0009882.3;EVM0010342.1;EVM0014551.1;EVM0015090.1;EVM0017309.1;EVM0019473.1;EVM0020100.1;EVM0021390.1;EVM0024257.1;EVM0025830.1;EVM0031369.1;EVM0038452.1;EVM0039041.1
GO:0071495	cellular response to endogenous stimulus	BP	11	131	0.0306362	0.286417	EVM0001152.1;EVM0005066.1;EVM0009602.1;EVM0009734.1;EVM0010342.1;EVM0016145.1;EVM0019473.1;EVM0021099.1;EVM0024257.1;EVM0038452.1;EVM0042134.1
GO:0032774	RNA biosynthetic process	BP	20	293	0.0313176	0.286417	EVM0001152.1;EVM0002845.1;EVM0003513.1;EVM0005066.1;EVM0006550.1;EVM0009602.1;EVM0009734.1;EVM0009882.3;EVM0010342.1;EVM0014551.1;EVM0015090.1;EVM0017309.1;EVM0019473.1;EVM0020100.1;EVM0021390.1;EVM0024257.1;EVM0025830.1;EVM0031369.1;EVM0038452.1;EVM0039041.1
GO:0051252	regulation of RNA metabolic process	BP	20	293	0.0313176	0.286417	EVM0001152.1;EVM0002845.1;EVM0003513.1;EVM0005066.1;EVM0006550.1;EVM0009602.1;EVM0009734.1;EVM0009882.3;EVM0010342.1;EVM0014551.1;EVM0015090.1;EVM0017309.1;EVM0019473.1;EVM0020100.1;EVM0021390.1;EVM0024257.1;EVM0025830.1;EVM0031369.1;EVM0038452.1;EVM0039041.1
GO:0051253	negative regulation of RNA metabolic process	BP	5	40	0.0321864	0.286417	EVM0009602.1;EVM0009734.1;EVM0019473.1;EVM0024257.1;EVM0038452.1
GO:0010558	negative regulation of macromolecule biosynthetic process	BP	6	54	0.0327786	0.286417	EVM0009602.1;EVM0009734.1;EVM0019473.1;EVM0024257.1;EVM0037363.1;EVM0038452.1
GO:0009890	negative regulation of biosynthetic process	BP	6	55	0.0355014	0.286417	EVM0009602.1;EVM0009734.1;EVM0019473.1;EVM0024257.1;EVM0037363.1;EVM0038452.1
GO:0031327	negative regulation of cellular biosynthetic process	BP	6	55	0.0355014	0.286417	EVM0009602.1;EVM0009734.1;EVM0019473.1;EVM0024257.1;EVM0037363.1;EVM0038452.1
GO:0034440	lipid oxidation	BP	2	7	0.0370143	0.286417	EVM0022318.1;EVM0026840.1
GO:0050777	negative regulation of immune response	BP	2	7	0.0370143	0.286417	EVM0002909.1;EVM0013723.1
GO:0031326	regulation of cellular biosynthetic process	BP	21	318	0.0379845	0.286417	EVM0001152.1;EVM0002845.1;EVM0003513.1;EVM0005066.1;EVM0006550.1;EVM0009602.1;EVM0009734.1;EVM0009882.3;EVM0010342.1;EVM0014551.1;EVM0015090.1;EVM0017309.1;EVM0019473.1;EVM0020100.1;EVM0021390.1;EVM0024257.1;EVM0025830.1;EVM0031369.1;EVM0037363.1;EVM0038452.1;EVM0039041.1
GO:0019219	regulation of nucleobase-containing compound metabolic process	BP	20	301	0.0407679	0.286417	EVM0001152.1;EVM0002845.1;EVM0003513.1;EVM0005066.1;EVM0006550.1;EVM0009602.1;EVM0009734.1;EVM0009882.3;EVM0010342.1;EVM0014551.1;EVM0015090.1;EVM0017309.1;EVM0019473.1;EVM0020100.1;EVM0021390.1;EVM0024257.1;EVM0025830.1;EVM0031369.1;EVM0038452.1;EVM0039041.1
GO:0034654	nucleobase-containing compound biosynthetic process	BP	21	321	0.0417231	0.286417	EVM0001152.1;EVM0002845.1;EVM0002909.1;EVM0003513.1;EVM0005066.1;EVM0006550.1;EVM0009602.1;EVM0009734.1;EVM0009882.3;EVM0010342.1;EVM0014551.1;EVM0015090.1;EVM0017309.1;EVM0019473.1;EVM0020100.1;EVM0021390.1;EVM0024257.1;EVM0025830.1;EVM0031369.1;EVM0038452.1;EVM0039041.1
GO:0016052	carbohydrate catabolic process	BP	3	18	0.0451456	0.286417	EVM0001770.1;EVM0028014.1;EVM0029129.2
GO:0002276	basophil activation involved in immune response	BP	1	1	0.0455459	0.286417	EVM0002909.1
GO:0002279	mast cell activation involved in immune response	BP	1	1	0.0455459	0.286417	EVM0002909.1
GO:0002694	regulation of leukocyte activation	BP	1	1	0.0455459	0.286417	EVM0002909.1
GO:0002695	negative regulation of leukocyte activation	BP	1	1	0.0455459	0.286417	EVM0002909.1
GO:0002699	positive regulation of immune effector process	BP	1	1	0.0455459	0.286417	EVM0002909.1
GO:0006121	mitochondrial electron transport, succinate to ubiquinone	BP	1	1	0.0455459	0.286417	EVM0005315.1
GO:0006534	cysteine metabolic process	BP	1	1	0.0455459	0.286417	EVM0018417.1
GO:0006535	cysteine biosynthetic process from serine	BP	1	1	0.0455459	0.286417	EVM0018417.1
GO:0006649	phospholipid transfer to membrane	BP	1	1	0.0455459	0.286417	EVM0013355.1
GO:0007135	meiosis II	BP	1	1	0.0455459	0.286417	EVM0016556.1
GO:0009143	nucleoside triphosphate catabolic process	BP	1	1	0.0455459	0.286417	EVM0002909.1
GO:0010289	homogalacturonan biosynthetic process	BP	1	1	0.0455459	0.286417	EVM0005768.1
GO:0019265	glycine biosynthetic process, by transamination of glyoxylate	BP	1	1	0.0455459	0.286417	EVM0036692.3
GO:0019344	cysteine biosynthetic process	BP	1	1	0.0455459	0.286417	EVM0018417.1
GO:0019499	cyanide metabolic process	BP	1	1	0.0455459	0.286417	EVM0018417.1
GO:0019500	cyanide catabolic process	BP	1	1	0.0455459	0.286417	EVM0018417.1
GO:0033003	regulation of mast cell activation	BP	1	1	0.0455459	0.286417	EVM0002909.1
GO:0033004	negative regulation of mast cell activation	BP	1	1	0.0455459	0.286417	EVM0002909.1
GO:0033006	regulation of mast cell activation involved in immune response	BP	1	1	0.0455459	0.286417	EVM0002909.1
GO:0033007	negative regulation of mast cell activation involved in immune response	BP	1	1	0.0455459	0.286417	EVM0002909.1
GO:0034085	establishment of sister chromatid cohesion	BP	1	1	0.0455459	0.286417	EVM0016556.1
GO:0034089	establishment of meiotic sister chromatid cohesion	BP	1	1	0.0455459	0.286417	EVM0016556.1
GO:0045144	meiotic sister chromatid segregation	BP	1	1	0.0455459	0.286417	EVM0016556.1
GO:0045575	basophil activation	BP	1	1	0.0455459	0.286417	EVM0002909.1
GO:0045576	mast cell activation	BP	1	1	0.0455459	0.286417	EVM0002909.1
GO:0050727	regulation of inflammatory response	BP	1	1	0.0455459	0.286417	EVM0002909.1
GO:0050728	negative regulation of inflammatory response	BP	1	1	0.0455459	0.286417	EVM0002909.1
GO:0050865	regulation of cell activation	BP	1	1	0.0455459	0.286417	EVM0002909.1
GO:0050866	negative regulation of cell activation	BP	1	1	0.0455459	0.286417	EVM0002909.1
GO:0051177	meiotic sister chromatid cohesion	BP	1	1	0.0455459	0.286417	EVM0016556.1
GO:0051410	detoxification of nitrogen compound	BP	1	1	0.0455459	0.286417	EVM0018417.1
GO:0055070	copper ion homeostasis	BP	1	1	0.0455459	0.286417	EVM0037363.1
GO:0060771	phyllotactic patterning	BP	1	1	0.0455459	0.286417	EVM0016556.1
GO:0060772	leaf phyllotactic patterning	BP	1	1	0.0455459	0.286417	EVM0016556.1
GO:0070661	leukocyte proliferation	BP	1	1	0.0455459	0.286417	EVM0002909.1
GO:0070662	mast cell proliferation	BP	1	1	0.0455459	0.286417	EVM0002909.1
GO:0070663	regulation of leukocyte proliferation	BP	1	1	0.0455459	0.286417	EVM0002909.1
GO:0070664	negative regulation of leukocyte proliferation	BP	1	1	0.0455459	0.286417	EVM0002909.1
GO:0070666	regulation of mast cell proliferation	BP	1	1	0.0455459	0.286417	EVM0002909.1
GO:0070667	negative regulation of mast cell proliferation	BP	1	1	0.0455459	0.286417	EVM0002909.1
GO:1901957	regulation of cutin biosynthetic process	BP	1	1	0.0455459	0.286417	EVM0013355.1
GO:1903034	regulation of response to wounding	BP	1	1	0.0455459	0.286417	EVM0002909.1
GO:1903035	negative regulation of response to wounding	BP	1	1	0.0455459	0.286417	EVM0002909.1
GO:0045934	negative regulation of nucleobase-containing compound metabolic process	BP	5	44	0.0461778	0.286417	EVM0009602.1;EVM0009734.1;EVM0019473.1;EVM0024257.1;EVM0038452.1
GO:0009416	response to light stimulus	BP	9	106	0.0465799	0.286417	EVM0001152.1;EVM0005066.1;EVM0009882.3;EVM0013723.1;EVM0016485.1;EVM0020184.1;EVM0022318.1;EVM0026840.1;EVM0036007.1
GO:0000272	polysaccharide catabolic process	BP	2	8	0.0479205	0.286417	EVM0001770.1;EVM0028014.1
GO:0005985	sucrose metabolic process	BP	2	8	0.0479205	0.286417	EVM0028103.1;EVM0029129.2
GO:0009631	cold acclimation	BP	2	8	0.0479205	0.286417	EVM0015090.1;EVM0025830.1
GO:0010393	galacturonan metabolic process	BP	2	8	0.0479205	0.286417	EVM0002845.1;EVM0005768.1
GO:0072348	sulfur compound transport	BP	2	8	0.0479205	0.286417	EVM0003191.1;EVM0019280.1
GO:0010087	phloem or xylem histogenesis	BP	4	31	0.0489577	0.290383	EVM0001152.1;EVM0005066.1;EVM0006550.1;EVM0031369.1
GO:1901576	organic substance biosynthetic process	BP	31	529	0.0498346	0.292769	EVM0001152.1;EVM0002845.1;EVM0002909.1;EVM0003513.1;EVM0005066.1;EVM0005768.1;EVM0006550.1;EVM0009602.1;EVM0009734.1;EVM0009882.3;EVM0010342.1;EVM0013355.1;EVM0014551.1;EVM0015090.1;EVM0016485.1;EVM0017309.1;EVM0017937.1;EVM0018417.1;EVM0019367.1;EVM0019473.1;EVM0020100.1;EVM0021390.1;EVM0024257.1;EVM0024575.1;EVM0025830.1;EVM0030062.1;EVM0031369.1;EVM0036692.3;EVM0037363.1;EVM0038452.1;EVM003904…
GO:0030154	cell differentiation	BP	8	91	0.0501136	0.292769	EVM0002845.1;EVM0004099.1;EVM0005164.1;EVM0009882.3;EVM0013355.1;EVM0017937.1;EVM0018417.1;EVM0040009.1
GO:0048443	stamen development	BP	3	19	0.0519058	0.29768	EVM0016556.1;EVM0022318.1;EVM0026840.1
GO:0048466	androecium development	BP	3	19	0.0519058	0.29768	EVM0016556.1;EVM0022318.1;EVM0026840.1
GO:0060255	regulation of macromolecule metabolic process	BP	22	348	0.0521036	0.29768	EVM0001152.1;EVM0002845.1;EVM0003513.1;EVM0005066.1;EVM0006550.1;EVM0009602.1;EVM0009734.1;EVM0009882.3;EVM0010342.1;EVM0013355.1;EVM0014551.1;EVM0015090.1;EVM0017309.1;EVM0019473.1;EVM0020100.1;EVM0021390.1;EVM0024257.1;EVM0025830.1;EVM0031369.1;EVM0037363.1;EVM0038452.1;EVM0039041.1
GO:0009314	response to radiation	BP	9	109	0.0541806	0.307287	EVM0001152.1;EVM0005066.1;EVM0009882.3;EVM0013723.1;EVM0016485.1;EVM0020184.1;EVM0022318.1;EVM0026840.1;EVM0036007.1
GO:0071229	cellular response to acid chemical	BP	8	93	0.0558374	0.314389	EVM0009602.1;EVM0009734.1;EVM0016145.1;EVM0019473.1;EVM0021099.1;EVM0024257.1;EVM0038452.1;EVM0042134.1
GO:0002683	negative regulation of immune system process	BP	2	9	0.0598308	0.330367	EVM0002909.1;EVM0013723.1
GO:0015748	organophosphate ester transport	BP	2	9	0.0598308	0.330367	EVM0003191.1;EVM0013355.1
GO:0090304	nucleic acid metabolic process	BP	22	353	0.0599507	0.330367	EVM0001152.1;EVM0002845.1;EVM0002909.1;EVM0003513.1;EVM0005066.1;EVM0006550.1;EVM0009602.1;EVM0009734.1;EVM0009882.3;EVM0010342.1;EVM0014551.1;EVM0015090.1;EVM0016556.1;EVM0017309.1;EVM0019473.1;EVM0020100.1;EVM0021390.1;EVM0024257.1;EVM0025830.1;EVM0031369.1;EVM0038452.1;EVM0039041.1
GO:0071310	cellular response to organic substance	BP	11	147	0.0632602	0.346149	EVM0001152.1;EVM0005066.1;EVM0009602.1;EVM0009734.1;EVM0010342.1;EVM0016145.1;EVM0019473.1;EVM0021099.1;EVM0024257.1;EVM0038452.1;EVM0042134.1
GO:1901698	response to nitrogen compound	BP	8	96	0.0651905	0.350832	EVM0001152.1;EVM0003513.1;EVM0005066.1;EVM0006550.1;EVM0017309.1;EVM0018417.1;EVM0032910.1;EVM0038452.1
GO:0051172	negative regulation of nitrogen compound metabolic process	BP	6	64	0.0666454	0.350832	EVM0009602.1;EVM0009734.1;EVM0019473.1;EVM0024257.1;EVM0037363.1;EVM0038452.1
GO:0010029	regulation of seed germination	BP	3	21	0.066799	0.350832	EVM0003038.1;EVM0016145.1;EVM0029129.2
GO:0071695	anatomical structure maturation	BP	3	21	0.066799	0.350832	EVM0018417.1;EVM0019367.1;EVM0042134.1
GO:1900140	regulation of seedling development	BP	3	21	0.066799	0.350832	EVM0003038.1;EVM0016145.1;EVM0029129.2
GO:0019438	aromatic compound biosynthetic process	BP	22	357	0.0668252	0.350832	EVM0001152.1;EVM0002845.1;EVM0002909.1;EVM0003513.1;EVM0005066.1;EVM0006550.1;EVM0009602.1;EVM0009734.1;EVM0009882.3;EVM0010342.1;EVM0014551.1;EVM0015090.1;EVM0016485.1;EVM0017309.1;EVM0019473.1;EVM0020100.1;EVM0021390.1;EVM0024257.1;EVM0025830.1;EVM0031369.1;EVM0038452.1;EVM0039041.1
GO:0018130	heterocycle biosynthetic process	BP	21	339	0.0702156	0.353874	EVM0001152.1;EVM0002845.1;EVM0002909.1;EVM0003513.1;EVM0005066.1;EVM0006550.1;EVM0009602.1;EVM0009734.1;EVM0009882.3;EVM0010342.1;EVM0014551.1;EVM0015090.1;EVM0017309.1;EVM0019473.1;EVM0020100.1;EVM0021390.1;EVM0024257.1;EVM0025830.1;EVM0031369.1;EVM0038452.1;EVM0039041.1
GO:0044271	cellular nitrogen compound biosynthetic process	BP	22	359	0.070468	0.353874	EVM0001152.1;EVM0002845.1;EVM0002909.1;EVM0003513.1;EVM0005066.1;EVM0006550.1;EVM0009602.1;EVM0009734.1;EVM0009882.3;EVM0010342.1;EVM0014551.1;EVM0015090.1;EVM0017309.1;EVM0019473.1;EVM0020100.1;EVM0021390.1;EVM0024257.1;EVM0025830.1;EVM0031369.1;EVM0037363.1;EVM0038452.1;EVM0039041.1
GO:0010243	response to organonitrogen compound	BP	7	81	0.0705405	0.353874	EVM0001152.1;EVM0003513.1;EVM0005066.1;EVM0006550.1;EVM0017309.1;EVM0032910.1;EVM0038452.1
GO:0050776	regulation of immune response	BP	4	35	0.0711589	0.353874	EVM0002909.1;EVM0013723.1;EVM0019473.1;EVM0038452.1
GO:0005982	starch metabolic process	BP	2	10	0.0726339	0.353874	EVM0001770.1;EVM0028014.1
GO:0016070	RNA metabolic process	BP	20	321	0.0736135	0.353874	EVM0001152.1;EVM0002845.1;EVM0003513.1;EVM0005066.1;EVM0006550.1;EVM0009602.1;EVM0009734.1;EVM0009882.3;EVM0010342.1;EVM0014551.1;EVM0015090.1;EVM0017309.1;EVM0019473.1;EVM0020100.1;EVM0021390.1;EVM0024257.1;EVM0025830.1;EVM0031369.1;EVM0038452.1;EVM0039041.1
GO:0009873	ethylene-activated signaling pathway	BP	3	22	0.0749028	0.353874	EVM0001152.1;EVM0005066.1;EVM0010342.1
GO:0045893	positive regulation of transcription, DNA-templated	BP	6	66	0.0752358	0.353874	EVM0002845.1;EVM0009882.3;EVM0014551.1;EVM0015090.1;EVM0021390.1;EVM0025830.1
GO:0009845	seed germination	BP	4	36	0.0774007	0.353874	EVM0003038.1;EVM0009882.3;EVM0016145.1;EVM0029129.2
GO:0044262	cellular carbohydrate metabolic process	BP	5	51	0.07827	0.353874	EVM0001770.1;EVM0005768.1;EVM0028014.1;EVM0028103.1;EVM0029129.2
GO:0031324	negative regulation of cellular metabolic process	BP	6	67	0.0797603	0.353874	EVM0009602.1;EVM0009734.1;EVM0019473.1;EVM0024257.1;EVM0037363.1;EVM0038452.1
GO:0051171	regulation of nitrogen compound metabolic process	BP	21	344	0.0801442	0.353874	EVM0001152.1;EVM0002845.1;EVM0003513.1;EVM0005066.1;EVM0006550.1;EVM0009602.1;EVM0009734.1;EVM0009882.3;EVM0010342.1;EVM0014551.1;EVM0015090.1;EVM0017309.1;EVM0019473.1;EVM0020100.1;EVM0021390.1;EVM0024257.1;EVM0025830.1;EVM0031369.1;EVM0037363.1;EVM0038452.1;EVM0039041.1
GO:1901362	organic cyclic compound biosynthetic process	BP	22	365	0.0822451	0.353874	EVM0001152.1;EVM0002845.1;EVM0002909.1;EVM0003513.1;EVM0005066.1;EVM0006550.1;EVM0009602.1;EVM0009734.1;EVM0009882.3;EVM0010342.1;EVM0014551.1;EVM0015090.1;EVM0016485.1;EVM0017309.1;EVM0019473.1;EVM0020100.1;EVM0021390.1;EVM0024257.1;EVM0025830.1;EVM0031369.1;EVM0038452.1;EVM0039041.1
GO:1902680	positive regulation of RNA biosynthetic process	BP	6	68	0.0844372	0.353874	EVM0002845.1;EVM0009882.3;EVM0014551.1;EVM0015090.1;EVM0021390.1;EVM0025830.1
GO:1903508	positive regulation of nucleic acid-templated transcription	BP	6	68	0.0844372	0.353874	EVM0002845.1;EVM0009882.3;EVM0014551.1;EVM0015090.1;EVM0021390.1;EVM0025830.1
GO:0006139	nucleobase-containing compound metabolic process	BP	23	387	0.0861075	0.353874	EVM0001152.1;EVM0002845.1;EVM0002909.1;EVM0003513.1;EVM0005066.1;EVM0005315.1;EVM0006550.1;EVM0009602.1;EVM0009734.1;EVM0009882.3;EVM0010342.1;EVM0014551.1;EVM0015090.1;EVM0016556.1;EVM0017309.1;EVM0019473.1;EVM0020100.1;EVM0021390.1;EVM0024257.1;EVM0025830.1;EVM0031369.1;EVM0038452.1;EVM0039041.1
GO:0009126	purine nucleoside monophosphate metabolic process	BP	2	11	0.0862265	0.353874	EVM0002909.1;EVM0005315.1
GO:0009167	purine ribonucleoside monophosphate metabolic process	BP	2	11	0.0862265	0.353874	EVM0002909.1;EVM0005315.1
GO:0010374	stomatal complex development	BP	2	11	0.0862265	0.353874	EVM0002845.1;EVM0040009.1
GO:0010431	seed maturation	BP	2	11	0.0862265	0.353874	EVM0019367.1;EVM0042134.1
GO:0046034	ATP metabolic process	BP	2	11	0.0862265	0.353874	EVM0002909.1;EVM0005315.1
GO:0001775	cell activation	BP	1	2	0.0890465	0.353874	EVM0002909.1
GO:0002263	cell activation involved in immune response	BP	1	2	0.0890465	0.353874	EVM0002909.1
GO:0002274	myeloid leukocyte activation	BP	1	2	0.0890465	0.353874	EVM0002909.1
GO:0002275	myeloid cell activation involved in immune response	BP	1	2	0.0890465	0.353874	EVM0002909.1
GO:0002366	leukocyte activation involved in immune response	BP	1	2	0.0890465	0.353874	EVM0002909.1
GO:0002698	negative regulation of immune effector process	BP	1	2	0.0890465	0.353874	EVM0002909.1
GO:0006220	pyrimidine nucleotide metabolic process	BP	1	2	0.0890465	0.353874	EVM0002909.1
GO:0006544	glycine metabolic process	BP	1	2	0.0890465	0.353874	EVM0036692.3
GO:0006545	glycine biosynthetic process	BP	1	2	0.0890465	0.353874	EVM0036692.3
GO:0006563	L-serine metabolic process	BP	1	2	0.0890465	0.353874	EVM0018417.1
GO:0009864	induced systemic resistance, jasmonic acid mediated signaling pathway	BP	1	2	0.0890465	0.353874	EVM0038452.1
GO:0010394	homogalacturonan metabolic process	BP	1	2	0.0890465	0.353874	EVM0005768.1
GO:0010597	green leaf volatile biosynthetic process	BP	1	2	0.0890465	0.353874	EVM0014837.1
GO:0015860	purine nucleoside transmembrane transport	BP	1	2	0.0890465	0.353874	EVM0003191.1
GO:0019372	lipoxygenase pathway	BP	1	2	0.0890465	0.353874	EVM0014837.1
GO:0034389	lipid particle organization	BP	1	2	0.0890465	0.353874	EVM0009799.1
GO:0036230	granulocyte activation	BP	1	2	0.0890465	0.353874	EVM0002909.1
GO:0042335	cuticle development	BP	1	2	0.0890465	0.353874	EVM0013355.1
GO:0045132	meiotic chromosome segregation	BP	1	2	0.0890465	0.353874	EVM0016556.1
GO:0045321	leukocyte activation	BP	1	2	0.0890465	0.353874	EVM0002909.1
GO:0046963	3'-phosphoadenosine 5'-phosphosulfate transport	BP	1	2	0.0890465	0.353874	EVM0003191.1
GO:0052325	cell wall pectin biosynthetic process	BP	1	2	0.0890465	0.353874	EVM0005768.1
GO:0070192	chromosome organization involved in meiotic cell cycle	BP	1	2	0.0890465	0.353874	EVM0016556.1
GO:1901642	nucleoside transmembrane transport	BP	1	2	0.0890465	0.353874	EVM0003191.1
GO:1902066	regulation of cell wall pectin metabolic process	BP	1	2	0.0890465	0.353874	EVM0002845.1
GO:1902559	3'-phospho-5'-adenylyl sulfate transmembrane transport	BP	1	2	0.0890465	0.353874	EVM0003191.1
GO:0051254	positive regulation of RNA metabolic process	BP	6	69	0.0892656	0.353874	EVM0002845.1;EVM0009882.3;EVM0014551.1;EVM0015090.1;EVM0021390.1;EVM0025830.1
GO:0090351	seedling development	BP	4	38	0.090684	0.355665	EVM0003038.1;EVM0009882.3;EVM0016145.1;EVM0029129.2
GO:0080090	regulation of primary metabolic process	BP	21	349	0.0910149	0.355665	EVM0001152.1;EVM0002845.1;EVM0003513.1;EVM0005066.1;EVM0006550.1;EVM0009602.1;EVM0009734.1;EVM0009882.3;EVM0010342.1;EVM0014551.1;EVM0015090.1;EVM0017309.1;EVM0019473.1;EVM0020100.1;EVM0021390.1;EVM0024257.1;EVM0025830.1;EVM0031369.1;EVM0037363.1;EVM0038452.1;EVM0039041.1
GO:0005975	carbohydrate metabolic process	BP	7	86	0.0910906	0.355665	EVM0001770.1;EVM0002845.1;EVM0005768.1;EVM0024575.1;EVM0028014.1;EVM0028103.1;EVM0029129.2
GO:0021700	developmental maturation	BP	3	24	0.0923423	0.35875	EVM0018417.1;EVM0019367.1;EVM0042134.1
GO:0010605	negative regulation of macromolecule metabolic process	BP	6	70	0.0942446	0.364319	EVM0009602.1;EVM0009734.1;EVM0019473.1;EVM0024257.1;EVM0037363.1;EVM0038452.1
GO:0019222	regulation of metabolic process	BP	23	392	0.0970352	0.370361	EVM0001152.1;EVM0002845.1;EVM0003513.1;EVM0005066.1;EVM0006550.1;EVM0009602.1;EVM0009734.1;EVM0009882.3;EVM0010342.1;EVM0013355.1;EVM0014551.1;EVM0015090.1;EVM0016073.1;EVM0017309.1;EVM0019473.1;EVM0020100.1;EVM0021390.1;EVM0024257.1;EVM0025830.1;EVM0031369.1;EVM0037363.1;EVM0038452.1;EVM0039041.1
GO:0002682	regulation of immune system process	BP	4	39	0.0977143	0.370361	EVM0002909.1;EVM0013723.1;EVM0019473.1;EVM0038452.1
GO:0005976	polysaccharide metabolic process	BP	4	39	0.0977143	0.370361	EVM0001770.1;EVM0002845.1;EVM0005768.1;EVM0028014.1
GO:0051301	cell division	BP	4	39	0.0977143	0.370361	EVM0001152.1;EVM0005066.1;EVM0006550.1;EVM0031369.1
GO:0006979	response to oxidative stress	BP	6	71	0.099373	0.373676	EVM0001152.1;EVM0005066.1;EVM0014956.1;EVM0015734.1;EVM0022318.1;EVM0026840.1
GO:0007623	circadian rhythm	BP	2	12	0.100512	0.373676	EVM0009882.3;EVM0029129.2
GO:0009161	ribonucleoside monophosphate metabolic process	BP	2	12	0.100512	0.373676	EVM0002909.1;EVM0005315.1
GO:0048511	rhythmic process	BP	2	12	0.100512	0.373676	EVM0009882.3;EVM0029129.2
GO:0000160	phosphorelay signal transduction system	BP	3	25	0.101642	0.376075	EVM0001152.1;EVM0005066.1;EVM0010342.1
GO:0045935	positive regulation of nucleobase-containing compound metabolic process	BP	6	73	0.110072	0.402833	EVM0002845.1;EVM0009882.3;EVM0014551.1;EVM0015090.1;EVM0021390.1;EVM0025830.1
GO:0044767	single-organism developmental process	BP	24	418	0.11016	0.402833	EVM0002845.1;EVM0003038.1;EVM0003513.1;EVM0004099.1;EVM0005164.1;EVM0005768.1;EVM0009602.1;EVM0009734.1;EVM0009799.1;EVM0009882.3;EVM0013355.1;EVM0013723.1;EVM0016145.1;EVM0016556.1;EVM0017309.1;EVM0017937.1;EVM0018417.1;EVM0019367.1;EVM0022318.1;EVM0026840.1;EVM0029129.2;EVM0038452.1;EVM0040009.1;EVM0042134.1
GO:0031323	regulation of cellular metabolic process	BP	21	357	0.110429	0.402833	EVM0001152.1;EVM0002845.1;EVM0003513.1;EVM0005066.1;EVM0006550.1;EVM0009602.1;EVM0009734.1;EVM0009882.3;EVM0010342.1;EVM0014551.1;EVM0015090.1;EVM0017309.1;EVM0019473.1;EVM0020100.1;EVM0021390.1;EVM0024257.1;EVM0025830.1;EVM0031369.1;EVM0037363.1;EVM0038452.1;EVM0039041.1
GO:0000902	cell morphogenesis	BP	4	41	0.11252	0.403344	EVM0004099.1;EVM0005164.1;EVM0013355.1;EVM0017937.1
GO:0006955	immune response	BP	7	91	0.114728	0.403344	EVM0002909.1;EVM0011080.1;EVM0013723.1;EVM0018417.1;EVM0019473.1;EVM0024575.1;EVM0038452.1
GO:0044707	single-multicellular organism process	BP	22	379	0.114899	0.403344	EVM0002845.1;EVM0003038.1;EVM0003513.1;EVM0005164.1;EVM0005768.1;EVM0009602.1;EVM0009734.1;EVM0009799.1;EVM0009882.3;EVM0013355.1;EVM0013723.1;EVM0016145.1;EVM0016556.1;EVM0017309.1;EVM0018417.1;EVM0019367.1;EVM0022318.1;EVM0026840.1;EVM0029129.2;EVM0038452.1;EVM0040009.1;EVM0042134.1
GO:0009123	nucleoside monophosphate metabolic process	BP	2	13	0.115403	0.403344	EVM0002909.1;EVM0005315.1
GO:0022900	electron transport chain	BP	2	13	0.115403	0.403344	EVM0005315.1;EVM0037363.1
GO:0009058	biosynthetic process	BP	31	567	0.116515	0.403344	EVM0001152.1;EVM0002845.1;EVM0002909.1;EVM0003513.1;EVM0005066.1;EVM0005768.1;EVM0006550.1;EVM0009602.1;EVM0009734.1;EVM0009882.3;EVM0010342.1;EVM0013355.1;EVM0014551.1;EVM0015090.1;EVM0016485.1;EVM0017309.1;EVM0017937.1;EVM0018417.1;EVM0019367.1;EVM0019473.1;EVM0020100.1;EVM0021390.1;EVM0024257.1;EVM0024575.1;EVM0025830.1;EVM0030062.1;EVM0031369.1;EVM0036692.3;EVM0037363.1;EVM0038452.1;EVM003904…
GO:0071369	cellular response to ethylene stimulus	BP	3	27	0.121304	0.403344	EVM0001152.1;EVM0005066.1;EVM0010342.1
GO:0009719	response to endogenous stimulus	BP	20	342	0.124564	0.403344	EVM0001152.1;EVM0003038.1;EVM0003513.1;EVM0005066.1;EVM0005768.1;EVM0006550.1;EVM0009602.1;EVM0009734.1;EVM0010342.1;EVM0016145.1;EVM0017309.1;EVM0019473.1;EVM0021099.1;EVM0021390.1;EVM0022318.1;EVM0024257.1;EVM0026840.1;EVM0032910.1;EVM0038452.1;EVM0042134.1
GO:0010557	positive regulation of macromolecule biosynthetic process	BP	6	76	0.127199	0.403344	EVM0002845.1;EVM0009882.3;EVM0014551.1;EVM0015090.1;EVM0021390.1;EVM0025830.1
GO:0010628	positive regulation of gene expression	BP	6	76	0.127199	0.403344	EVM0002845.1;EVM0009882.3;EVM0014551.1;EVM0015090.1;EVM0021390.1;EVM0025830.1
GO:0044238	primary metabolic process	BP	42	811	0.12752	0.403344	EVM0001152.1;EVM0001770.1;EVM0002845.1;EVM0002909.1;EVM0003513.1;EVM0005066.1;EVM0005315.1;EVM0005768.1;EVM0006550.1;EVM0009602.1;EVM0009734.1;EVM0009882.3;EVM0010342.1;EVM0010814.1;EVM0013723.1;EVM0014551.1;EVM0014837.1;EVM0015090.1;EVM0016556.1;EVM0017309.1;EVM0018417.1;EVM0019367.1;EVM0019473.1;EVM0020100.1;EVM0021099.1;EVM0021390.1;EVM0022318.1;EVM0024257.1;EVM0024575.1;EVM0025830.1;EVM002684…
GO:0017144	drug metabolic process	BP	4	43	0.128269	0.403344	EVM0002909.1;EVM0005315.1;EVM0005768.1;EVM0036692.3
GO:0000097	sulfur amino acid biosynthetic process	BP	1	3	0.130592	0.403344	EVM0018417.1
GO:0006119	oxidative phosphorylation	BP	1	3	0.130592	0.403344	EVM0005315.1
GO:0006636	unsaturated fatty acid biosynthetic process	BP	1	3	0.130592	0.403344	EVM0030062.1
GO:0006954	inflammatory response	BP	1	3	0.130592	0.403344	EVM0002909.1
GO:0007062	sister chromatid cohesion	BP	1	3	0.130592	0.403344	EVM0016556.1
GO:0009853	photorespiration	BP	1	3	0.130592	0.403344	EVM0036692.3
GO:0017004	cytochrome complex assembly	BP	1	3	0.130592	0.403344	EVM0030647.1
GO:0017062	respiratory chain complex III assembly	BP	1	3	0.130592	0.403344	EVM0030647.1
GO:0022904	respiratory electron transport chain	BP	1	3	0.130592	0.403344	EVM0005315.1
GO:0034551	mitochondrial respiratory chain complex III assembly	BP	1	3	0.130592	0.403344	EVM0030647.1
GO:0042773	ATP synthesis coupled electron transport	BP	1	3	0.130592	0.403344	EVM0005315.1
GO:0042775	mitochondrial ATP synthesis coupled electron transport	BP	1	3	0.130592	0.403344	EVM0005315.1
GO:0043066	negative regulation of apoptotic process	BP	1	3	0.130592	0.403344	EVM0013723.1
GO:0048586	regulation of long-day photoperiodism, flowering	BP	1	3	0.130592	0.403344	EVM0013723.1
GO:0097033	mitochondrial respiratory chain complex III biogenesis	BP	1	3	0.130592	0.403344	EVM0030647.1
GO:1900056	negative regulation of leaf senescence	BP	1	3	0.130592	0.403344	EVM0038452.1
GO:1902584	positive regulation of response to water deprivation	BP	1	3	0.130592	0.403344	EVM0009799.1
GO:0005984	disaccharide metabolic process	BP	2	14	0.130814	0.403344	EVM0028103.1;EVM0029129.2
GO:0009116	nucleoside metabolic process	BP	2	14	0.130814	0.403344	EVM0002909.1;EVM0005315.1
GO:0009119	ribonucleoside metabolic process	BP	2	14	0.130814	0.403344	EVM0002909.1;EVM0005315.1
GO:0009141	nucleoside triphosphate metabolic process	BP	2	14	0.130814	0.403344	EVM0002909.1;EVM0005315.1
GO:0009144	purine nucleoside triphosphate metabolic process	BP	2	14	0.130814	0.403344	EVM0002909.1;EVM0005315.1
GO:0009199	ribonucleoside triphosphate metabolic process	BP	2	14	0.130814	0.403344	EVM0002909.1;EVM0005315.1
GO:0009205	purine ribonucleoside triphosphate metabolic process	BP	2	14	0.130814	0.403344	EVM0002909.1;EVM0005315.1
GO:0030258	lipid modification	BP	2	14	0.130814	0.403344	EVM0022318.1;EVM0026840.1
GO:0042278	purine nucleoside metabolic process	BP	2	14	0.130814	0.403344	EVM0002909.1;EVM0005315.1
GO:0046128	purine ribonucleoside metabolic process	BP	2	14	0.130814	0.403344	EVM0002909.1;EVM0005315.1
GO:0007275	multicellular organism development	BP	21	365	0.132386	0.406578	EVM0002845.1;EVM0003038.1;EVM0003513.1;EVM0005768.1;EVM0009602.1;EVM0009734.1;EVM0009799.1;EVM0009882.3;EVM0013355.1;EVM0013723.1;EVM0016145.1;EVM0016556.1;EVM0017309.1;EVM0018417.1;EVM0019367.1;EVM0022318.1;EVM0026840.1;EVM0029129.2;EVM0038452.1;EVM0040009.1;EVM0042134.1
GO:0040007	growth	BP	6	77	0.133187	0.407428	EVM0005164.1;EVM0009799.1;EVM0013355.1;EVM0016556.1;EVM0019130.1;EVM0028346.1
GO:0032501	multicellular organismal process	BP	22	386	0.134037	0.408417	EVM0002845.1;EVM0003038.1;EVM0003513.1;EVM0005164.1;EVM0005768.1;EVM0009602.1;EVM0009734.1;EVM0009799.1;EVM0009882.3;EVM0013355.1;EVM0013723.1;EVM0016145.1;EVM0016556.1;EVM0017309.1;EVM0018417.1;EVM0019367.1;EVM0022318.1;EVM0026840.1;EVM0029129.2;EVM0038452.1;EVM0040009.1;EVM0042134.1
GO:0034641	cellular nitrogen compound metabolic process	BP	25	450	0.139819	0.424032	EVM0001152.1;EVM0002845.1;EVM0002909.1;EVM0003513.1;EVM0005066.1;EVM0005315.1;EVM0006550.1;EVM0009602.1;EVM0009734.1;EVM0009882.3;EVM0010342.1;EVM0014551.1;EVM0015090.1;EVM0016556.1;EVM0017309.1;EVM0018417.1;EVM0019473.1;EVM0020100.1;EVM0021390.1;EVM0024257.1;EVM0025830.1;EVM0031369.1;EVM0037363.1;EVM0038452.1;EVM0039041.1
GO:0044249	cellular biosynthetic process	BP	28	513	0.140253	0.424032	EVM0001152.1;EVM0002845.1;EVM0002909.1;EVM0003513.1;EVM0005066.1;EVM0005768.1;EVM0006550.1;EVM0009602.1;EVM0009734.1;EVM0009882.3;EVM0010342.1;EVM0014551.1;EVM0015090.1;EVM0016485.1;EVM0017309.1;EVM0018417.1;EVM0019367.1;EVM0019473.1;EVM0020100.1;EVM0021390.1;EVM0024257.1;EVM0025830.1;EVM0030062.1;EVM0031369.1;EVM0036692.3;EVM0037363.1;EVM0038452.1;EVM0039041.1
GO:0044264	cellular polysaccharide metabolic process	BP	3	29	0.142251	0.428408	EVM0001770.1;EVM0005768.1;EVM0028014.1
GO:0031328	positive regulation of cellular biosynthetic process	BP	6	79	0.145567	0.436702	EVM0002845.1;EVM0009882.3;EVM0014551.1;EVM0015090.1;EVM0021390.1;EVM0025830.1
GO:0001666	response to hypoxia	BP	2	15	0.146671	0.438079	EVM0019130.1;EVM0028346.1
GO:0042493	response to drug	BP	11	172	0.149945	0.438079	EVM0001152.1;EVM0003513.1;EVM0005066.1;EVM0006550.1;EVM0014956.1;EVM0015734.1;EVM0017309.1;EVM0022318.1;EVM0026840.1;EVM0032910.1;EVM0038452.1
GO:0048869	cellular developmental process	BP	8	116	0.151484	0.438079	EVM0002845.1;EVM0004099.1;EVM0005164.1;EVM0009882.3;EVM0013355.1;EVM0017937.1;EVM0018417.1;EVM0040009.1
GO:1901701	cellular response to oxygen-containing compound	BP	8	116	0.151484	0.438079	EVM0009602.1;EVM0009734.1;EVM0016145.1;EVM0019473.1;EVM0021099.1;EVM0024257.1;EVM0038452.1;EVM0042134.1
GO:0032989	cellular component morphogenesis	BP	4	47	0.16234	0.438079	EVM0004099.1;EVM0005164.1;EVM0013355.1;EVM0017937.1
GO:0008652	cellular amino acid biosynthetic process	BP	2	16	0.162901	0.438079	EVM0018417.1;EVM0036692.3
GO:0009664	plant-type cell wall organization	BP	2	16	0.162901	0.438079	EVM0002845.1;EVM0005768.1
GO:0031348	negative regulation of defense response	BP	2	16	0.162901	0.438079	EVM0002909.1;EVM0013723.1
GO:1901607	alpha-amino acid biosynthetic process	BP	2	16	0.162901	0.438079	EVM0018417.1;EVM0036692.3
GO:0002376	immune system process	BP	7	100	0.164648	0.438079	EVM0002909.1;EVM0011080.1;EVM0013723.1;EVM0018417.1;EVM0019473.1;EVM0024575.1;EVM0038452.1
GO:0009891	positive regulation of biosynthetic process	BP	6	82	0.165103	0.438079	EVM0002845.1;EVM0009882.3;EVM0014551.1;EVM0015090.1;EVM0021390.1;EVM0025830.1
GO:0009892	negative regulation of metabolic process	BP	6	82	0.165103	0.438079	EVM0009602.1;EVM0009734.1;EVM0019473.1;EVM0024257.1;EVM0037363.1;EVM0038452.1
GO:0000096	sulfur amino acid metabolic process	BP	1	4	0.17027	0.438079	EVM0018417.1
GO:0005987	sucrose catabolic process	BP	1	4	0.17027	0.438079	EVM0029129.2
GO:0006094	gluconeogenesis	BP	1	4	0.17027	0.438079	EVM0024575.1
GO:0006862	nucleotide transport	BP	1	4	0.17027	0.438079	EVM0003191.1
GO:0008272	sulfate transport	BP	1	4	0.17027	0.438079	EVM0019280.1
GO:0009060	aerobic respiration	BP	1	4	0.17027	0.438079	EVM0005315.1
GO:0009956	radial pattern formation	BP	1	4	0.17027	0.438079	EVM0016556.1
GO:0010091	trichome branching	BP	1	4	0.17027	0.438079	EVM0004099.1
GO:0010112	regulation of systemic acquired resistance	BP	1	4	0.17027	0.438079	EVM0019473.1
GO:0010162	seed dormancy process	BP	1	4	0.17027	0.438079	EVM0019367.1
GO:0010345	suberin biosynthetic process	BP	1	4	0.17027	0.438079	EVM0016485.1
GO:0015858	nucleoside transport	BP	1	4	0.17027	0.438079	EVM0003191.1
GO:0015865	purine nucleotide transport	BP	1	4	0.17027	0.438079	EVM0003191.1
GO:0015868	purine ribonucleotide transport	BP	1	4	0.17027	0.438079	EVM0003191.1
GO:0015914	phospholipid transport	BP	1	4	0.17027	0.438079	EVM0013355.1
GO:0019319	hexose biosynthetic process	BP	1	4	0.17027	0.438079	EVM0024575.1
GO:0022611	dormancy process	BP	1	4	0.17027	0.438079	EVM0019367.1
GO:0032781	positive regulation of ATPase activity	BP	1	4	0.17027	0.438079	EVM0016073.1
GO:0033108	mitochondrial respiratory chain complex assembly	BP	1	4	0.17027	0.438079	EVM0030647.1
GO:0043462	regulation of ATPase activity	BP	1	4	0.17027	0.438079	EVM0016073.1
GO:0044038	cell wall macromolecule biosynthetic process	BP	1	4	0.17027	0.438079	EVM0005768.1
GO:0045489	pectin biosynthetic process	BP	1	4	0.17027	0.438079	EVM0005768.1
GO:0051503	adenine nucleotide transport	BP	1	4	0.17027	0.438079	EVM0003191.1
GO:0070589	cellular component macromolecule biosynthetic process	BP	1	4	0.17027	0.438079	EVM0005768.1
GO:0070592	cell wall polysaccharide biosynthetic process	BP	1	4	0.17027	0.438079	EVM0005768.1
GO:0072530	purine-containing compound transmembrane transport	BP	1	4	0.17027	0.438079	EVM0003191.1
GO:0090376	seed trichome differentiation	BP	1	4	0.17027	0.438079	EVM0013355.1
GO:0090378	seed trichome elongation	BP	1	4	0.17027	0.438079	EVM0013355.1
GO:1901679	nucleotide transmembrane transport	BP	1	4	0.17027	0.438079	EVM0003191.1
GO:1902358	sulfate transmembrane transport	BP	1	4	0.17027	0.438079	EVM0019280.1
GO:2000028	regulation of photoperiodism, flowering	BP	1	4	0.17027	0.438079	EVM0013723.1
GO:0048580	regulation of post-embryonic development	BP	4	48	0.171341	0.43938	EVM0003038.1;EVM0013723.1;EVM0016145.1;EVM0029129.2
GO:0046483	heterocycle metabolic process	BP	23	419	0.172047	0.439739	EVM0001152.1;EVM0002845.1;EVM0002909.1;EVM0003513.1;EVM0005066.1;EVM0005315.1;EVM0006550.1;EVM0009602.1;EVM0009734.1;EVM0009882.3;EVM0010342.1;EVM0014551.1;EVM0015090.1;EVM0016556.1;EVM0017309.1;EVM0019473.1;EVM0020100.1;EVM0021390.1;EVM0024257.1;EVM0025830.1;EVM0031369.1;EVM0038452.1;EVM0039041.1
GO:0050789	regulation of biological process	BP	32	610	0.173772	0.442692	EVM0001152.1;EVM0002845.1;EVM0002909.1;EVM0003038.1;EVM0003513.1;EVM0005066.1;EVM0006550.1;EVM0009602.1;EVM0009734.1;EVM0009799.1;EVM0009882.3;EVM0010342.1;EVM0013355.1;EVM0013723.1;EVM0014551.1;EVM0015090.1;EVM0016073.1;EVM0016145.1;EVM0016208.1;EVM0017309.1;EVM0019473.1;EVM0020100.1;EVM0021099.1;EVM0021390.1;EVM0024257.1;EVM0025830.1;EVM0029129.2;EVM0031369.1;EVM0033809.1;EVM0037363.1;EVM003845…
GO:0048438	floral whorl development	BP	3	32	0.175723	0.446198	EVM0016556.1;EVM0022318.1;EVM0026840.1
GO:0036293	response to decreased oxygen levels	BP	2	17	0.17944	0.452679	EVM0019130.1;EVM0028346.1
GO:0070482	response to oxygen levels	BP	2	17	0.17944	0.452679	EVM0019130.1;EVM0028346.1
GO:0048523	negative regulation of cellular process	BP	8	122	0.185059	0.463444	EVM0002909.1;EVM0009602.1;EVM0009734.1;EVM0013723.1;EVM0019473.1;EVM0024257.1;EVM0037363.1;EVM0038452.1
GO:0043170	macromolecule metabolic process	BP	33	636	0.187315	0.463444	EVM0001152.1;EVM0001770.1;EVM0002845.1;EVM0002909.1;EVM0003513.1;EVM0005066.1;EVM0005768.1;EVM0006550.1;EVM0009602.1;EVM0009734.1;EVM0009882.3;EVM0010342.1;EVM0010814.1;EVM0013355.1;EVM0013723.1;EVM0014551.1;EVM0015090.1;EVM0016556.1;EVM0017309.1;EVM0017937.1;EVM0019473.1;EVM0020100.1;EVM0021099.1;EVM0021390.1;EVM0024257.1;EVM0025830.1;EVM0028014.1;EVM0031369.1;EVM0032910.1;EVM0033809.1;EVM003736…
GO:0010468	regulation of gene expression	BP	17	301	0.191882	0.463444	EVM0001152.1;EVM0002845.1;EVM0003513.1;EVM0005066.1;EVM0006550.1;EVM0009882.3;EVM0010342.1;EVM0014551.1;EVM0015090.1;EVM0017309.1;EVM0020100.1;EVM0021390.1;EVM0025830.1;EVM0031369.1;EVM0037363.1;EVM0038452.1;EVM0039041.1
GO:2000112	regulation of cellular macromolecule biosynthetic process	BP	17	301	0.191882	0.463444	EVM0001152.1;EVM0002845.1;EVM0003513.1;EVM0005066.1;EVM0006550.1;EVM0009882.3;EVM0010342.1;EVM0014551.1;EVM0015090.1;EVM0017309.1;EVM0020100.1;EVM0021390.1;EVM0025830.1;EVM0031369.1;EVM0037363.1;EVM0038452.1;EVM0039041.1
GO:0044763	single-organism cellular process	BP	43	857	0.192506	0.463444	EVM0001152.1;EVM0002845.1;EVM0002909.1;EVM0003191.1;EVM0004099.1;EVM0005066.1;EVM0005164.1;EVM0005315.1;EVM0005768.1;EVM0006550.1;EVM0006813.1;EVM0009602.1;EVM0009734.1;EVM0009882.3;EVM0010342.1;EVM0013355.1;EVM0013723.1;EVM0014837.1;EVM0015090.1;EVM0016145.1;EVM0016208.1;EVM0016485.1;EVM0016556.1;EVM0017937.1;EVM0018417.1;EVM0019280.1;EVM0019367.1;EVM0019473.1;EVM0021099.1;EVM0022318.1;EVM002425…
GO:0006725	cellular aromatic compound metabolic process	BP	24	446	0.19259	0.463444	EVM0001152.1;EVM0002845.1;EVM0002909.1;EVM0003513.1;EVM0005066.1;EVM0005315.1;EVM0006550.1;EVM0009602.1;EVM0009734.1;EVM0009882.3;EVM0010342.1;EVM0014551.1;EVM0015090.1;EVM0016485.1;EVM0016556.1;EVM0017309.1;EVM0019473.1;EVM0020100.1;EVM0021390.1;EVM0024257.1;EVM0025830.1;EVM0031369.1;EVM0038452.1;EVM0039041.1
GO:0006351	transcription, DNA-templated	BP	16	281	0.193147	0.463444	EVM0001152.1;EVM0002845.1;EVM0003513.1;EVM0005066.1;EVM0006550.1;EVM0009882.3;EVM0010342.1;EVM0014551.1;EVM0015090.1;EVM0017309.1;EVM0020100.1;EVM0021390.1;EVM0025830.1;EVM0031369.1;EVM0038452.1;EVM0039041.1
GO:0006355	regulation of transcription, DNA-templated	BP	16	281	0.193147	0.463444	EVM0001152.1;EVM0002845.1;EVM0003513.1;EVM0005066.1;EVM0006550.1;EVM0009882.3;EVM0010342.1;EVM0014551.1;EVM0015090.1;EVM0017309.1;EVM0020100.1;EVM0021390.1;EVM0025830.1;EVM0031369.1;EVM0038452.1;EVM0039041.1
GO:0048731	system development	BP	17	302	0.19587	0.463444	EVM0002845.1;EVM0003513.1;EVM0005768.1;EVM0009602.1;EVM0009734.1;EVM0013355.1;EVM0013723.1;EVM0016145.1;EVM0016556.1;EVM0017309.1;EVM0018417.1;EVM0019367.1;EVM0022318.1;EVM0026840.1;EVM0038452.1;EVM0040009.1;EVM0042134.1
GO:0009617	response to bacterium	BP	7	105	0.196083	0.463444	EVM0009602.1;EVM0009734.1;EVM0013723.1;EVM0022318.1;EVM0026840.1;EVM0036007.1;EVM0038452.1
GO:0009150	purine ribonucleotide metabolic process	BP	2	18	0.196227	0.463444	EVM0002909.1;EVM0005315.1
GO:0009259	ribonucleotide metabolic process	BP	2	18	0.196227	0.463444	EVM0002909.1;EVM0005315.1
GO:0032101	regulation of response to external stimulus	BP	2	18	0.196227	0.463444	EVM0002909.1;EVM0019473.1
GO:0044283	small molecule biosynthetic process	BP	6	87	0.200023	0.463444	EVM0002909.1;EVM0018417.1;EVM0019367.1;EVM0024575.1;EVM0030062.1;EVM0036692.3
GO:0051173	positive regulation of nitrogen compound metabolic process	BP	6	87	0.200023	0.463444	EVM0002845.1;EVM0009882.3;EVM0014551.1;EVM0015090.1;EVM0021390.1;EVM0025830.1
GO:0022622	root system development	BP	5	69	0.201807	0.463444	EVM0003513.1;EVM0005768.1;EVM0016556.1;EVM0017309.1;EVM0018417.1
GO:0048364	root development	BP	5	69	0.201807	0.463444	EVM0003513.1;EVM0005768.1;EVM0016556.1;EVM0017309.1;EVM0018417.1
GO:0010033	response to organic substance	BP	20	366	0.204926	0.463444	EVM0001152.1;EVM0003038.1;EVM0003513.1;EVM0005066.1;EVM0005768.1;EVM0006550.1;EVM0009602.1;EVM0009734.1;EVM0010342.1;EVM0016145.1;EVM0017309.1;EVM0019473.1;EVM0021099.1;EVM0021390.1;EVM0022318.1;EVM0024257.1;EVM0026840.1;EVM0032910.1;EVM0038452.1;EVM0042134.1
GO:0000070	mitotic sister chromatid segregation	BP	1	5	0.208162	0.463444	EVM0016556.1
GO:0000724	double-strand break repair via homologous recombination	BP	1	5	0.208162	0.463444	EVM0016556.1
GO:0000725	recombinational repair	BP	1	5	0.208162	0.463444	EVM0016556.1
GO:0002213	defense response to insect	BP	1	5	0.208162	0.463444	EVM0031369.1
GO:0002697	regulation of immune effector process	BP	1	5	0.208162	0.463444	EVM0002909.1
GO:0006623	protein targeting to vacuole	BP	1	5	0.208162	0.463444	EVM0002189.1
GO:0006690	icosanoid metabolic process	BP	1	5	0.208162	0.463444	EVM0014837.1
GO:0007126	meiotic nuclear division	BP	1	5	0.208162	0.463444	EVM0016556.1
GO:0009313	oligosaccharide catabolic process	BP	1	5	0.208162	0.463444	EVM0029129.2
GO:0009688	abscisic acid biosynthetic process	BP	1	5	0.208162	0.463444	EVM0019367.1
GO:0009862	systemic acquired resistance, salicylic acid mediated signaling pathway	BP	1	5	0.208162	0.463444	EVM0038452.1
GO:0015931	nucleobase-containing compound transport	BP	1	5	0.208162	0.463444	EVM0003191.1
GO:0032881	regulation of polysaccharide metabolic process	BP	1	5	0.208162	0.463444	EVM0002845.1
GO:0042133	neurotransmitter metabolic process	BP	1	5	0.208162	0.463444	EVM0036692.3
GO:0042136	neurotransmitter biosynthetic process	BP	1	5	0.208162	0.463444	EVM0036692.3
GO:0043069	negative regulation of programmed cell death	BP	1	5	0.208162	0.463444	EVM0013723.1
GO:0043094	cellular metabolic compound salvage	BP	1	5	0.208162	0.463444	EVM0036692.3
GO:0043289	apocarotenoid biosynthetic process	BP	1	5	0.208162	0.463444	EVM0019367.1
GO:0046352	disaccharide catabolic process	BP	1	5	0.208162	0.463444	EVM0029129.2
GO:0072665	protein localization to vacuole	BP	1	5	0.208162	0.463444	EVM0002189.1
GO:0072666	establishment of protein localization to vacuole	BP	1	5	0.208162	0.463444	EVM0002189.1
GO:1902645	tertiary alcohol biosynthetic process	BP	1	5	0.208162	0.463444	EVM0019367.1
GO:1903338	regulation of cell wall organization or biogenesis	BP	1	5	0.208162	0.463444	EVM0002845.1
GO:0009814	defense response, incompatible interaction	BP	4	52	0.208998	0.463976	EVM0011080.1;EVM0019473.1;EVM0024575.1;EVM0038452.1
GO:0006952	defense response	BP	12	205	0.212957	0.466651	EVM0002909.1;EVM0006550.1;EVM0009602.1;EVM0009734.1;EVM0011080.1;EVM0013723.1;EVM0019473.1;EVM0021390.1;EVM0024257.1;EVM0024575.1;EVM0031369.1;EVM0038452.1
GO:0071704	organic substance metabolic process	BP	45	908	0.212971	0.466651	EVM0001152.1;EVM0001770.1;EVM0002845.1;EVM0002909.1;EVM0003513.1;EVM0005066.1;EVM0005315.1;EVM0005768.1;EVM0006550.1;EVM0009602.1;EVM0009734.1;EVM0009882.3;EVM0010342.1;EVM0010814.1;EVM0013355.1;EVM0013723.1;EVM0014551.1;EVM0014837.1;EVM0015090.1;EVM0016485.1;EVM0016556.1;EVM0017309.1;EVM0017937.1;EVM0018417.1;EVM0019367.1;EVM0019473.1;EVM0020100.1;EVM0021099.1;EVM0021390.1;EVM0022318.1;EVM002425…
GO:0006163	purine nucleotide metabolic process	BP	2	19	0.213206	0.466651	EVM0002909.1;EVM0005315.1
GO:0009311	oligosaccharide metabolic process	BP	2	19	0.213206	0.466651	EVM0028103.1;EVM0029129.2
GO:0009817	defense response to fungus, incompatible interaction	BP	2	19	0.213206	0.466651	EVM0011080.1;EVM0024575.1
GO:0010604	positive regulation of macromolecule metabolic process	BP	6	89	0.214733	0.468672	EVM0002845.1;EVM0009882.3;EVM0014551.1;EVM0015090.1;EVM0021390.1;EVM0025830.1
GO:1901657	glycosyl compound metabolic process	BP	4	53	0.218777	0.476161	EVM0002909.1;EVM0005315.1;EVM0015090.1;EVM0025830.1
GO:0009409	response to cold	BP	5	72	0.226961	0.492595	EVM0001152.1;EVM0005066.1;EVM0015090.1;EVM0016485.1;EVM0025830.1
GO:0048583	regulation of response to stimulus	BP	8	129	0.228012	0.493497	EVM0002909.1;EVM0009602.1;EVM0009734.1;EVM0009799.1;EVM0013723.1;EVM0019473.1;EVM0024257.1;EVM0038452.1
GO:0048527	lateral root development	BP	2	20	0.230326	0.49712	EVM0003513.1;EVM0017309.1
GO:0070887	cellular response to chemical stimulus	BP	11	189	0.233411	0.502383	EVM0001152.1;EVM0005066.1;EVM0009602.1;EVM0009734.1;EVM0010342.1;EVM0016145.1;EVM0019473.1;EVM0021099.1;EVM0024257.1;EVM0038452.1;EVM0042134.1
GO:0003006	developmental process involved in reproduction	BP	11	190	0.238846	0.509005	EVM0005164.1;EVM0009602.1;EVM0009734.1;EVM0013355.1;EVM0013723.1;EVM0016145.1;EVM0016556.1;EVM0019367.1;EVM0022318.1;EVM0026840.1;EVM0042134.1
GO:1901360	organic cyclic compound metabolic process	BP	24	460	0.244076	0.509005	EVM0001152.1;EVM0002845.1;EVM0002909.1;EVM0003513.1;EVM0005066.1;EVM0005315.1;EVM0006550.1;EVM0009602.1;EVM0009734.1;EVM0009882.3;EVM0010342.1;EVM0014551.1;EVM0015090.1;EVM0016485.1;EVM0016556.1;EVM0017309.1;EVM0019473.1;EVM0020100.1;EVM0021390.1;EVM0024257.1;EVM0025830.1;EVM0031369.1;EVM0038452.1;EVM0039041.1
GO:0000819	sister chromatid segregation	BP	1	6	0.244348	0.509005	EVM0016556.1
GO:0006006	glucose metabolic process	BP	1	6	0.244348	0.509005	EVM0024575.1
GO:0006915	apoptotic process	BP	1	6	0.244348	0.509005	EVM0013723.1
GO:0032102	negative regulation of response to external stimulus	BP	1	6	0.244348	0.509005	EVM0002909.1
GO:0033559	unsaturated fatty acid metabolic process	BP	1	6	0.244348	0.509005	EVM0030062.1
GO:0042981	regulation of apoptotic process	BP	1	6	0.244348	0.509005	EVM0013723.1
GO:0046688	response to copper ion	BP	1	6	0.244348	0.509005	EVM0037363.1
GO:0072527	pyrimidine-containing compound metabolic process	BP	1	6	0.244348	0.509005	EVM0002909.1
GO:1901264	carbohydrate derivative transport	BP	1	6	0.244348	0.509005	EVM0003191.1
GO:1901292	nucleoside phosphate catabolic process	BP	1	6	0.244348	0.509005	EVM0002909.1
GO:0009620	response to fungus	BP	6	93	0.24525	0.509517	EVM0006550.1;EVM0011080.1;EVM0022318.1;EVM0024575.1;EVM0026840.1;EVM0038452.1
GO:0044270	cellular nitrogen compound catabolic process	BP	2	21	0.247539	0.5126	EVM0002909.1;EVM0018417.1
GO:0015711	organic anion transport	BP	3	38	0.248054	0.5126	EVM0003191.1;EVM0006813.1;EVM0013355.1
GO:0010467	gene expression	BP	17	316	0.255961	0.527537	EVM0001152.1;EVM0002845.1;EVM0003513.1;EVM0005066.1;EVM0006550.1;EVM0009882.3;EVM0010342.1;EVM0014551.1;EVM0015090.1;EVM0017309.1;EVM0020100.1;EVM0021390.1;EVM0025830.1;EVM0031369.1;EVM0037363.1;EVM0038452.1;EVM0039041.1
GO:0009607	response to biotic stimulus	BP	12	214	0.259649	0.530914	EVM0006550.1;EVM0009602.1;EVM0009734.1;EVM0011080.1;EVM0013723.1;EVM0019473.1;EVM0022318.1;EVM0024575.1;EVM0026840.1;EVM0031369.1;EVM0036007.1;EVM0038452.1
GO:0043207	response to external biotic stimulus	BP	12	214	0.259649	0.530914	EVM0006550.1;EVM0009602.1;EVM0009734.1;EVM0011080.1;EVM0013723.1;EVM0019473.1;EVM0022318.1;EVM0024575.1;EVM0026840.1;EVM0031369.1;EVM0036007.1;EVM0038452.1
GO:0051707	response to other organism	BP	12	214	0.259649	0.530914	EVM0006550.1;EVM0009602.1;EVM0009734.1;EVM0011080.1;EVM0013723.1;EVM0019473.1;EVM0022318.1;EVM0024575.1;EVM0026840.1;EVM0031369.1;EVM0036007.1;EVM0038452.1
GO:0002684	positive regulation of immune system process	BP	2	22	0.264803	0.538387	EVM0002909.1;EVM0038452.1
GO:0072521	purine-containing compound metabolic process	BP	2	22	0.264803	0.538387	EVM0002909.1;EVM0005315.1
GO:0009893	positive regulation of metabolic process	BP	7	115	0.265382	0.538387	EVM0002845.1;EVM0009882.3;EVM0014551.1;EVM0015090.1;EVM0016073.1;EVM0021390.1;EVM0025830.1
GO:0048367	shoot system development	BP	9	155	0.268232	0.54251	EVM0002845.1;EVM0005768.1;EVM0009602.1;EVM0009734.1;EVM0016556.1;EVM0022318.1;EVM0026840.1;EVM0038452.1;EVM0040009.1
GO:0071215	cellular response to abscisic acid stimulus	BP	3	40	0.273197	0.54251	EVM0016145.1;EVM0021099.1;EVM0042134.1
GO:0048608	reproductive structure development	BP	10	176	0.273895	0.54251	EVM0009602.1;EVM0009734.1;EVM0013355.1;EVM0013723.1;EVM0016145.1;EVM0016556.1;EVM0019367.1;EVM0022318.1;EVM0026840.1;EVM0042134.1
GO:0061458	reproductive system development	BP	10	176	0.273895	0.54251	EVM0009602.1;EVM0009734.1;EVM0013355.1;EVM0013723.1;EVM0016145.1;EVM0016556.1;EVM0019367.1;EVM0022318.1;EVM0026840.1;EVM0042134.1
GO:0009725	response to hormone	BP	16	300	0.278433	0.54251	EVM0001152.1;EVM0003038.1;EVM0005066.1;EVM0005768.1;EVM0009602.1;EVM0009734.1;EVM0010342.1;EVM0016145.1;EVM0019473.1;EVM0021099.1;EVM0021390.1;EVM0022318.1;EVM0024257.1;EVM0026840.1;EVM0038452.1;EVM0042134.1
GO:0006302	double-strand break repair	BP	1	7	0.278904	0.54251	EVM0016556.1
GO:0006310	DNA recombination	BP	1	7	0.278904	0.54251	EVM0016556.1
GO:0007059	chromosome segregation	BP	1	7	0.278904	0.54251	EVM0016556.1
GO:0009718	anthocyanin-containing compound biosynthetic process	BP	1	7	0.278904	0.54251	EVM0021390.1
GO:0010383	cell wall polysaccharide metabolic process	BP	1	7	0.278904	0.54251	EVM0005768.1
GO:0045333	cellular respiration	BP	1	7	0.278904	0.54251	EVM0005315.1
GO:0045944	positive regulation of transcription from RNA polymerase II promoter	BP	1	7	0.278904	0.54251	EVM0009882.3
GO:0098813	nuclear chromosome segregation	BP	1	7	0.278904	0.54251	EVM0016556.1
GO:1900055	regulation of leaf senescence	BP	1	7	0.278904	0.54251	EVM0038452.1
GO:0002252	immune effector process	BP	2	23	0.282077	0.54251	EVM0002909.1;EVM0038452.1
GO:0016143	S-glycoside metabolic process	BP	2	23	0.282077	0.54251	EVM0015090.1;EVM0025830.1
GO:0019693	ribose phosphate metabolic process	BP	2	23	0.282077	0.54251	EVM0002909.1;EVM0005315.1
GO:0019757	glycosinolate metabolic process	BP	2	23	0.282077	0.54251	EVM0015090.1;EVM0025830.1
GO:0019760	glucosinolate metabolic process	BP	2	23	0.282077	0.54251	EVM0015090.1;EVM0025830.1
GO:0048528	post-embryonic root development	BP	2	23	0.282077	0.54251	EVM0003513.1;EVM0017309.1
GO:0071214	cellular response to abiotic stimulus	BP	2	23	0.282077	0.54251	EVM0009602.1;EVM0009734.1
GO:0048589	developmental growth	BP	4	60	0.290209	0.556771	EVM0005164.1;EVM0009799.1;EVM0013355.1;EVM0016556.1
GO:0009908	flower development	BP	5	80	0.298032	0.566233	EVM0009602.1;EVM0009734.1;EVM0016556.1;EVM0022318.1;EVM0026840.1
GO:0090567	reproductive shoot system development	BP	5	80	0.298032	0.566233	EVM0009602.1;EVM0009734.1;EVM0016556.1;EVM0022318.1;EVM0026840.1
GO:0006073	cellular glucan metabolic process	BP	2	24	0.299326	0.566233	EVM0001770.1;EVM0028014.1
GO:0009627	systemic acquired resistance	BP	2	24	0.299326	0.566233	EVM0019473.1;EVM0038452.1
GO:0044042	glucan metabolic process	BP	2	24	0.299326	0.566233	EVM0001770.1;EVM0028014.1
GO:0031325	positive regulation of cellular metabolic process	BP	6	100	0.30148	0.566233	EVM0002845.1;EVM0009882.3;EVM0014551.1;EVM0015090.1;EVM0021390.1;EVM0025830.1
GO:0034645	cellular macromolecule biosynthetic process	BP	18	347	0.302978	0.566233	EVM0001152.1;EVM0002845.1;EVM0003513.1;EVM0005066.1;EVM0005768.1;EVM0006550.1;EVM0009882.3;EVM0010342.1;EVM0014551.1;EVM0015090.1;EVM0017309.1;EVM0020100.1;EVM0021390.1;EVM0025830.1;EVM0031369.1;EVM0037363.1;EVM0038452.1;EVM0039041.1
GO:0022414	reproductive process	BP	11	202	0.307645	0.566233	EVM0005164.1;EVM0009602.1;EVM0009734.1;EVM0013355.1;EVM0013723.1;EVM0016145.1;EVM0016556.1;EVM0019367.1;EVM0022318.1;EVM0026840.1;EVM0042134.1
GO:0048437	floral organ development	BP	3	43	0.311397	0.566233	EVM0016556.1;EVM0022318.1;EVM0026840.1
GO:0006109	regulation of carbohydrate metabolic process	BP	1	8	0.311902	0.566233	EVM0002845.1
GO:0009625	response to insect	BP	1	8	0.311902	0.566233	EVM0031369.1
GO:0009846	pollen germination	BP	1	8	0.311902	0.566233	EVM0005164.1
GO:0009860	pollen tube growth	BP	1	8	0.311902	0.566233	EVM0005164.1
GO:0010054	trichoblast differentiation	BP	1	8	0.311902	0.566233	EVM0018417.1
GO:0016106	sesquiterpenoid biosynthetic process	BP	1	8	0.311902	0.566233	EVM0019367.1
GO:0045927	positive regulation of growth	BP	1	8	0.311902	0.566233	EVM0009799.1
GO:0046364	monosaccharide biosynthetic process	BP	1	8	0.311902	0.566233	EVM0024575.1
GO:0048506	regulation of timing of meristematic phase transition	BP	1	8	0.311902	0.566233	EVM0029129.2
GO:0048510	regulation of timing of transition from vegetative to reproductive phase	BP	1	8	0.311902	0.566233	EVM0029129.2
GO:0048764	trichoblast maturation	BP	1	8	0.311902	0.566233	EVM0018417.1
GO:0048765	root hair cell differentiation	BP	1	8	0.311902	0.566233	EVM0018417.1
GO:0051345	positive regulation of hydrolase activity	BP	1	8	0.311902	0.566233	EVM0016073.1
GO:0080147	root hair cell development	BP	1	8	0.311902	0.566233	EVM0018417.1
GO:0050794	regulation of cellular process	BP	27	542	0.316939	0.57317	EVM0001152.1;EVM0002845.1;EVM0002909.1;EVM0003513.1;EVM0005066.1;EVM0006550.1;EVM0009602.1;EVM0009734.1;EVM0009882.3;EVM0010342.1;EVM0013723.1;EVM0014551.1;EVM0015090.1;EVM0016145.1;EVM0016208.1;EVM0017309.1;EVM0019473.1;EVM0020100.1;EVM0021099.1;EVM0021390.1;EVM0024257.1;EVM0025830.1;EVM0031369.1;EVM0033809.1;EVM0037363.1;EVM0038452.1;EVM0039041.1
GO:0048518	positive regulation of biological process	BP	10	183	0.317198	0.57317	EVM0002845.1;EVM0002909.1;EVM0009799.1;EVM0009882.3;EVM0014551.1;EVM0015090.1;EVM0016073.1;EVM0021390.1;EVM0025830.1;EVM0038452.1
GO:0000003	reproduction	BP	11	204	0.319652	0.576263	EVM0005164.1;EVM0009602.1;EVM0009734.1;EVM0013355.1;EVM0013723.1;EVM0016145.1;EVM0016556.1;EVM0019367.1;EVM0022318.1;EVM0026840.1;EVM0042134.1
GO:0006820	anion transport	BP	4	63	0.321894	0.578962	EVM0003191.1;EVM0006813.1;EVM0013355.1;EVM0019280.1
GO:0007165	signal transduction	BP	12	227	0.333002	0.597558	EVM0001152.1;EVM0005066.1;EVM0009602.1;EVM0009734.1;EVM0010342.1;EVM0016145.1;EVM0016208.1;EVM0019473.1;EVM0021099.1;EVM0024257.1;EVM0033809.1;EVM0038452.1
GO:0098542	defense response to other organism	BP	9	165	0.333862	0.597721	EVM0006550.1;EVM0009602.1;EVM0009734.1;EVM0011080.1;EVM0013723.1;EVM0019473.1;EVM0024575.1;EVM0031369.1;EVM0038452.1
GO:0044260	cellular macromolecule metabolic process	BP	30	612	0.338803	0.599266	EVM0001152.1;EVM0001770.1;EVM0002845.1;EVM0003513.1;EVM0005066.1;EVM0005768.1;EVM0006550.1;EVM0009602.1;EVM0009734.1;EVM0009882.3;EVM0010342.1;EVM0010814.1;EVM0013723.1;EVM0014551.1;EVM0015090.1;EVM0016556.1;EVM0017309.1;EVM0019473.1;EVM0020100.1;EVM0021099.1;EVM0021390.1;EVM0024257.1;EVM0025830.1;EVM0028014.1;EVM0031369.1;EVM0032910.1;EVM0033809.1;EVM0037363.1;EVM0038452.1;EVM0039041.1
GO:0007005	mitochondrion organization	BP	1	9	0.343411	0.599266	EVM0030647.1
GO:0009682	induced systemic resistance	BP	1	9	0.343411	0.599266	EVM0038452.1
GO:0009932	cell tip growth	BP	1	9	0.343411	0.599266	EVM0005164.1
GO:0017148	negative regulation of translation	BP	1	9	0.343411	0.599266	EVM0037363.1
GO:0034249	negative regulation of cellular amide metabolic process	BP	1	9	0.343411	0.599266	EVM0037363.1
GO:0034404	nucleobase-containing small molecule biosynthetic process	BP	1	9	0.343411	0.599266	EVM0002909.1
GO:0043623	cellular protein complex assembly	BP	1	9	0.343411	0.599266	EVM0030647.1
GO:0048469	cell maturation	BP	1	9	0.343411	0.599266	EVM0018417.1
GO:0048571	long-day photoperiodism	BP	1	9	0.343411	0.599266	EVM0013723.1
GO:0048574	long-day photoperiodism, flowering	BP	1	9	0.343411	0.599266	EVM0013723.1
GO:0023052	signaling	BP	12	229	0.344752	0.599266	EVM0001152.1;EVM0005066.1;EVM0009602.1;EVM0009734.1;EVM0010342.1;EVM0016145.1;EVM0016208.1;EVM0019473.1;EVM0021099.1;EVM0024257.1;EVM0033809.1;EVM0038452.1
GO:0044700	single organism signaling	BP	12	229	0.344752	0.599266	EVM0001152.1;EVM0005066.1;EVM0009602.1;EVM0009734.1;EVM0010342.1;EVM0016145.1;EVM0016208.1;EVM0019473.1;EVM0021099.1;EVM0024257.1;EVM0033809.1;EVM0038452.1
GO:1901605	alpha-amino acid metabolic process	BP	2	27	0.350602	0.608075	EVM0018417.1;EVM0036692.3
GO:0046677	response to antibiotic	BP	5	86	0.353696	0.611011	EVM0014956.1;EVM0015734.1;EVM0022318.1;EVM0026840.1;EVM0038452.1
GO:0035556	intracellular signal transduction	BP	4	66	0.353867	0.611011	EVM0001152.1;EVM0005066.1;EVM0010342.1;EVM0021099.1
GO:0044281	small molecule metabolic process	BP	10	190	0.362091	0.621429	EVM0002909.1;EVM0005315.1;EVM0014837.1;EVM0015090.1;EVM0018417.1;EVM0019367.1;EVM0024575.1;EVM0025830.1;EVM0030062.1;EVM0036692.3
GO:0051704	multi-organism process	BP	13	253	0.36218	0.621429	EVM0005164.1;EVM0006550.1;EVM0009602.1;EVM0009734.1;EVM0011080.1;EVM0013723.1;EVM0019473.1;EVM0022318.1;EVM0024575.1;EVM0026840.1;EVM0031369.1;EVM0036007.1;EVM0038452.1
GO:0097306	cellular response to alcohol	BP	3	47	0.362586	0.621429	EVM0016145.1;EVM0021099.1;EVM0042134.1
GO:0016053	organic acid biosynthetic process	BP	4	67	0.36455	0.621429	EVM0018417.1;EVM0019367.1;EVM0030062.1;EVM0036692.3
GO:0046394	carboxylic acid biosynthetic process	BP	4	67	0.36455	0.621429	EVM0018417.1;EVM0019367.1;EVM0030062.1;EVM0036692.3
GO:0010228	vegetative to reproductive phase transition of meristem	BP	2	28	0.367446	0.621429	EVM0013723.1;EVM0016145.1
GO:0080167	response to karrikin	BP	2	28	0.367446	0.621429	EVM0025444.1;EVM0030062.1
GO:2000026	regulation of multicellular organismal development	BP	5	88	0.372448	0.621429	EVM0003038.1;EVM0013723.1;EVM0016145.1;EVM0029129.2;EVM0038452.1
GO:0001505	regulation of neurotransmitter levels	BP	1	10	0.373497	0.621429	EVM0036692.3
GO:0006972	hyperosmotic response	BP	1	10	0.373497	0.621429	EVM0021390.1
GO:0042538	hyperosmotic salinity response	BP	1	10	0.373497	0.621429	EVM0021390.1
GO:0044036	cell wall macromolecule metabolic process	BP	1	10	0.373497	0.621429	EVM0005768.1
GO:0046283	anthocyanin-containing compound metabolic process	BP	1	10	0.373497	0.621429	EVM0021390.1
GO:0051321	meiotic cell cycle	BP	1	10	0.373497	0.621429	EVM0016556.1
GO:0060548	negative regulation of cell death	BP	1	10	0.373497	0.621429	EVM0013723.1
GO:1903046	meiotic cell cycle process	BP	1	10	0.373497	0.621429	EVM0016556.1
GO:2000070	regulation of response to water deprivation	BP	1	10	0.373497	0.621429	EVM0009799.1
GO:0006753	nucleoside phosphate metabolic process	BP	2	29	0.384127	0.635036	EVM0002909.1;EVM0005315.1
GO:0009117	nucleotide metabolic process	BP	2	29	0.384127	0.635036	EVM0002909.1;EVM0005315.1
GO:0045088	regulation of innate immune response	BP	2	29	0.384127	0.635036	EVM0019473.1;EVM0038452.1
GO:0009966	regulation of signal transduction	BP	4	69	0.385903	0.636617	EVM0009602.1;EVM0009734.1;EVM0019473.1;EVM0024257.1
GO:0023051	regulation of signaling	BP	4	70	0.396559	0.643062	EVM0009602.1;EVM0009734.1;EVM0019473.1;EVM0024257.1
GO:0009723	response to ethylene	BP	3	50	0.400691	0.643062	EVM0001152.1;EVM0005066.1;EVM0010342.1
GO:0046686	response to cadmium ion	BP	3	50	0.400691	0.643062	EVM0004099.1;EVM0024575.1;EVM0032910.1
GO:0007034	vacuolar transport	BP	1	11	0.402224	0.643062	EVM0002189.1
GO:0007067	mitotic nuclear division	BP	1	11	0.402224	0.643062	EVM0016556.1
GO:0008285	negative regulation of cell proliferation	BP	1	11	0.402224	0.643062	EVM0002909.1
GO:0009553	embryo sac development	BP	1	11	0.402224	0.643062	EVM0016556.1
GO:0009687	abscisic acid metabolic process	BP	1	11	0.402224	0.643062	EVM0019367.1
GO:0043288	apocarotenoid metabolic process	BP	1	11	0.402224	0.643062	EVM0019367.1
GO:0044724	single-organism carbohydrate catabolic process	BP	1	11	0.402224	0.643062	EVM0029129.2
GO:0048868	pollen tube development	BP	1	11	0.402224	0.643062	EVM0005164.1
GO:0072594	establishment of protein localization to organelle	BP	1	11	0.402224	0.643062	EVM0002189.1
GO:1901568	fatty acid derivative metabolic process	BP	1	11	0.402224	0.643062	EVM0014837.1
GO:1902644	tertiary alcohol metabolic process	BP	1	11	0.402224	0.643062	EVM0019367.1
GO:2000024	regulation of leaf development	BP	1	11	0.402224	0.643062	EVM0038452.1
GO:0098656	anion transmembrane transport	BP	3	51	0.413274	0.659371	EVM0003191.1;EVM0006813.1;EVM0019280.1
GO:0006631	fatty acid metabolic process	BP	2	31	0.416922	0.659573	EVM0014837.1;EVM0030062.1
GO:0009735	response to cytokinin	BP	2	31	0.416922	0.659573	EVM0005768.1;EVM0042134.1
GO:0009738	abscisic acid-activated signaling pathway	BP	2	31	0.416922	0.659573	EVM0016145.1;EVM0021099.1
GO:0009826	unidimensional cell growth	BP	2	31	0.416922	0.659573	EVM0005164.1;EVM0013355.1
GO:0006082	organic acid metabolic process	BP	7	135	0.418813	0.659573	EVM0014837.1;EVM0015090.1;EVM0018417.1;EVM0019367.1;EVM0025830.1;EVM0030062.1;EVM0036692.3
GO:0043436	oxoacid metabolic process	BP	7	135	0.418813	0.659573	EVM0014837.1;EVM0015090.1;EVM0018417.1;EVM0019367.1;EVM0025830.1;EVM0030062.1;EVM0036692.3
GO:0051239	regulation of multicellular organismal process	BP	5	93	0.419343	0.659573	EVM0003038.1;EVM0013723.1;EVM0016145.1;EVM0029129.2;EVM0038452.1
GO:0010646	regulation of cell communication	BP	4	73	0.428358	0.66502	EVM0009602.1;EVM0009734.1;EVM0019473.1;EVM0024257.1
GO:0006605	protein targeting	BP	1	12	0.429652	0.66502	EVM0002189.1
GO:0010053	root epidermal cell differentiation	BP	1	12	0.429652	0.66502	EVM0018417.1
GO:0022412	cellular process involved in reproduction in multicellular organism	BP	1	12	0.429652	0.66502	EVM0013355.1
GO:0040034	regulation of development, heterochronic	BP	1	12	0.429652	0.66502	EVM0029129.2
GO:0043067	regulation of programmed cell death	BP	1	12	0.429652	0.66502	EVM0013723.1
GO:0046434	organophosphate catabolic process	BP	1	12	0.429652	0.66502	EVM0002909.1
GO:0098661	inorganic anion transmembrane transport	BP	1	12	0.429652	0.66502	EVM0019280.1
GO:0071555	cell wall organization	BP	2	32	0.433002	0.668872	EVM0002845.1;EVM0005768.1
GO:0044723	single-organism carbohydrate metabolic process	BP	4	74	0.438878	0.676483	EVM0005768.1;EVM0024575.1;EVM0028103.1;EVM0029129.2
GO:0048519	negative regulation of biological process	BP	8	159	0.439671	0.676483	EVM0002909.1;EVM0009602.1;EVM0009734.1;EVM0013723.1;EVM0019473.1;EVM0024257.1;EVM0037363.1;EVM0038452.1
GO:0065007	biological regulation	BP	33	702	0.447062	0.68641	EVM0001152.1;EVM0002845.1;EVM0002909.1;EVM0003038.1;EVM0003513.1;EVM0005066.1;EVM0006550.1;EVM0009602.1;EVM0009734.1;EVM0009799.1;EVM0009882.3;EVM0010342.1;EVM0013355.1;EVM0013723.1;EVM0014551.1;EVM0015090.1;EVM0016073.1;EVM0016145.1;EVM0016208.1;EVM0017309.1;EVM0019473.1;EVM0020100.1;EVM0021099.1;EVM0021390.1;EVM0024257.1;EVM0025830.1;EVM0029129.2;EVM0031369.1;EVM0033809.1;EVM0036692.3;EVM003736…
GO:0006091	generation of precursor metabolites and energy	BP	2	33	0.448851	0.68641	EVM0005315.1;EVM0037363.1
GO:0044702	single organism reproductive process	BP	9	182	0.450848	0.68641	EVM0005164.1;EVM0009602.1;EVM0009734.1;EVM0013355.1;EVM0016556.1;EVM0019367.1;EVM0022318.1;EVM0026840.1;EVM0042134.1
GO:0002218	activation of innate immune response	BP	1	13	0.45584	0.68641	EVM0038452.1
GO:0002831	regulation of response to biotic stimulus	BP	1	13	0.45584	0.68641	EVM0019473.1
GO:0003333	amino acid transmembrane transport	BP	1	13	0.45584	0.68641	EVM0006813.1
GO:0006865	amino acid transport	BP	1	13	0.45584	0.68641	EVM0006813.1
GO:0009863	salicylic acid mediated signaling pathway	BP	1	13	0.45584	0.68641	EVM0038452.1
GO:0015980	energy derivation by oxidation of organic compounds	BP	1	13	0.45584	0.68641	EVM0005315.1
GO:0019318	hexose metabolic process	BP	1	13	0.45584	0.68641	EVM0024575.1
GO:0034655	nucleobase-containing compound catabolic process	BP	1	13	0.45584	0.68641	EVM0002909.1
GO:0050832	defense response to fungus	BP	4	76	0.459764	0.690979	EVM0006550.1;EVM0011080.1;EVM0024575.1;EVM0038452.1
GO:0044237	cellular metabolic process	BP	42	902	0.461007	0.691511	EVM0001152.1;EVM0001770.1;EVM0002845.1;EVM0002909.1;EVM0003513.1;EVM0005066.1;EVM0005315.1;EVM0005768.1;EVM0006550.1;EVM0009602.1;EVM0009734.1;EVM0009882.3;EVM0010342.1;EVM0010814.1;EVM0013723.1;EVM0014551.1;EVM0014837.1;EVM0015090.1;EVM0016485.1;EVM0016556.1;EVM0017309.1;EVM0018417.1;EVM0019367.1;EVM0019473.1;EVM0020100.1;EVM0021099.1;EVM0021390.1;EVM0022318.1;EVM0024257.1;EVM0025830.1;EVM002684…
GO:0006520	cellular amino acid metabolic process	BP	2	34	0.464456	0.695342	EVM0018417.1;EVM0036692.3
GO:0009266	response to temperature stimulus	BP	5	99	0.474932	0.709658	EVM0001152.1;EVM0005066.1;EVM0015090.1;EVM0016485.1;EVM0025830.1
GO:0002253	activation of immune response	BP	1	14	0.480842	0.711646	EVM0038452.1
GO:0006633	fatty acid biosynthetic process	BP	1	14	0.480842	0.711646	EVM0030062.1
GO:0006714	sesquiterpenoid metabolic process	BP	1	14	0.480842	0.711646	EVM0019367.1
GO:0051241	negative regulation of multicellular organismal process	BP	1	14	0.480842	0.711646	EVM0038452.1
GO:0051336	regulation of hydrolase activity	BP	1	14	0.480842	0.711646	EVM0016073.1
GO:0050793	regulation of developmental process	BP	5	100	0.484061	0.715048	EVM0003038.1;EVM0013723.1;EVM0016145.1;EVM0029129.2;EVM0038452.1
GO:0009653	anatomical structure morphogenesis	BP	7	144	0.488884	0.720803	EVM0002845.1;EVM0004099.1;EVM0005164.1;EVM0013355.1;EVM0017937.1;EVM0018417.1;EVM0040009.1
GO:0010016	shoot system morphogenesis	BP	2	36	0.494894	0.722211	EVM0002845.1;EVM0040009.1
GO:0045229	external encapsulating structure organization	BP	2	36	0.494894	0.722211	EVM0002845.1;EVM0005768.1
GO:0072330	monocarboxylic acid biosynthetic process	BP	2	36	0.494894	0.722211	EVM0019367.1;EVM0030062.1
GO:0042742	defense response to bacterium	BP	4	80	0.500752	0.722211	EVM0009602.1;EVM0009734.1;EVM0013723.1;EVM0038452.1
GO:0000280	nuclear division	BP	1	15	0.504711	0.722211	EVM0016556.1
GO:0006417	regulation of translation	BP	1	15	0.504711	0.722211	EVM0037363.1
GO:0009648	photoperiodism	BP	1	15	0.504711	0.722211	EVM0013723.1
GO:0018105	peptidyl-serine phosphorylation	BP	1	15	0.504711	0.722211	EVM0021099.1
GO:0018209	peptidyl-serine modification	BP	1	15	0.504711	0.722211	EVM0021099.1
GO:0033365	protein localization to organelle	BP	1	15	0.504711	0.722211	EVM0002189.1
GO:0034248	regulation of cellular amide metabolic process	BP	1	15	0.504711	0.722211	EVM0037363.1
GO:0042127	regulation of cell proliferation	BP	1	15	0.504711	0.722211	EVM0002909.1
GO:0044272	sulfur compound biosynthetic process	BP	1	15	0.504711	0.722211	EVM0018417.1
GO:0048573	photoperiodism, flowering	BP	1	15	0.504711	0.722211	EVM0013723.1
GO:0051093	negative regulation of developmental process	BP	1	15	0.504711	0.722211	EVM0038452.1
GO:0071446	cellular response to salicylic acid stimulus	BP	1	15	0.504711	0.722211	EVM0038452.1
GO:0007154	cell communication	BP	13	278	0.50833	0.725355	EVM0001152.1;EVM0005066.1;EVM0009602.1;EVM0009734.1;EVM0010342.1;EVM0016145.1;EVM0016208.1;EVM0019473.1;EVM0021099.1;EVM0024257.1;EVM0024575.1;EVM0033809.1;EVM0038452.1
GO:0048569	post-embryonic organ development	BP	2	37	0.509709	0.725355	EVM0003513.1;EVM0017309.1
GO:0055086	nucleobase-containing small molecule metabolic process	BP	2	37	0.509709	0.725355	EVM0002909.1;EVM0005315.1
GO:0009605	response to external stimulus	BP	13	279	0.514136	0.730317	EVM0002909.1;EVM0006550.1;EVM0009602.1;EVM0009734.1;EVM0011080.1;EVM0013723.1;EVM0019473.1;EVM0022318.1;EVM0024575.1;EVM0026840.1;EVM0031369.1;EVM0036007.1;EVM0038452.1
GO:0060560	developmental growth involved in morphogenesis	BP	2	38	0.524245	0.739831	EVM0005164.1;EVM0013355.1
GO:0071669	plant-type cell wall organization or biogenesis	BP	2	38	0.524245	0.739831	EVM0002845.1;EVM0005768.1
GO:0034622	cellular macromolecular complex assembly	BP	1	16	0.527498	0.739831	EVM0030647.1
GO:0043900	regulation of multi-organism process	BP	1	16	0.527498	0.739831	EVM0019473.1
GO:0044802	single-organism membrane organization	BP	1	16	0.527498	0.739831	EVM0013355.1
GO:0046165	alcohol biosynthetic process	BP	1	16	0.527498	0.739831	EVM0019367.1
GO:0048588	developmental cell growth	BP	1	16	0.527498	0.739831	EVM0005164.1
GO:0016043	cellular component organization	BP	9	194	0.532758	0.745519	EVM0002845.1;EVM0004099.1;EVM0005164.1;EVM0005768.1;EVM0009799.1;EVM0013355.1;EVM0016556.1;EVM0017937.1;EVM0030647.1
GO:0071396	cellular response to lipid	BP	3	61	0.533473	0.745519	EVM0016145.1;EVM0021099.1;EVM0042134.1
GO:0009636	response to toxic substance	BP	6	128	0.535778	0.747396	EVM0014956.1;EVM0015734.1;EVM0018417.1;EVM0022318.1;EVM0026840.1;EVM0038452.1
GO:0006970	response to osmotic stress	BP	5	106	0.537665	0.748684	EVM0003038.1;EVM0016145.1;EVM0016485.1;EVM0021099.1;EVM0021390.1
GO:0045087	innate immune response	BP	4	84	0.540431	0.75119	EVM0011080.1;EVM0019473.1;EVM0024575.1;EVM0038452.1
GO:0006790	sulfur compound metabolic process	BP	3	62	0.544771	0.754009	EVM0015090.1;EVM0018417.1;EVM0025830.1
GO:0071705	nitrogen compound transport	BP	3	62	0.544771	0.754009	EVM0002189.1;EVM0003191.1;EVM0006813.1
GO:0044255	cellular lipid metabolic process	BP	5	107	0.546372	0.754009	EVM0014837.1;EVM0019367.1;EVM0022318.1;EVM0026840.1;EVM0030062.1
GO:0005996	monosaccharide metabolic process	BP	1	17	0.549252	0.754009	EVM0024575.1
GO:0010608	posttranscriptional regulation of gene expression	BP	1	17	0.549252	0.754009	EVM0037363.1
GO:0032259	methylation	BP	1	17	0.549252	0.754009	EVM0005768.1
GO:0071236	cellular response to antibiotic	BP	1	17	0.549252	0.754009	EVM0038452.1
GO:0044699	single-organism process	BP	51	1118	0.556284	0.762315	EVM0001152.1;EVM0002189.1;EVM0002845.1;EVM0002909.1;EVM0003038.1;EVM0003191.1;EVM0003513.1;EVM0004099.1;EVM0005066.1;EVM0005164.1;EVM0005315.1;EVM0005768.1;EVM0006550.1;EVM0006813.1;EVM0009602.1;EVM0009734.1;EVM0009799.1;EVM0009882.3;EVM0010342.1;EVM0010841.1;EVM0013355.1;EVM0013723.1;EVM0014837.1;EVM0015090.1;EVM0016145.1;EVM0016208.1;EVM0016485.1;EVM0016556.1;EVM0017309.1;EVM0017937.1;EVM001841…
GO:0009651	response to salt stress	BP	4	86	0.559696	0.764947	EVM0003038.1;EVM0016145.1;EVM0021099.1;EVM0021390.1
GO:0055114	oxidation-reduction process	BP	8	176	0.56135	0.764947	EVM0005315.1;EVM0010841.1;EVM0014837.1;EVM0019367.1;EVM0022318.1;EVM0026840.1;EVM0030062.1;EVM0037363.1
GO:0009886	post-embryonic morphogenesis	BP	2	41	0.566131	0.764947	EVM0002845.1;EVM0040009.1
GO:0016051	carbohydrate biosynthetic process	BP	2	41	0.566131	0.764947	EVM0005768.1;EVM0024575.1
GO:0048316	seed development	BP	4	87	0.569172	0.764947	EVM0013355.1;EVM0016556.1;EVM0019367.1;EVM0042134.1
GO:0006281	DNA repair	BP	1	18	0.570018	0.764947	EVM0016556.1
GO:0006886	intracellular protein transport	BP	1	18	0.570018	0.764947	EVM0002189.1
GO:0009856	pollination	BP	1	18	0.570018	0.764947	EVM0005164.1
GO:0010118	stomatal movement	BP	1	18	0.570018	0.764947	EVM0002845.1
GO:0048285	organelle fission	BP	1	18	0.570018	0.764947	EVM0016556.1
GO:0061024	membrane organization	BP	1	18	0.570018	0.764947	EVM0013355.1
GO:0090305	nucleic acid phosphodiester bond hydrolysis	BP	1	18	0.570018	0.764947	EVM0002909.1
GO:0048522	positive regulation of cellular process	BP	6	134	0.582891	0.779433	EVM0002845.1;EVM0009882.3;EVM0014551.1;EVM0015090.1;EVM0021390.1;EVM0025830.1
GO:1901575	organic substance catabolic process	BP	6	134	0.582891	0.779433	EVM0001770.1;EVM0002909.1;EVM0018417.1;EVM0028014.1;EVM0029129.2;EVM0032910.1
GO:0010154	fruit development	BP	4	89	0.587797	0.779433	EVM0013355.1;EVM0016556.1;EVM0019367.1;EVM0042134.1
GO:0006412	translation	BP	1	19	0.589841	0.779433	EVM0037363.1
GO:0006869	lipid transport	BP	1	19	0.589841	0.779433	EVM0013355.1
GO:0009813	flavonoid biosynthetic process	BP	1	19	0.589841	0.779433	EVM0021390.1
GO:0010876	lipid localization	BP	1	19	0.589841	0.779433	EVM0013355.1
GO:0044706	multi-multicellular organism process	BP	1	19	0.589841	0.779433	EVM0005164.1
GO:0045089	positive regulation of innate immune response	BP	1	19	0.589841	0.779433	EVM0038452.1
GO:0009987	cellular process	BP	56	1232	0.591351	0.780102	EVM0001152.1;EVM0001770.1;EVM0002845.1;EVM0002909.1;EVM0003191.1;EVM0003513.1;EVM0004099.1;EVM0005066.1;EVM0005164.1;EVM0005315.1;EVM0005768.1;EVM0006550.1;EVM0006813.1;EVM0009602.1;EVM0009734.1;EVM0009799.1;EVM0009882.3;EVM0010342.1;EVM0010814.1;EVM0013355.1;EVM0013723.1;EVM0014551.1;EVM0014837.1;EVM0015090.1;EVM0016145.1;EVM0016208.1;EVM0016485.1;EVM0016556.1;EVM0017309.1;EVM0017937.1;EVM001841…
GO:0010629	negative regulation of gene expression	BP	2	44	0.605366	0.793639	EVM0037363.1;EVM0038452.1
GO:1901135	carbohydrate derivative metabolic process	BP	4	91	0.605966	0.793639	EVM0002909.1;EVM0005315.1;EVM0015090.1;EVM0025830.1
GO:0010941	regulation of cell death	BP	1	20	0.608763	0.793639	EVM0013723.1
GO:0032269	negative regulation of cellular protein metabolic process	BP	1	20	0.608763	0.793639	EVM0037363.1
GO:0033692	cellular polysaccharide biosynthetic process	BP	1	20	0.608763	0.793639	EVM0005768.1
GO:0046148	pigment biosynthetic process	BP	1	20	0.608763	0.793639	EVM0021390.1
GO:0046700	heterocycle catabolic process	BP	1	20	0.608763	0.793639	EVM0002909.1
GO:0044248	cellular catabolic process	BP	6	138	0.613	0.797824	EVM0001770.1;EVM0002909.1;EVM0018417.1;EVM0028014.1;EVM0029129.2;EVM0032910.1
GO:0099402	plant organ development	BP	8	184	0.61502	0.799115	EVM0003513.1;EVM0005768.1;EVM0016556.1;EVM0017309.1;EVM0018417.1;EVM0022318.1;EVM0026840.1;EVM0038452.1
GO:2000113	negative regulation of cellular macromolecule biosynthetic process	BP	2	45	0.617848	0.801449	EVM0037363.1;EVM0038452.1
GO:0006974	cellular response to DNA damage stimulus	BP	1	21	0.626824	0.802376	EVM0016556.1
GO:0009699	phenylpropanoid biosynthetic process	BP	1	21	0.626824	0.802376	EVM0016485.1
GO:0016482	cytoplasmic transport	BP	1	21	0.626824	0.802376	EVM0002189.1
GO:0031349	positive regulation of defense response	BP	1	21	0.626824	0.802376	EVM0038452.1
GO:0043085	positive regulation of catalytic activity	BP	1	21	0.626824	0.802376	EVM0016073.1
GO:0050778	positive regulation of immune response	BP	1	21	0.626824	0.802376	EVM0038452.1
GO:0055076	transition metal ion homeostasis	BP	1	21	0.626824	0.802376	EVM0037363.1
GO:1901617	organic hydroxy compound biosynthetic process	BP	1	21	0.626824	0.802376	EVM0019367.1
GO:0010038	response to metal ion	BP	4	95	0.64087	0.817708	EVM0004099.1;EVM0024575.1;EVM0032910.1;EVM0037363.1
GO:0015698	inorganic anion transport	BP	1	22	0.644063	0.817708	EVM0019280.1
GO:0019439	aromatic compound catabolic process	BP	1	22	0.644063	0.817708	EVM0002909.1
GO:0051248	negative regulation of protein metabolic process	BP	1	22	0.644063	0.817708	EVM0037363.1
GO:1903825	organic acid transmembrane transport	BP	1	22	0.644063	0.817708	EVM0006813.1
GO:0019752	carboxylic acid metabolic process	BP	5	120	0.652055	0.825652	EVM0014837.1;EVM0018417.1;EVM0019367.1;EVM0030062.1;EVM0036692.3
GO:0019637	organophosphate metabolic process	BP	2	48	0.653509	0.825652	EVM0002909.1;EVM0005315.1
GO:0048584	positive regulation of response to stimulus	BP	2	48	0.653509	0.825652	EVM0009799.1;EVM0038452.1
GO:0009812	flavonoid metabolic process	BP	1	23	0.660517	0.827777	EVM0021390.1
GO:0015031	protein transport	BP	1	23	0.660517	0.827777	EVM0002189.1
GO:0034613	cellular protein localization	BP	1	23	0.660517	0.827777	EVM0002189.1
GO:0045184	establishment of protein localization	BP	1	23	0.660517	0.827777	EVM0002189.1
GO:1903047	mitotic cell cycle process	BP	1	23	0.660517	0.827777	EVM0016556.1
GO:0032787	monocarboxylic acid metabolic process	BP	3	74	0.667461	0.835132	EVM0014837.1;EVM0019367.1;EVM0030062.1
GO:0016049	cell growth	BP	2	50	0.67581	0.835736	EVM0005164.1;EVM0013355.1
GO:0071840	cellular component organization or biogenesis	BP	9	217	0.676132	0.835736	EVM0002845.1;EVM0004099.1;EVM0005164.1;EVM0005768.1;EVM0009799.1;EVM0013355.1;EVM0016556.1;EVM0017937.1;EVM0030647.1
GO:0000271	polysaccharide biosynthetic process	BP	1	24	0.676221	0.835736	EVM0005768.1
GO:0006461	protein complex assembly	BP	1	24	0.676221	0.835736	EVM0030647.1
GO:0009832	plant-type cell wall biogenesis	BP	1	24	0.676221	0.835736	EVM0005768.1
GO:0043043	peptide biosynthetic process	BP	1	24	0.676221	0.835736	EVM0037363.1
GO:0070271	protein complex biogenesis	BP	1	24	0.676221	0.835736	EVM0030647.1
GO:0044712	single-organism catabolic process	BP	3	75	0.676549	0.835736	EVM0002909.1;EVM0018417.1;EVM0029129.2
GO:0006629	lipid metabolic process	BP	5	124	0.681387	0.839405	EVM0014837.1;EVM0019367.1;EVM0022318.1;EVM0026840.1;EVM0030062.1
GO:0071702	organic substance transport	BP	4	100	0.681679	0.839405	EVM0002189.1;EVM0003191.1;EVM0006813.1;EVM0013355.1
GO:0048585	negative regulation of response to stimulus	BP	2	51	0.686526	0.844036	EVM0002909.1;EVM0013723.1
GO:0008283	cell proliferation	BP	1	25	0.691209	0.844449	EVM0002909.1
GO:0042440	pigment metabolic process	BP	1	25	0.691209	0.844449	EVM0021390.1
GO:0044093	positive regulation of molecular function	BP	1	25	0.691209	0.844449	EVM0016073.1
GO:0071407	cellular response to organic cyclic compound	BP	1	25	0.691209	0.844449	EVM0038452.1
GO:0006807	nitrogen compound metabolic process	BP	31	716	0.699479	0.85254	EVM0001152.1;EVM0002845.1;EVM0002909.1;EVM0003513.1;EVM0005066.1;EVM0005315.1;EVM0006550.1;EVM0009602.1;EVM0009734.1;EVM0009882.3;EVM0010342.1;EVM0010814.1;EVM0013723.1;EVM0014551.1;EVM0015090.1;EVM0016556.1;EVM0017309.1;EVM0018417.1;EVM0019473.1;EVM0020100.1;EVM0021099.1;EVM0021390.1;EVM0024257.1;EVM0025830.1;EVM0031369.1;EVM0032910.1;EVM0033809.1;EVM0036692.3;EVM0037363.1;EVM0038452.1;EVM003904…
GO:0009057	macromolecule catabolic process	BP	3	78	0.702739	0.85254	EVM0001770.1;EVM0028014.1;EVM0032910.1
GO:0008152	metabolic process	BP	47	1063	0.7045	0.85254	EVM0001152.1;EVM0001770.1;EVM0002845.1;EVM0002909.1;EVM0003513.1;EVM0005066.1;EVM0005315.1;EVM0005768.1;EVM0006550.1;EVM0009602.1;EVM0009734.1;EVM0009882.3;EVM0010342.1;EVM0010814.1;EVM0010841.1;EVM0013355.1;EVM0013723.1;EVM0014551.1;EVM0014837.1;EVM0015090.1;EVM0016073.1;EVM0016485.1;EVM0016556.1;EVM0017309.1;EVM0017937.1;EVM0018417.1;EVM0019367.1;EVM0019473.1;EVM0020100.1;EVM0021099.1;EVM002139…
GO:0012501	programmed cell death	BP	1	26	0.705512	0.85254	EVM0013723.1
GO:0015849	organic acid transport	BP	1	26	0.705512	0.85254	EVM0006813.1
GO:0046942	carboxylic acid transport	BP	1	26	0.705512	0.85254	EVM0006813.1
GO:1901361	organic cyclic compound catabolic process	BP	1	26	0.705512	0.85254	EVM0002909.1
GO:0009698	phenylpropanoid metabolic process	BP	1	27	0.719163	0.86233	EVM0016485.1
GO:0016036	cellular response to phosphate starvation	BP	1	27	0.719163	0.86233	EVM0024575.1
GO:0018193	peptidyl-amino acid modification	BP	1	27	0.719163	0.86233	EVM0021099.1
GO:0042546	cell wall biogenesis	BP	1	27	0.719163	0.86233	EVM0005768.1
GO:2000241	regulation of reproductive process	BP	1	27	0.719163	0.86233	EVM0013723.1
GO:0016567	protein ubiquitination	BP	2	55	0.726564	0.868524	EVM0013723.1;EVM0032910.1
GO:0032446	protein modification by small protein conjugation	BP	2	55	0.726564	0.868524	EVM0013723.1;EVM0032910.1
GO:0051716	cellular response to stimulus	BP	15	366	0.729674	0.868567	EVM0001152.1;EVM0005066.1;EVM0009602.1;EVM0009734.1;EVM0010342.1;EVM0016145.1;EVM0016208.1;EVM0016556.1;EVM0019473.1;EVM0021099.1;EVM0024257.1;EVM0024575.1;EVM0033809.1;EVM0038452.1;EVM0042134.1
GO:0015833	peptide transport	BP	1	28	0.732189	0.868567	EVM0002189.1
GO:0034637	cellular carbohydrate biosynthetic process	BP	1	28	0.732189	0.868567	EVM0005768.1
GO:0048509	regulation of meristem development	BP	1	28	0.732189	0.868567	EVM0029129.2
GO:0065003	macromolecular complex assembly	BP	1	28	0.732189	0.868567	EVM0030647.1
GO:0070647	protein modification by small protein conjugation or removal	BP	2	56	0.735887	0.871622	EVM0013723.1;EVM0032910.1
GO:0044711	single-organism biosynthetic process	BP	9	229	0.740081	0.872654	EVM0002909.1;EVM0005768.1;EVM0016485.1;EVM0018417.1;EVM0019367.1;EVM0021390.1;EVM0024575.1;EVM0030062.1;EVM0036692.3
GO:0009737	response to abscisic acid	BP	4	108	0.740216	0.872654	EVM0003038.1;EVM0016145.1;EVM0021099.1;EVM0042134.1
GO:0007178	transmembrane receptor protein serine/threonine kinase signaling pathway	BP	1	29	0.74462	0.872654	EVM0033809.1
GO:0008104	protein localization	BP	1	29	0.74462	0.872654	EVM0002189.1
GO:0035690	cellular response to drug	BP	1	29	0.74462	0.872654	EVM0038452.1
GO:0055065	metal ion homeostasis	BP	1	29	0.74462	0.872654	EVM0037363.1
GO:0097237	cellular response to toxic substance	BP	1	29	0.74462	0.872654	EVM0038452.1
GO:0044710	single-organism metabolic process	BP	20	485	0.751253	0.877293	EVM0002909.1;EVM0005315.1;EVM0005768.1;EVM0010841.1;EVM0014837.1;EVM0015090.1;EVM0016485.1;EVM0016556.1;EVM0018417.1;EVM0019367.1;EVM0021390.1;EVM0022318.1;EVM0024575.1;EVM0025830.1;EVM0026840.1;EVM0028103.1;EVM0029129.2;EVM0030062.1;EVM0036692.3;EVM0037363.1
GO:0000278	mitotic cell cycle	BP	1	30	0.756482	0.877293	EVM0016556.1
GO:0007167	enzyme linked receptor protein signaling pathway	BP	1	30	0.756482	0.877293	EVM0033809.1
GO:0043604	amide biosynthetic process	BP	1	30	0.756482	0.877293	EVM0037363.1
GO:0045892	negative regulation of transcription, DNA-templated	BP	1	30	0.756482	0.877293	EVM0038452.1
GO:0048831	regulation of shoot system development	BP	1	30	0.756482	0.877293	EVM0038452.1
GO:0051128	regulation of cellular component organization	BP	1	30	0.756482	0.877293	EVM0002845.1
GO:0006357	regulation of transcription from RNA polymerase II promoter	BP	1	31	0.767801	0.881213	EVM0009882.3
GO:0006366	transcription from RNA polymerase II promoter	BP	1	31	0.767801	0.881213	EVM0009882.3
GO:0010015	root morphogenesis	BP	1	31	0.767801	0.881213	EVM0018417.1
GO:0016114	terpenoid biosynthetic process	BP	1	31	0.767801	0.881213	EVM0019367.1
GO:0040008	regulation of growth	BP	1	31	0.767801	0.881213	EVM0009799.1
GO:0042886	amide transport	BP	1	31	0.767801	0.881213	EVM0002189.1
GO:1902580	single-organism cellular localization	BP	1	31	0.767801	0.881213	EVM0002189.1
GO:0009056	catabolic process	BP	6	164	0.777273	0.888359	EVM0001770.1;EVM0002909.1;EVM0018417.1;EVM0028014.1;EVM0029129.2;EVM0032910.1
GO:0010150	leaf senescence	BP	1	32	0.778601	0.888359	EVM0038452.1
GO:0010260	organ senescence	BP	1	32	0.778601	0.888359	EVM0038452.1
GO:0044703	multi-organism reproductive process	BP	1	32	0.778601	0.888359	EVM0005164.1
GO:0048827	phyllome development	BP	4	115	0.784627	0.893556	EVM0016556.1;EVM0022318.1;EVM0026840.1;EVM0038452.1
GO:0033036	macromolecule localization	BP	2	62	0.78639	0.893556	EVM0002189.1;EVM0013355.1
GO:0046777	protein autophosphorylation	BP	1	33	0.788905	0.893556	EVM0021099.1
GO:0055080	cation homeostasis	BP	1	33	0.788905	0.893556	EVM0037363.1
GO:1902582	single-organism intracellular transport	BP	1	33	0.788905	0.893556	EVM0002189.1
GO:0071554	cell wall organization or biogenesis	BP	2	63	0.793946	0.897957	EVM0002845.1;EVM0005768.1
GO:0006066	alcohol metabolic process	BP	1	34	0.798737	0.899448	EVM0019367.1
GO:0070727	cellular macromolecule localization	BP	1	34	0.798737	0.899448	EVM0002189.1
GO:0071822	protein complex subunit organization	BP	1	34	0.798737	0.899448	EVM0030647.1
GO:0007568	aging	BP	1	35	0.808118	0.908694	EVM0038452.1
GO:1901566	organonitrogen compound biosynthetic process	BP	3	93	0.81031	0.909842	EVM0018417.1;EVM0036692.3;EVM0037363.1
GO:0022402	cell cycle process	BP	1	36	0.817067	0.913469	EVM0016556.1
GO:0046907	intracellular transport	BP	1	36	0.817067	0.913469	EVM0002189.1
GO:0098754	detoxification	BP	1	36	0.817067	0.913469	EVM0018417.1
GO:0008219	cell death	BP	1	37	0.825605	0.919047	EVM0013723.1
GO:0016265	death	BP	1	37	0.825605	0.919047	EVM0013723.1
GO:0051276	chromosome organization	BP	1	37	0.825605	0.919047	EVM0016556.1
GO:0006996	organelle organization	BP	3	97	0.832884	0.925824	EVM0009799.1;EVM0016556.1;EVM0030647.1
GO:0043161	proteasome-mediated ubiquitin-dependent protein catabolic process	BP	1	39	0.841519	0.932754	EVM0032910.1
GO:0098771	inorganic ion homeostasis	BP	1	39	0.841519	0.932754	EVM0037363.1
GO:0006259	DNA metabolic process	BP	1	40	0.848931	0.936959	EVM0016556.1
GO:0010498	proteasomal protein catabolic process	BP	1	40	0.848931	0.936959	EVM0032910.1
GO:0050790	regulation of catalytic activity	BP	1	40	0.848931	0.936959	EVM0016073.1
GO:0044085	cellular component biogenesis	BP	2	72	0.852109	0.93896	EVM0005768.1;EVM0030647.1
GO:0048513	animal organ development	BP	3	101	0.853161	0.93896	EVM0003513.1;EVM0017309.1;EVM0038452.1
GO:0003002	regionalization	BP	1	41	0.856001	0.939425	EVM0016556.1
GO:0032268	regulation of cellular protein metabolic process	BP	1	41	0.856001	0.939425	EVM0037363.1
GO:0008610	lipid biosynthetic process	BP	2	73	0.857571	0.939821	EVM0019367.1;EVM0030062.1
GO:1990267	response to transition metal nanoparticle	BP	1	42	0.862745	0.944159	EVM0037363.1
GO:0006518	peptide metabolic process	BP	1	43	0.869177	0.945869	EVM0037363.1
GO:0008299	isoprenoid biosynthetic process	BP	1	43	0.869177	0.945869	EVM0019367.1
GO:0050801	ion homeostasis	BP	1	43	0.869177	0.945869	EVM0037363.1
GO:0051649	establishment of localization in cell	BP	1	43	0.869177	0.945869	EVM0002189.1
GO:0097305	response to alcohol	BP	4	133	0.871902	0.947508	EVM0003038.1;EVM0016145.1;EVM0021099.1;EVM0042134.1
GO:0009267	cellular response to starvation	BP	1	44	0.875312	0.94856	EVM0024575.1
GO:0022607	cellular component assembly	BP	1	44	0.875312	0.94856	EVM0030647.1
GO:0006721	terpenoid metabolic process	BP	1	45	0.881164	0.950922	EVM0019367.1
GO:0007166	cell surface receptor signaling pathway	BP	1	45	0.881164	0.950922	EVM0033809.1
GO:0007389	pattern specification process	BP	1	45	0.881164	0.950922	EVM0016556.1
GO:0007049	cell cycle	BP	1	46	0.886744	0.954294	EVM0016556.1
GO:0009793	embryo development ending in seed dormancy	BP	1	46	0.886744	0.954294	EVM0016556.1
GO:0042594	response to starvation	BP	1	47	0.892067	0.95737	EVM0024575.1
GO:1901615	organic hydroxy compound metabolic process	BP	1	47	0.892067	0.95737	EVM0019367.1
GO:0043933	macromolecular complex subunit organization	BP	1	48	0.897142	0.961373	EVM0030647.1
GO:0006511	ubiquitin-dependent protein catabolic process	BP	1	49	0.901983	0.961373	EVM0032910.1
GO:0019941	modification-dependent protein catabolic process	BP	1	49	0.901983	0.961373	EVM0032910.1
GO:0043632	modification-dependent macromolecule catabolic process	BP	1	49	0.901983	0.961373	EVM0032910.1
GO:0051246	regulation of protein metabolic process	BP	1	49	0.901983	0.961373	EVM0037363.1
GO:0019748	secondary metabolic process	BP	3	114	0.905174	0.963452	EVM0015090.1;EVM0016485.1;EVM0025830.1
GO:1902589	single-organism organelle organization	BP	1	50	0.906599	0.963648	EVM0016556.1
GO:0009790	embryo development	BP	1	51	0.911	0.964369	EVM0016556.1
GO:0043603	cellular amide metabolic process	BP	1	51	0.911	0.964369	EVM0037363.1
GO:0048507	meristem development	BP	1	51	0.911	0.964369	EVM0029129.2
GO:0006811	ion transport	BP	4	146	0.914599	0.965252	EVM0003191.1;EVM0006813.1;EVM0013355.1;EVM0019280.1
GO:0031669	cellular response to nutrient levels	BP	1	52	0.915197	0.965252	EVM0024575.1
GO:0033993	response to lipid	BP	4	147	0.917301	0.965252	EVM0003038.1;EVM0016145.1;EVM0021099.1;EVM0042134.1
GO:0034220	ion transmembrane transport	BP	3	118	0.917512	0.965252	EVM0003191.1;EVM0006813.1;EVM0019280.1
GO:0009751	response to salicylic acid	BP	1	53	0.919199	0.965252	EVM0038452.1
GO:0016310	phosphorylation	BP	4	149	0.922482	0.965252	EVM0005315.1;EVM0010814.1;EVM0021099.1;EVM0033809.1
GO:0006720	isoprenoid metabolic process	BP	1	54	0.923014	0.965252	EVM0019367.1
GO:0044257	cellular protein catabolic process	BP	1	54	0.923014	0.965252	EVM0032910.1
GO:0051603	proteolysis involved in cellular protein catabolic process	BP	1	54	0.923014	0.965252	EVM0032910.1
GO:0031667	response to nutrient levels	BP	1	57	0.933428	0.973521	EVM0024575.1
GO:0065009	regulation of molecular function	BP	1	57	0.933428	0.973521	EVM0016073.1
GO:0031668	cellular response to extracellular stimulus	BP	1	58	0.93658	0.9755	EVM0024575.1
GO:0071496	cellular response to external stimulus	BP	1	60	0.94245	0.980299	EVM0024575.1
GO:0006468	protein phosphorylation	BP	3	129	0.944378	0.980515	EVM0010814.1;EVM0021099.1;EVM0033809.1
GO:0030163	protein catabolic process	BP	1	61	0.945181	0.980515	EVM0032910.1
GO:0044265	cellular macromolecule catabolic process	BP	1	62	0.947784	0.981857	EVM0032910.1
GO:0009991	response to extracellular stimulus	BP	1	63	0.950265	0.981857	EVM0024575.1
GO:0051641	cellular localization	BP	1	63	0.950265	0.981857	EVM0002189.1
GO:1901564	organonitrogen compound metabolic process	BP	12	383	0.958928	0.988336	EVM0002909.1;EVM0005315.1;EVM0010814.1;EVM0013723.1;EVM0015090.1;EVM0018417.1;EVM0021099.1;EVM0025830.1;EVM0032910.1;EVM0033809.1;EVM0036692.3;EVM0037363.1
GO:0044550	secondary metabolite biosynthetic process	BP	1	67	0.95908	0.988336	EVM0016485.1
GO:0048878	chemical homeostasis	BP	1	69	0.962891	0.990949	EVM0037363.1
GO:0006796	phosphate-containing compound metabolic process	BP	5	204	0.967305	0.993535	EVM0002909.1;EVM0005315.1;EVM0010814.1;EVM0021099.1;EVM0033809.1
GO:0098660	inorganic ion transmembrane transport	BP	1	72	0.967961	0.993535	EVM0019280.1
GO:0006508	proteolysis	BP	1	73	0.969494	0.993795	EVM0032910.1
GO:0006793	phosphorus metabolic process	BP	5	209	0.972405	0.99474	EVM0002909.1;EVM0005315.1;EVM0010814.1;EVM0021099.1;EVM0033809.1
GO:0042592	homeostatic process	BP	1	78	0.97614	0.99474	EVM0037363.1
GO:0006464	cellular protein modification process	BP	5	214	0.976773	0.99474	EVM0010814.1;EVM0013723.1;EVM0021099.1;EVM0032910.1;EVM0033809.1
GO:0036211	protein modification process	BP	5	214	0.976773	0.99474	EVM0010814.1;EVM0013723.1;EVM0021099.1;EVM0032910.1;EVM0033809.1
GO:1901565	organonitrogen compound catabolic process	BP	1	79	0.977287	0.99474	EVM0032910.1
GO:0048366	leaf development	BP	1	84	0.982254	0.99474	EVM0038452.1
GO:0043412	macromolecule modification	BP	5	223	0.983081	0.99474	EVM0010814.1;EVM0013723.1;EVM0021099.1;EVM0032910.1;EVM0033809.1
GO:0044267	cellular protein metabolic process	BP	6	253	0.983416	0.99474	EVM0010814.1;EVM0013723.1;EVM0021099.1;EVM0032910.1;EVM0033809.1;EVM0037363.1
GO:0014070	response to organic cyclic compound	BP	1	89	0.986147	0.99474	EVM0038452.1
GO:0051179	localization	BP	6	262	0.987877	0.99474	EVM0002189.1;EVM0003191.1;EVM0006813.1;EVM0013355.1;EVM0017937.1;EVM0019280.1
GO:0055085	transmembrane transport	BP	3	169	0.988173	0.99474	EVM0003191.1;EVM0006813.1;EVM0019280.1
GO:0044765	single-organism transport	BP	5	233	0.988219	0.99474	EVM0002189.1;EVM0003191.1;EVM0006813.1;EVM0013355.1;EVM0019280.1
GO:0033554	cellular response to stress	BP	2	136	0.989458	0.99474	EVM0016556.1;EVM0024575.1
GO:0019538	protein metabolic process	BP	6	268	0.990207	0.99474	EVM0010814.1;EVM0013723.1;EVM0021099.1;EVM0032910.1;EVM0033809.1;EVM0037363.1
GO:1902578	single-organism localization	BP	5	239	0.990564	0.99474	EVM0002189.1;EVM0003191.1;EVM0006813.1;EVM0013355.1;EVM0019280.1
GO:0006810	transport	BP	5	243	0.991878	0.99474	EVM0002189.1;EVM0003191.1;EVM0006813.1;EVM0013355.1;EVM0019280.1
GO:0051234	establishment of localization	BP	5	244	0.992179	0.99474	EVM0002189.1;EVM0003191.1;EVM0006813.1;EVM0013355.1;EVM0019280.1
GO:0065008	regulation of biological quality	BP	2	176	0.998308	0.999594	EVM0036692.3;EVM0037363.1
GO:0008150	biological_process	BP	68	1493	1	1	EVM0001152.1;EVM0001770.1;EVM0002189.1;EVM0002845.1;EVM0002909.1;EVM0003038.1;EVM0003191.1;EVM0003513.1;EVM0004099.1;EVM0005066.1;EVM0005164.1;EVM0005315.1;EVM0005768.1;EVM0006550.1;EVM0006813.1;EVM0009602.1;EVM0009734.1;EVM0009799.1;EVM0009882.3;EVM0010342.1;EVM0010814.1;EVM0010841.1;EVM0011080.1;EVM0013355.1;EVM0013723.1;EVM0014551.1;EVM0014837.1;EVM0014956.1;EVM0015090.1;EVM0015734.1;EVM001607…
GO:0016702	oxidoreductase activity, acting on single donors with incorporation of molecular oxygen, incorporation of two atoms of oxygen	MF	4	6	4.77018e-05	0.00906334	EVM0014837.1;EVM0019367.1;EVM0022318.1;EVM0026840.1
GO:0016165	linoleate 13S-lipoxygenase activity	MF	3	4	0.000314725	0.0200691	EVM0014837.1;EVM0022318.1;EVM0026840.1
GO:0005509	calcium ion binding	MF	6	23	0.00031688	0.0200691	EVM0002909.1;EVM0004099.1;EVM0014956.1;EVM0015734.1;EVM0020925.1;EVM0021390.1
GO:0003714	transcription corepressor activity	MF	4	10	0.000584403	0.0222073	EVM0009602.1;EVM0009734.1;EVM0019473.1;EVM0024257.1
GO:0016701	oxidoreductase activity, acting on single donors with incorporation of molecular oxygen	MF	4	10	0.000584403	0.0222073	EVM0014837.1;EVM0019367.1;EVM0022318.1;EVM0026840.1
GO:0003712	transcription cofactor activity	MF	4	15	0.00321718	0.075457	EVM0009602.1;EVM0009734.1;EVM0019473.1;EVM0024257.1
GO:0051213	dioxygenase activity	MF	4	15	0.00321718	0.075457	EVM0014837.1;EVM0019367.1;EVM0022318.1;EVM0026840.1
GO:0000987	core promoter proximal region sequence-specific DNA binding	MF	2	3	0.00555999	0.075457	EVM0003513.1;EVM0017309.1
GO:0001159	core promoter proximal region DNA binding	MF	2	3	0.00555999	0.075457	EVM0003513.1;EVM0017309.1
GO:0009055	electron carrier activity	MF	2	3	0.00555999	0.075457	EVM0005315.1;EVM0037363.1
GO:0016161	beta-amylase activity	MF	2	3	0.00555999	0.075457	EVM0001770.1;EVM0028014.1
GO:0019842	vitamin binding	MF	2	3	0.00555999	0.075457	EVM0018417.1;EVM0040220.1
GO:0030170	pyridoxal phosphate binding	MF	2	3	0.00555999	0.075457	EVM0018417.1;EVM0040220.1
GO:0070279	vitamin B6 binding	MF	2	3	0.00555999	0.075457	EVM0018417.1;EVM0040220.1
GO:0000976	transcription regulatory region sequence-specific DNA binding	MF	3	10	0.00780566	0.0988717	EVM0003513.1;EVM0009882.3;EVM0017309.1
GO:0008134	transcription factor binding	MF	3	11	0.0103997	0.123496	EVM0009882.3;EVM0014551.1;EVM0021390.1
GO:0016160	amylase activity	MF	2	5	0.0175007	0.195596	EVM0001770.1;EVM0028014.1
GO:1990837	sequence-specific double-stranded DNA binding	MF	3	16	0.0301737	0.220197	EVM0003513.1;EVM0009882.3;EVM0017309.1
GO:0046872	metal ion binding	MF	7	71	0.0324115	0.220197	EVM0002909.1;EVM0004099.1;EVM0014956.1;EVM0015734.1;EVM0018417.1;EVM0020925.1;EVM0021390.1
GO:1901682	sulfur compound transmembrane transporter activity	MF	2	7	0.0347165	0.220197	EVM0003191.1;EVM0019280.1
GO:0043169	cation binding	MF	7	73	0.0370615	0.220197	EVM0002909.1;EVM0004099.1;EVM0014956.1;EVM0015734.1;EVM0018417.1;EVM0020925.1;EVM0021390.1
GO:0000104	succinate dehydrogenase activity	MF	1	1	0.0440395	0.220197	EVM0005315.1
GO:0004124	cysteine synthase activity	MF	1	1	0.0440395	0.220197	EVM0018417.1
GO:0004528	phosphodiesterase I activity	MF	1	1	0.0440395	0.220197	EVM0002909.1
GO:0004697	protein kinase C activity	MF	1	1	0.0440395	0.220197	EVM0021099.1
GO:0004698	calcium-dependent protein kinase C activity	MF	1	1	0.0440395	0.220197	EVM0021099.1
GO:0004760	serine-pyruvate transaminase activity	MF	1	1	0.0440395	0.220197	EVM0036692.3
GO:0004795	threonine synthase activity	MF	1	1	0.0440395	0.220197	EVM0040220.1
GO:0008453	alanine-glyoxylate transaminase activity	MF	1	1	0.0440395	0.220197	EVM0036692.3
GO:0010436	carotenoid dioxygenase activity	MF	1	1	0.0440395	0.220197	EVM0019367.1
GO:0016713	oxidoreductase activity, acting on paired donors, with incorporation or reduction of molecular oxygen, reduced iron-sulfur protein as one donor, and incorporation of one atom of oxygen	MF	1	1	0.0440395	0.220197	EVM0010841.1
GO:0018685	alkane 1-monooxygenase activity	MF	1	1	0.0440395	0.220197	EVM0010841.1
GO:0043425	bHLH transcription factor binding	MF	1	1	0.0440395	0.220197	EVM0021390.1
GO:0045549	9-cis-epoxycarotenoid dioxygenase activity	MF	1	1	0.0440395	0.220197	EVM0019367.1
GO:0046028	electron transporter, transferring electrons from cytochrome b6/f complex of photosystem II activity	MF	1	1	0.0440395	0.220197	EVM0037363.1
GO:0047429	nucleoside-triphosphate diphosphatase activity	MF	1	1	0.0440395	0.220197	EVM0002909.1
GO:0050017	L-3-cyanoalanine synthase activity	MF	1	1	0.0440395	0.220197	EVM0018417.1
GO:0050281	serine-glyoxylate transaminase activity	MF	1	1	0.0440395	0.220197	EVM0036692.3
GO:0043167	ion binding	MF	8	96	0.0543937	0.264995	EVM0002909.1;EVM0004099.1;EVM0014956.1;EVM0015734.1;EVM0018417.1;EVM0020925.1;EVM0021390.1;EVM0040220.1
GO:0003690	double-stranded DNA binding	MF	3	22	0.06888	0.32718	EVM0003513.1;EVM0009882.3;EVM0017309.1
GO:0001071	nucleic acid binding transcription factor activity	MF	16	255	0.0773056	0.329349	EVM0001152.1;EVM0002845.1;EVM0003513.1;EVM0005066.1;EVM0006550.1;EVM0009882.3;EVM0010342.1;EVM0014551.1;EVM0015090.1;EVM0017309.1;EVM0020100.1;EVM0021390.1;EVM0025830.1;EVM0031369.1;EVM0038452.1;EVM0039041.1
GO:0003700	transcription factor activity, sequence-specific DNA binding	MF	16	255	0.0773056	0.329349	EVM0001152.1;EVM0002845.1;EVM0003513.1;EVM0005066.1;EVM0006550.1;EVM0009882.3;EVM0010342.1;EVM0014551.1;EVM0015090.1;EVM0017309.1;EVM0020100.1;EVM0021390.1;EVM0025830.1;EVM0031369.1;EVM0038452.1;EVM0039041.1
GO:0050662	coenzyme binding	MF	2	11	0.0812256	0.329349	EVM0018417.1;EVM0040220.1
GO:0004575	sucrose alpha-glucosidase activity	MF	1	2	0.0861715	0.329349	EVM0029129.2
GO:0033613	activating transcription factor binding	MF	1	2	0.0861715	0.329349	EVM0014551.1
GO:0042389	omega-3 fatty acid desaturase activity	MF	1	2	0.0861715	0.329349	EVM0030062.1
GO:0045735	nutrient reservoir activity	MF	1	2	0.0861715	0.329349	EVM0042134.1
GO:0046964	3'-phosphoadenosine 5'-phosphosulfate transmembrane transporter activity	MF	1	2	0.0861715	0.329349	EVM0003191.1
GO:0090599	alpha-glucosidase activity	MF	1	2	0.0861715	0.329349	EVM0029129.2
GO:0000988	transcription factor activity, protein binding	MF	4	39	0.0884042	0.329349	EVM0009602.1;EVM0009734.1;EVM0019473.1;EVM0024257.1
GO:0000989	transcription factor activity, transcription factor binding	MF	4	39	0.0884042	0.329349	EVM0009602.1;EVM0009734.1;EVM0019473.1;EVM0024257.1
GO:0043565	sequence-specific DNA binding	MF	8	108	0.0952709	0.348105	EVM0001152.1;EVM0002845.1;EVM0003513.1;EVM0005066.1;EVM0009882.3;EVM0015090.1;EVM0017309.1;EVM0025830.1
GO:0000977	RNA polymerase II regulatory region sequence-specific DNA binding	MF	1	3	0.126477	0.3835	EVM0009882.3
GO:0001012	RNA polymerase II regulatory region DNA binding	MF	1	3	0.126477	0.3835	EVM0009882.3
GO:0001085	RNA polymerase II transcription factor binding	MF	1	3	0.126477	0.3835	EVM0009882.3
GO:0004611	phosphoenolpyruvate carboxykinase activity	MF	1	3	0.126477	0.3835	EVM0024575.1
GO:0004612	phosphoenolpyruvate carboxykinase (ATP) activity	MF	1	3	0.126477	0.3835	EVM0024575.1
GO:0009922	fatty acid elongase activity	MF	1	3	0.126477	0.3835	EVM0016485.1
GO:0016846	carbon-sulfur lyase activity	MF	1	3	0.126477	0.3835	EVM0018417.1
GO:0047714	galactolipase activity	MF	1	3	0.126477	0.3835	EVM0026401.1
GO:0016746	transferase activity, transferring acyl groups	MF	3	29	0.131901	0.3835	EVM0016485.1;EVM0016556.1;EVM0028103.1
GO:1901363	heterocyclic compound binding	MF	13	219	0.151514	0.3835	EVM0001152.1;EVM0002845.1;EVM0003038.1;EVM0003513.1;EVM0005066.1;EVM0009882.3;EVM0013723.1;EVM0015090.1;EVM0017309.1;EVM0018417.1;EVM0021390.1;EVM0025830.1;EVM0040220.1
GO:0016835	carbon-oxygen lyase activity	MF	2	16	0.154252	0.3835	EVM0018417.1;EVM0040220.1
GO:0097159	organic cyclic compound binding	MF	13	222	0.16347	0.3835	EVM0001152.1;EVM0002845.1;EVM0003038.1;EVM0003513.1;EVM0005066.1;EVM0009882.3;EVM0013723.1;EVM0015090.1;EVM0017309.1;EVM0018417.1;EVM0021390.1;EVM0025830.1;EVM0040220.1
GO:0000295	adenine nucleotide transmembrane transporter activity	MF	1	4	0.165035	0.3835	EVM0003191.1
GO:0001671	ATPase activator activity	MF	1	4	0.165035	0.3835	EVM0016073.1
GO:0004564	beta-fructofuranosidase activity	MF	1	4	0.165035	0.3835	EVM0029129.2
GO:0004806	triglyceride lipase activity	MF	1	4	0.165035	0.3835	EVM0026401.1
GO:0005337	nucleoside transmembrane transporter activity	MF	1	4	0.165035	0.3835	EVM0003191.1
GO:0005346	purine ribonucleotide transmembrane transporter activity	MF	1	4	0.165035	0.3835	EVM0003191.1
GO:0008970	phosphatidylcholine 1-acylhydrolase activity	MF	1	4	0.165035	0.3835	EVM0026401.1
GO:0009931	calcium-dependent protein serine/threonine kinase activity	MF	1	4	0.165035	0.3835	EVM0021099.1
GO:0010857	calcium-dependent protein kinase activity	MF	1	4	0.165035	0.3835	EVM0021099.1
GO:0015116	sulfate transmembrane transporter activity	MF	1	4	0.165035	0.3835	EVM0019280.1
GO:0015211	purine nucleoside transmembrane transporter activity	MF	1	4	0.165035	0.3835	EVM0003191.1
GO:0015215	nucleotide transmembrane transporter activity	MF	1	4	0.165035	0.3835	EVM0003191.1
GO:0015216	purine nucleotide transmembrane transporter activity	MF	1	4	0.165035	0.3835	EVM0003191.1
GO:0015932	nucleobase-containing compound transmembrane transporter activity	MF	1	4	0.165035	0.3835	EVM0003191.1
GO:0051087	chaperone binding	MF	1	4	0.165035	0.3835	EVM0016073.1
GO:0060590	ATPase regulator activity	MF	1	4	0.165035	0.3835	EVM0016073.1
GO:0070696	transmembrane receptor protein serine/threonine kinase binding	MF	1	4	0.165035	0.3835	EVM0013723.1
GO:0003676	nucleic acid binding	MF	11	182	0.165511	0.3835	EVM0001152.1;EVM0002845.1;EVM0003038.1;EVM0003513.1;EVM0005066.1;EVM0009882.3;EVM0013723.1;EVM0015090.1;EVM0017309.1;EVM0021390.1;EVM0025830.1
GO:0001228	transcriptional activator activity, RNA polymerase II transcription regulatory region sequence-specific binding	MF	1	5	0.201918	0.440518	EVM0009882.3
GO:0008483	transaminase activity	MF	1	5	0.201918	0.440518	EVM0036692.3
GO:0015605	organophosphate ester transmembrane transporter activity	MF	1	5	0.201918	0.440518	EVM0003191.1
GO:0016769	transferase activity, transferring nitrogenous groups	MF	1	5	0.201918	0.440518	EVM0036692.3
GO:0019843	rRNA binding	MF	1	5	0.201918	0.440518	EVM0013723.1
GO:0005488	binding	MF	24	467	0.204029	0.440518	EVM0001152.1;EVM0002845.1;EVM0002909.1;EVM0003038.1;EVM0003513.1;EVM0004099.1;EVM0005066.1;EVM0009882.3;EVM0013355.1;EVM0013723.1;EVM0014551.1;EVM0014956.1;EVM0015090.1;EVM0015734.1;EVM0016073.1;EVM0017309.1;EVM0018417.1;EVM0019473.1;EVM0020925.1;EVM0021099.1;EVM0021390.1;EVM0025830.1;EVM0037363.1;EVM0040220.1
GO:0016829	lyase activity	MF	3	36	0.208707	0.445554	EVM0018417.1;EVM0024575.1;EVM0040220.1
GO:0004312	fatty acid synthase activity	MF	1	6	0.237199	0.474398	EVM0016485.1
GO:0004527	exonuclease activity	MF	1	6	0.237199	0.474398	EVM0002909.1
GO:0004683	calmodulin-dependent protein kinase activity	MF	1	6	0.237199	0.474398	EVM0021099.1
GO:0008081	phosphoric diester hydrolase activity	MF	1	6	0.237199	0.474398	EVM0002909.1
GO:0016407	acetyltransferase activity	MF	1	6	0.237199	0.474398	EVM0016556.1
GO:1901505	carbohydrate derivative transporter activity	MF	1	6	0.237199	0.474398	EVM0003191.1
GO:0003723	RNA binding	MF	2	23	0.268924	0.514798	EVM0003038.1;EVM0013723.1
GO:0003729	mRNA binding	MF	1	7	0.270946	0.514798	EVM0003038.1
GO:0003735	structural constituent of ribosome	MF	1	7	0.270946	0.514798	EVM0013723.1
GO:0044822	poly(A) RNA binding	MF	1	7	0.270946	0.514798	EVM0003038.1
GO:0060589	nucleoside-triphosphatase regulator activity	MF	1	7	0.270946	0.514798	EVM0016073.1
GO:0003677	DNA binding	MF	9	162	0.277449	0.521933	EVM0001152.1;EVM0002845.1;EVM0003513.1;EVM0005066.1;EVM0009882.3;EVM0015090.1;EVM0017309.1;EVM0021390.1;EVM0025830.1
GO:0008144	drug binding	MF	2	24	0.285633	0.526896	EVM0018417.1;EVM0040220.1
GO:0016747	transferase activity, transferring acyl groups other than amino-acyl groups	MF	2	24	0.285633	0.526896	EVM0016485.1;EVM0016556.1
GO:0004620	phospholipase activity	MF	1	8	0.303225	0.543516	EVM0026401.1
GO:0016838	carbon-oxygen lyase activity, acting on phosphates	MF	1	8	0.303225	0.543516	EVM0040220.1
GO:0019904	protein domain specific binding	MF	1	8	0.303225	0.543516	EVM0037363.1
GO:0016627	oxidoreductase activity, acting on the CH-CH group of donors	MF	1	9	0.334098	0.582373	EVM0005315.1
GO:0016831	carboxy-lyase activity	MF	1	9	0.334098	0.582373	EVM0024575.1
GO:1901677	phosphate transmembrane transporter activity	MF	1	9	0.334098	0.582373	EVM0003191.1
GO:0016491	oxidoreductase activity	MF	8	152	0.351213	0.60664	EVM0005315.1;EVM0010841.1;EVM0014837.1;EVM0019367.1;EVM0022318.1;EVM0026840.1;EVM0030062.1;EVM0037363.1
GO:0003682	chromatin binding	MF	1	10	0.363626	0.616865	EVM0009882.3
GO:0005319	lipid transporter activity	MF	1	10	0.363626	0.616865	EVM0013355.1
GO:0008514	organic anion transmembrane transporter activity	MF	2	29	0.368198	0.619094	EVM0003191.1;EVM0006813.1
GO:0005516	calmodulin binding	MF	2	30	0.384343	0.636363	EVM0013355.1;EVM0021099.1
GO:0005198	structural molecule activity	MF	1	11	0.391866	0.636363	EVM0013723.1
GO:0008047	enzyme activator activity	MF	1	11	0.391866	0.636363	EVM0016073.1
GO:0033612	receptor serine/threonine kinase binding	MF	1	11	0.391866	0.636363	EVM0013723.1
GO:0048037	cofactor binding	MF	2	33	0.431693	0.695099	EVM0018417.1;EVM0040220.1
GO:0008757	S-adenosylmethionine-dependent methyltransferase activity	MF	1	13	0.444701	0.698291	EVM0005768.1
GO:0015171	amino acid transmembrane transporter activity	MF	1	13	0.444701	0.698291	EVM0006813.1
GO:0016830	carbon-carbon lyase activity	MF	1	13	0.444701	0.698291	EVM0024575.1
GO:0046914	transition metal ion binding	MF	2	37	0.491794	0.761235	EVM0002909.1;EVM0018417.1
GO:0005507	copper ion binding	MF	1	15	0.493018	0.761235	EVM0018417.1
GO:0005515	protein binding	MF	9	195	0.496806	0.761235	EVM0009882.3;EVM0013355.1;EVM0013723.1;EVM0014551.1;EVM0016073.1;EVM0019473.1;EVM0021099.1;EVM0021390.1;EVM0037363.1
GO:0004518	nuclease activity	MF	1	16	0.515603	0.765348	EVM0002909.1
GO:0008168	methyltransferase activity	MF	1	16	0.515603	0.765348	EVM0005768.1
GO:0016298	lipase activity	MF	1	16	0.515603	0.765348	EVM0026401.1
GO:0016741	transferase activity, transferring one-carbon groups	MF	1	16	0.515603	0.765348	EVM0005768.1
GO:0008270	zinc ion binding	MF	1	17	0.537198	0.791222	EVM0002909.1
GO:0043168	anion binding	MF	2	41	0.547884	0.796923	EVM0018417.1;EVM0040220.1
GO:0004553	hydrolase activity, hydrolyzing O-glycosyl compounds	MF	3	65	0.554848	0.796923	EVM0001770.1;EVM0028014.1;EVM0029129.2
GO:0016798	hydrolase activity, acting on glycosyl bonds	MF	3	65	0.554848	0.796923	EVM0001770.1;EVM0028014.1;EVM0029129.2
GO:0052689	carboxylic ester hydrolase activity	MF	1	18	0.557846	0.796923	EVM0026401.1
GO:0044877	macromolecular complex binding	MF	1	19	0.577588	0.818968	EVM0009882.3
GO:0036094	small molecule binding	MF	2	44	0.587112	0.826306	EVM0018417.1;EVM0040220.1
GO:0015926	glucosidase activity	MF	1	20	0.596463	0.833294	EVM0029129.2
GO:0005342	organic acid transmembrane transporter activity	MF	1	22	0.631761	0.863522	EVM0006813.1
GO:0046943	carboxylic acid transmembrane transporter activity	MF	1	22	0.631761	0.863522	EVM0006813.1
GO:0016705	oxidoreductase activity, acting on paired donors, with incorporation or reduction of molecular oxygen	MF	2	48	0.635522	0.863522	EVM0010841.1;EVM0030062.1
GO:0000975	regulatory region DNA binding	MF	3	74	0.645369	0.863522	EVM0003513.1;EVM0009882.3;EVM0017309.1
GO:0001067	regulatory region nucleic acid binding	MF	3	74	0.645369	0.863522	EVM0003513.1;EVM0009882.3;EVM0017309.1
GO:0044212	transcription regulatory region DNA binding	MF	3	74	0.645369	0.863522	EVM0003513.1;EVM0009882.3;EVM0017309.1
GO:0016765	transferase activity, transferring alkyl or aryl (other than methyl) groups	MF	1	24	0.664019	0.879617	EVM0018417.1
GO:0016462	pyrophosphatase activity	MF	2	51	0.668912	0.879617	EVM0002909.1;EVM0030647.1
GO:0005102	receptor binding	MF	1	25	0.67909	0.879617	EVM0013723.1
GO:0004842	ubiquitin-protein transferase activity	MF	2	53	0.689805	0.879617	EVM0013723.1;EVM0032910.1
GO:0016817	hydrolase activity, acting on acid anhydrides	MF	2	53	0.689805	0.879617	EVM0002909.1;EVM0030647.1
GO:0016818	hydrolase activity, acting on acid anhydrides, in phosphorus-containing anhydrides	MF	2	53	0.689805	0.879617	EVM0002909.1;EVM0030647.1
GO:0019787	ubiquitin-like protein transferase activity	MF	2	53	0.689805	0.879617	EVM0013723.1;EVM0032910.1
GO:0000981	RNA polymerase II transcription factor activity, sequence-specific DNA binding	MF	1	27	0.707267	0.894649	EVM0009882.3
GO:0004675	transmembrane receptor protein serine/threonine kinase activity	MF	1	28	0.720428	0.894649	EVM0033809.1
GO:0030234	enzyme regulator activity	MF	1	28	0.720428	0.894649	EVM0016073.1
GO:0042578	phosphoric ester hydrolase activity	MF	1	28	0.720428	0.894649	EVM0002909.1
GO:0042803	protein homodimerization activity	MF	1	29	0.733008	0.90436	EVM0019473.1
GO:0019199	transmembrane receptor protein kinase activity	MF	1	31	0.756521	0.927349	EVM0033809.1
GO:0061630	ubiquitin protein ligase activity	MF	1	32	0.767502	0.928825	EVM0032910.1
GO:0061659	ubiquitin-like protein ligase activity	MF	1	32	0.767502	0.928825	EVM0032910.1
GO:0098772	molecular function regulator	MF	1	33	0.777997	0.935565	EVM0016073.1
GO:0004888	transmembrane signaling receptor activity	MF	1	34	0.788025	0.935779	EVM0033809.1
GO:0099600	transmembrane receptor activity	MF	1	34	0.788025	0.935779	EVM0033809.1
GO:0004872	receptor activity	MF	1	36	0.806764	0.946205	EVM0033809.1
GO:0038023	signaling receptor activity	MF	1	36	0.806764	0.946205	EVM0033809.1
GO:0016788	hydrolase activity, acting on ester bonds	MF	2	70	0.827279	0.960863	EVM0002909.1;EVM0026401.1
GO:0060089	molecular transducer activity	MF	1	39	0.83186	0.960863	EVM0033809.1
GO:0022892	substrate-specific transporter activity	MF	4	129	0.838252	0.960863	EVM0003191.1;EVM0006813.1;EVM0013355.1;EVM0019280.1
GO:0046983	protein dimerization activity	MF	1	40	0.839491	0.960863	EVM0019473.1
GO:0042623	ATPase activity, coupled	MF	1	41	0.846781	0.963403	EVM0030647.1
GO:0004674	protein serine/threonine kinase activity	MF	3	108	0.870288	0.976102	EVM0010814.1;EVM0021099.1;EVM0033809.1
GO:0008509	anion transmembrane transporter activity	MF	3	109	0.874438	0.976102	EVM0003191.1;EVM0006813.1;EVM0019280.1
GO:0015075	ion transmembrane transporter activity	MF	3	110	0.878474	0.976102	EVM0003191.1;EVM0006813.1;EVM0019280.1
GO:0016887	ATPase activity	MF	1	46	0.878624	0.976102	EVM0030647.1
GO:0004871	signal transducer activity	MF	1	47	0.884162	0.976102	EVM0033809.1
GO:0017111	nucleoside-triphosphatase activity	MF	1	48	0.889453	0.976102	EVM0030647.1
GO:0042802	identical protein binding	MF	1	50	0.899331	0.976102	EVM0019473.1
GO:0004497	monooxygenase activity	MF	1	52	0.90834	0.976102	EVM0010841.1
GO:0016787	hydrolase activity	MF	6	209	0.919978	0.976102	EVM0001770.1;EVM0002909.1;EVM0026401.1;EVM0028014.1;EVM0029129.2;EVM0030647.1
GO:0022891	substrate-specific transmembrane transporter activity	MF	3	123	0.921533	0.976102	EVM0003191.1;EVM0006813.1;EVM0019280.1
GO:0004672	protein kinase activity	MF	3	125	0.926788	0.976102	EVM0010814.1;EVM0021099.1;EVM0033809.1
GO:0016740	transferase activity	MF	11	346	0.929978	0.976102	EVM0005768.1;EVM0010814.1;EVM0013723.1;EVM0016485.1;EVM0016556.1;EVM0018417.1;EVM0021099.1;EVM0028103.1;EVM0032910.1;EVM0033809.1;EVM0036692.3
GO:0005215	transporter activity	MF	4	164	0.945131	0.976102	EVM0003191.1;EVM0006813.1;EVM0013355.1;EVM0019280.1
GO:0015103	inorganic anion transmembrane transporter activity	MF	2	103	0.950929	0.976102	EVM0006813.1;EVM0019280.1
GO:0015114	phosphate ion transmembrane transporter activity	MF	2	103	0.950929	0.976102	EVM0006813.1;EVM0019280.1
GO:0015318	inorganic solute uptake transmembrane transporter activity	MF	2	103	0.950929	0.976102	EVM0006813.1;EVM0019280.1
GO:0015563	uptake transmembrane transporter activity	MF	2	103	0.950929	0.976102	EVM0006813.1;EVM0019280.1
GO:0016773	phosphotransferase activity, alcohol group as acceptor	MF	3	138	0.953904	0.976102	EVM0010814.1;EVM0021099.1;EVM0033809.1
GO:0016301	kinase activity	MF	3	139	0.955553	0.976102	EVM0010814.1;EVM0021099.1;EVM0033809.1
GO:0016772	transferase activity, transferring phosphorus-containing groups	MF	3	149	0.969313	0.982532	EVM0010814.1;EVM0021099.1;EVM0033809.1
GO:0003824	catalytic activity	MF	27	765	0.974147	0.982532	EVM0001770.1;EVM0002909.1;EVM0005315.1;EVM0005768.1;EVM0010814.1;EVM0010841.1;EVM0013723.1;EVM0014837.1;EVM0016485.1;EVM0016556.1;EVM0018417.1;EVM0019367.1;EVM0021099.1;EVM0022318.1;EVM0024575.1;EVM0026401.1;EVM0026840.1;EVM0028014.1;EVM0028103.1;EVM0029129.2;EVM0030062.1;EVM0030647.1;EVM0032910.1;EVM0033809.1;EVM0036692.3;EVM0037363.1;EVM0040220.1
GO:0022857	transmembrane transporter activity	MF	3	157	0.977361	0.982532	EVM0003191.1;EVM0006813.1;EVM0019280.1
GO:0003674	molecular_function	MF	58	1317	1	1	EVM0001152.1;EVM0001770.1;EVM0002845.1;EVM0002909.1;EVM0003038.1;EVM0003191.1;EVM0003513.1;EVM0004099.1;EVM0005066.1;EVM0005315.1;EVM0005768.1;EVM0006550.1;EVM0006813.1;EVM0009602.1;EVM0009734.1;EVM0009882.3;EVM0010342.1;EVM0010814.1;EVM0010841.1;EVM0013355.1;EVM0013723.1;EVM0014551.1;EVM0014837.1;EVM0014956.1;EVM0015090.1;EVM0015734.1;EVM0016073.1;EVM0016485.1;EVM0016556.1;EVM0017309.1;EVM001841…
GO:0043231	intracellular membrane-bounded organelle	CC	53	817	0.000142711	0.0105652	EVM0001152.1;EVM0001582.1;EVM0001770.1;EVM0002189.1;EVM0002845.1;EVM0003038.1;EVM0003191.1;EVM0003513.1;EVM0005066.1;EVM0005315.1;EVM0005768.1;EVM0009602.1;EVM0009734.1;EVM0009799.1;EVM0009882.3;EVM0010841.1;EVM0013355.1;EVM0013723.1;EVM0013747.1;EVM0014551.1;EVM0014837.1;EVM0014956.1;EVM0015734.1;EVM0016073.1;EVM0016145.1;EVM0016556.1;EVM0017309.1;EVM0018417.1;EVM0019130.1;EVM0019280.1;EVM001936…
GO:0043227	membrane-bounded organelle	CC	53	821	0.000171792	0.0105652	EVM0001152.1;EVM0001582.1;EVM0001770.1;EVM0002189.1;EVM0002845.1;EVM0003038.1;EVM0003191.1;EVM0003513.1;EVM0005066.1;EVM0005315.1;EVM0005768.1;EVM0009602.1;EVM0009734.1;EVM0009799.1;EVM0009882.3;EVM0010841.1;EVM0013355.1;EVM0013723.1;EVM0013747.1;EVM0014551.1;EVM0014837.1;EVM0014956.1;EVM0015734.1;EVM0016073.1;EVM0016145.1;EVM0016556.1;EVM0017309.1;EVM0018417.1;EVM0019130.1;EVM0019280.1;EVM001936…
GO:0043229	intracellular organelle	CC	53	837	0.000353823	0.0118827	EVM0001152.1;EVM0001582.1;EVM0001770.1;EVM0002189.1;EVM0002845.1;EVM0003038.1;EVM0003191.1;EVM0003513.1;EVM0005066.1;EVM0005315.1;EVM0005768.1;EVM0009602.1;EVM0009734.1;EVM0009799.1;EVM0009882.3;EVM0010841.1;EVM0013355.1;EVM0013723.1;EVM0013747.1;EVM0014551.1;EVM0014837.1;EVM0014956.1;EVM0015734.1;EVM0016073.1;EVM0016145.1;EVM0016556.1;EVM0017309.1;EVM0018417.1;EVM0019130.1;EVM0019280.1;EVM001936…
GO:0043226	organelle	CC	53	839	0.000386428	0.0118827	EVM0001152.1;EVM0001582.1;EVM0001770.1;EVM0002189.1;EVM0002845.1;EVM0003038.1;EVM0003191.1;EVM0003513.1;EVM0005066.1;EVM0005315.1;EVM0005768.1;EVM0009602.1;EVM0009734.1;EVM0009799.1;EVM0009882.3;EVM0010841.1;EVM0013355.1;EVM0013723.1;EVM0013747.1;EVM0014551.1;EVM0014837.1;EVM0014956.1;EVM0015734.1;EVM0016073.1;EVM0016145.1;EVM0016556.1;EVM0017309.1;EVM0018417.1;EVM0019130.1;EVM0019280.1;EVM001936…
GO:0009534	chloroplast thylakoid	CC	7	33	0.000685848	0.0140599	EVM0013355.1;EVM0014837.1;EVM0019367.1;EVM0020184.1;EVM0022318.1;EVM0026840.1;EVM0037363.1
GO:0031976	plastid thylakoid	CC	7	33	0.000685848	0.0140599	EVM0013355.1;EVM0014837.1;EVM0019367.1;EVM0020184.1;EVM0022318.1;EVM0026840.1;EVM0037363.1
GO:0031984	organelle subcompartment	CC	12	92	0.000967617	0.0170024	EVM0003191.1;EVM0005768.1;EVM0010841.1;EVM0013355.1;EVM0013747.1;EVM0014837.1;EVM0019367.1;EVM0020184.1;EVM0022318.1;EVM0026840.1;EVM0030062.1;EVM0037363.1
GO:0044424	intracellular part	CC	57	975	0.00154792	0.0228474	EVM0001152.1;EVM0001582.1;EVM0001770.1;EVM0002189.1;EVM0002845.1;EVM0002909.1;EVM0003038.1;EVM0003191.1;EVM0003513.1;EVM0005066.1;EVM0005164.1;EVM0005315.1;EVM0005768.1;EVM0009602.1;EVM0009734.1;EVM0009799.1;EVM0009882.3;EVM0010841.1;EVM0013355.1;EVM0013723.1;EVM0013747.1;EVM0014551.1;EVM0014837.1;EVM0014956.1;EVM0015734.1;EVM0016073.1;EVM0016145.1;EVM0016556.1;EVM0017309.1;EVM0017937.1;EVM001841…
GO:0009579	thylakoid	CC	7	38	0.00167176	0.0228474	EVM0013355.1;EVM0014837.1;EVM0019367.1;EVM0020184.1;EVM0022318.1;EVM0026840.1;EVM0037363.1
GO:0005622	intracellular	CC	57	982	0.00206801	0.0254365	EVM0001152.1;EVM0001582.1;EVM0001770.1;EVM0002189.1;EVM0002845.1;EVM0002909.1;EVM0003038.1;EVM0003191.1;EVM0003513.1;EVM0005066.1;EVM0005164.1;EVM0005315.1;EVM0005768.1;EVM0009602.1;EVM0009734.1;EVM0009799.1;EVM0009882.3;EVM0010841.1;EVM0013355.1;EVM0013723.1;EVM0013747.1;EVM0014551.1;EVM0014837.1;EVM0014956.1;EVM0015734.1;EVM0016073.1;EVM0016145.1;EVM0016556.1;EVM0017309.1;EVM0017937.1;EVM001841…
GO:0009570	chloroplast stroma	CC	8	71	0.0176702	0.19606	EVM0014837.1;EVM0018417.1;EVM0019367.1;EVM0022318.1;EVM0026840.1;EVM0036692.3;EVM0037363.1;EVM0040220.1
GO:0009532	plastid stroma	CC	8	72	0.0191278	0.19606	EVM0014837.1;EVM0018417.1;EVM0019367.1;EVM0022318.1;EVM0026840.1;EVM0036692.3;EVM0037363.1;EVM0040220.1
GO:0005634	nucleus	CC	24	340	0.0211183	0.199811	EVM0001152.1;EVM0001770.1;EVM0002845.1;EVM0003038.1;EVM0003513.1;EVM0005066.1;EVM0009602.1;EVM0009734.1;EVM0009882.3;EVM0013723.1;EVM0014551.1;EVM0014956.1;EVM0015734.1;EVM0016073.1;EVM0016145.1;EVM0016556.1;EVM0017309.1;EVM0019473.1;EVM0020100.1;EVM0021099.1;EVM0021390.1;EVM0024257.1;EVM0024575.1;EVM0028014.1
GO:0012505	endomembrane system	CC	14	176	0.0348906	0.304836	EVM0001582.1;EVM0002189.1;EVM0003191.1;EVM0005768.1;EVM0009799.1;EVM0010841.1;EVM0013355.1;EVM0013747.1;EVM0019130.1;EVM0025444.1;EVM0028324.1;EVM0028346.1;EVM0030062.1;EVM0039247.1
GO:0044434	chloroplast part	CC	10	112	0.0371752	0.304836	EVM0013355.1;EVM0014837.1;EVM0018417.1;EVM0019367.1;EVM0020184.1;EVM0022318.1;EVM0026840.1;EVM0036692.3;EVM0037363.1;EVM0040220.1
GO:0031227	intrinsic component of endoplasmic reticulum membrane	CC	2	7	0.0410577	0.311985	EVM0003191.1;EVM0013747.1
GO:0044435	plastid part	CC	10	115	0.0435852	0.311985	EVM0013355.1;EVM0014837.1;EVM0018417.1;EVM0019367.1;EVM0020184.1;EVM0022318.1;EVM0026840.1;EVM0036692.3;EVM0037363.1;EVM0040220.1
GO:0045273	respiratory chain complex II	CC	1	1	0.0481928	0.311985	EVM0005315.1
GO:0045281	succinate dehydrogenase complex	CC	1	1	0.0481928	0.311985	EVM0005315.1
GO:0005783	endoplasmic reticulum	CC	8	87	0.0524537	0.32259	EVM0002189.1;EVM0003191.1;EVM0009799.1;EVM0010841.1;EVM0013747.1;EVM0025444.1;EVM0028324.1;EVM0030062.1
GO:0044444	cytoplasmic part	CC	36	615	0.0661973	0.358025	EVM0001582.1;EVM0001770.1;EVM0002189.1;EVM0002909.1;EVM0003191.1;EVM0005164.1;EVM0005315.1;EVM0005768.1;EVM0009799.1;EVM0010841.1;EVM0013355.1;EVM0013723.1;EVM0013747.1;EVM0014837.1;EVM0016073.1;EVM0018417.1;EVM0019130.1;EVM0019280.1;EVM0019367.1;EVM0020184.1;EVM0022318.1;EVM0024575.1;EVM0025444.1;EVM0026401.1;EVM0026840.1;EVM0028014.1;EVM0028324.1;EVM0028346.1;EVM0029129.2;EVM0030062.1;EVM003064…
GO:0005737	cytoplasm	CC	41	726	0.0772022	0.358025	EVM0001582.1;EVM0001770.1;EVM0002189.1;EVM0002909.1;EVM0003191.1;EVM0005164.1;EVM0005315.1;EVM0005768.1;EVM0009799.1;EVM0010841.1;EVM0013355.1;EVM0013723.1;EVM0013747.1;EVM0014837.1;EVM0014956.1;EVM0015734.1;EVM0016073.1;EVM0017937.1;EVM0018417.1;EVM0019130.1;EVM0019280.1;EVM0019367.1;EVM0020184.1;EVM0021099.1;EVM0022318.1;EVM0024575.1;EVM0025444.1;EVM0026401.1;EVM0026840.1;EVM0028014.1;EVM002832…
GO:0005794	Golgi apparatus	CC	7	81	0.0891083	0.358025	EVM0001582.1;EVM0003191.1;EVM0005768.1;EVM0013355.1;EVM0019130.1;EVM0028346.1;EVM0039247.1
GO:0022625	cytosolic large ribosomal subunit	CC	1	2	0.0940976	0.358025	EVM0013723.1
GO:0030173	integral component of Golgi membrane	CC	1	2	0.0940976	0.358025	EVM0003191.1
GO:0031228	intrinsic component of Golgi membrane	CC	1	2	0.0940976	0.358025	EVM0003191.1
GO:0033095	aleurone grain	CC	1	2	0.0940976	0.358025	EVM0042134.1
GO:0005789	endoplasmic reticulum membrane	CC	4	37	0.0983435	0.358025	EVM0003191.1;EVM0010841.1;EVM0013747.1;EVM0030062.1
GO:0042175	nuclear outer membrane-endoplasmic reticulum membrane network	CC	4	37	0.0983435	0.358025	EVM0003191.1;EVM0010841.1;EVM0013747.1;EVM0030062.1
GO:0098827	endoplasmic reticulum subcompartment	CC	4	37	0.0983435	0.358025	EVM0003191.1;EVM0010841.1;EVM0013747.1;EVM0030062.1
GO:0005623	cell	CC	63	1251	0.102206	0.358025	EVM0001152.1;EVM0001582.1;EVM0001770.1;EVM0002189.1;EVM0002845.1;EVM0002909.1;EVM0003038.1;EVM0003191.1;EVM0003513.1;EVM0005066.1;EVM0005164.1;EVM0005315.1;EVM0005768.1;EVM0009602.1;EVM0009734.1;EVM0009799.1;EVM0009882.3;EVM0010814.1;EVM0010841.1;EVM0010967.1;EVM0011080.1;EVM0013355.1;EVM0013723.1;EVM0013747.1;EVM0014551.1;EVM0014837.1;EVM0014956.1;EVM0015734.1;EVM0016073.1;EVM0016145.1;EVM001620…
GO:0044464	cell part	CC	63	1251	0.102206	0.358025	EVM0001152.1;EVM0001582.1;EVM0001770.1;EVM0002189.1;EVM0002845.1;EVM0002909.1;EVM0003038.1;EVM0003191.1;EVM0003513.1;EVM0005066.1;EVM0005164.1;EVM0005315.1;EVM0005768.1;EVM0009602.1;EVM0009734.1;EVM0009799.1;EVM0009882.3;EVM0010814.1;EVM0010841.1;EVM0010967.1;EVM0011080.1;EVM0013355.1;EVM0013723.1;EVM0013747.1;EVM0014551.1;EVM0014837.1;EVM0014956.1;EVM0015734.1;EVM0016073.1;EVM0016145.1;EVM001620…
GO:0005730	nucleolus	CC	3	24	0.10505	0.358025	EVM0003513.1;EVM0017309.1;EVM0024575.1
GO:0055035	plastid thylakoid membrane	CC	3	24	0.10505	0.358025	EVM0019367.1;EVM0020184.1;EVM0037363.1
GO:0044446	intracellular organelle part	CC	21	338	0.109493	0.358025	EVM0003191.1;EVM0003513.1;EVM0005768.1;EVM0010841.1;EVM0013355.1;EVM0013723.1;EVM0013747.1;EVM0014837.1;EVM0016073.1;EVM0017309.1;EVM0018417.1;EVM0019367.1;EVM0020184.1;EVM0022318.1;EVM0024575.1;EVM0026840.1;EVM0030062.1;EVM0030647.1;EVM0036692.3;EVM0037363.1;EVM0040220.1
GO:0044422	organelle part	CC	21	340	0.115072	0.358025	EVM0003191.1;EVM0003513.1;EVM0005768.1;EVM0010841.1;EVM0013355.1;EVM0013723.1;EVM0013747.1;EVM0014837.1;EVM0016073.1;EVM0017309.1;EVM0018417.1;EVM0019367.1;EVM0020184.1;EVM0022318.1;EVM0024575.1;EVM0026840.1;EVM0030062.1;EVM0030647.1;EVM0036692.3;EVM0037363.1;EVM0040220.1
GO:0042651	thylakoid membrane	CC	3	25	0.11543	0.358025	EVM0019367.1;EVM0020184.1;EVM0037363.1
GO:0034357	photosynthetic membrane	CC	3	26	0.126184	0.358025	EVM0019367.1;EVM0020184.1;EVM0037363.1
GO:0031300	intrinsic component of organelle membrane	CC	2	13	0.126766	0.358025	EVM0003191.1;EVM0013747.1
GO:0044436	thylakoid part	CC	3	27	0.137289	0.358025	EVM0019367.1;EVM0020184.1;EVM0037363.1
GO:0005811	lipid particle	CC	1	3	0.137821	0.358025	EVM0009799.1
GO:0015934	large ribosomal subunit	CC	1	3	0.137821	0.358025	EVM0013723.1
GO:0031977	thylakoid lumen	CC	1	3	0.137821	0.358025	EVM0037363.1
GO:0044232	organelle membrane contact site	CC	1	3	0.137821	0.358025	EVM0013747.1
GO:0070469	respiratory chain	CC	1	3	0.137821	0.358025	EVM0005315.1
GO:0098803	respiratory chain complex	CC	1	3	0.137821	0.358025	EVM0005315.1
GO:1990204	oxidoreductase complex	CC	1	3	0.137821	0.358025	EVM0005315.1
GO:0044432	endoplasmic reticulum part	CC	4	42	0.139717	0.358025	EVM0003191.1;EVM0010841.1;EVM0013747.1;EVM0030062.1
GO:0098791	Golgi subcompartment	CC	3	29	0.160452	0.401352	EVM0003191.1;EVM0005768.1;EVM0013355.1
GO:0000322	storage vacuole	CC	1	4	0.179466	0.401352	EVM0002189.1
GO:0000326	protein storage vacuole	CC	1	4	0.179466	0.401352	EVM0002189.1
GO:0005667	transcription factor complex	CC	1	4	0.179466	0.401352	EVM0009882.3
GO:0009509	chromoplast	CC	1	4	0.179466	0.401352	EVM0018417.1
GO:0009897	external side of plasma membrane	CC	1	4	0.179466	0.401352	EVM0002909.1
GO:0030176	integral component of endoplasmic reticulum membrane	CC	1	4	0.179466	0.401352	EVM0003191.1
GO:0044431	Golgi apparatus part	CC	3	32	0.197218	0.433174	EVM0003191.1;EVM0005768.1;EVM0013355.1
GO:0009507	chloroplast	CC	12	193	0.207822	0.448458	EVM0013355.1;EVM0014837.1;EVM0018417.1;EVM0019280.1;EVM0019367.1;EVM0020184.1;EVM0022318.1;EVM0026401.1;EVM0026840.1;EVM0036692.3;EVM0037363.1;EVM0040220.1
GO:0005802	trans-Golgi network	CC	2	19	0.232034	0.489145	EVM0005768.1;EVM0013355.1
GO:0031410	cytoplasmic vesicle	CC	3	35	0.235836	0.489145	EVM0005768.1;EVM0013355.1;EVM0042134.1
GO:0009505	plant-type cell wall	CC	4	52	0.238607	0.489145	EVM0001582.1;EVM0013355.1;EVM0019130.1;EVM0028346.1
GO:0009536	plastid	CC	12	201	0.251451	0.501575	EVM0013355.1;EVM0014837.1;EVM0018417.1;EVM0019280.1;EVM0019367.1;EVM0020184.1;EVM0022318.1;EVM0026401.1;EVM0026840.1;EVM0036692.3;EVM0037363.1;EVM0040220.1
GO:0009986	cell surface	CC	1	6	0.256904	0.501575	EVM0002909.1
GO:0044391	ribosomal subunit	CC	1	6	0.256904	0.501575	EVM0013723.1
GO:0031981	nuclear lumen	CC	4	55	0.27115	0.521117	EVM0003513.1;EVM0016073.1;EVM0017309.1;EVM0024575.1
GO:0048471	perinuclear region of cytoplasm	CC	1	7	0.292878	0.538436	EVM0002909.1
GO:0098552	side of membrane	CC	1	7	0.292878	0.538436	EVM0002909.1
GO:0005739	mitochondrion	CC	4	57	0.293294	0.538436	EVM0005315.1;EVM0018417.1;EVM0029129.2;EVM0030647.1
GO:0031982	vesicle	CC	3	40	0.302686	0.544004	EVM0005768.1;EVM0013355.1;EVM0042134.1
GO:0009535	chloroplast thylakoid membrane	CC	2	23	0.305173	0.544004	EVM0019367.1;EVM0020184.1
GO:0005618	cell wall	CC	6	96	0.314237	0.544383	EVM0001582.1;EVM0010967.1;EVM0013355.1;EVM0019130.1;EVM0028346.1;EVM0028352.1
GO:0030312	external encapsulating structure	CC	6	96	0.314237	0.544383	EVM0001582.1;EVM0010967.1;EVM0013355.1;EVM0019130.1;EVM0028346.1;EVM0028352.1
GO:0016023	cytoplasmic, membrane-bounded vesicle	CC	1	8	0.327137	0.551204	EVM0042134.1
GO:0022626	cytosolic ribosome	CC	1	8	0.327137	0.551204	EVM0013723.1
GO:0031988	membrane-bounded vesicle	CC	1	9	0.359761	0.590008	EVM0042134.1
GO:0044445	cytosolic part	CC	1	9	0.359761	0.590008	EVM0013723.1
GO:0031301	integral component of organelle membrane	CC	1	10	0.390826	0.615596	EVM0003191.1
GO:0043228	non-membrane-bounded organelle	CC	5	86	0.400641	0.615596	EVM0003513.1;EVM0009799.1;EVM0013723.1;EVM0017309.1;EVM0024575.1
GO:0043232	intracellular non-membrane-bounded organelle	CC	5	86	0.400641	0.615596	EVM0003513.1;EVM0009799.1;EVM0013723.1;EVM0017309.1;EVM0024575.1
GO:0031974	membrane-enclosed lumen	CC	4	67	0.406178	0.615596	EVM0003513.1;EVM0016073.1;EVM0017309.1;EVM0024575.1
GO:0043233	organelle lumen	CC	4	67	0.406178	0.615596	EVM0003513.1;EVM0016073.1;EVM0017309.1;EVM0024575.1
GO:0070013	intracellular organelle lumen	CC	4	67	0.406178	0.615596	EVM0003513.1;EVM0016073.1;EVM0017309.1;EVM0024575.1
GO:0000139	Golgi membrane	CC	1	11	0.420407	0.615596	EVM0003191.1
GO:0005743	mitochondrial inner membrane	CC	1	11	0.420407	0.615596	EVM0030647.1
GO:0019898	extrinsic component of membrane	CC	1	11	0.420407	0.615596	EVM0016208.1
GO:0005768	endosome	CC	2	30	0.429194	0.62107	EVM0005768.1;EVM0013355.1
GO:0044428	nuclear part	CC	4	70	0.439809	0.62903	EVM0003513.1;EVM0016073.1;EVM0017309.1;EVM0024575.1
GO:0005840	ribosome	CC	1	12	0.448572	0.634188	EVM0013723.1
GO:0019866	organelle inner membrane	CC	1	13	0.475389	0.664465	EVM0030647.1
GO:0005740	mitochondrial envelope	CC	1	16	0.548372	0.749442	EVM0030647.1
GO:0031966	mitochondrial membrane	CC	1	16	0.548372	0.749442	EVM0030647.1
GO:0005829	cytosol	CC	8	166	0.559679	0.75649	EVM0001582.1;EVM0001770.1;EVM0005164.1;EVM0013723.1;EVM0016073.1;EVM0024575.1;EVM0028014.1;EVM0040220.1
GO:0044429	mitochondrial part	CC	1	18	0.591374	0.790642	EVM0030647.1
GO:0016020	membrane	CC	29	612	0.599612	0.793036	EVM0001582.1;EVM0002189.1;EVM0002909.1;EVM0003191.1;EVM0005315.1;EVM0010814.1;EVM0010841.1;EVM0010967.1;EVM0011080.1;EVM0013355.1;EVM0013747.1;EVM0014956.1;EVM0015734.1;EVM0016073.1;EVM0016208.1;EVM0019280.1;EVM0019367.1;EVM0020184.1;EVM0021099.1;EVM0024575.1;EVM0025444.1;EVM0028324.1;EVM0028352.1;EVM0030062.1;EVM0030647.1;EVM0033809.1;EVM0034614.1;EVM0036692.3;EVM0037363.1
GO:0044425	membrane part	CC	8	174	0.616814	0.807108	EVM0002909.1;EVM0003191.1;EVM0005315.1;EVM0010841.1;EVM0013747.1;EVM0016208.1;EVM0019280.1;EVM0030062.1
GO:0030529	intracellular ribonucleoprotein complex	CC	1	21	0.648428	0.839543	EVM0013723.1
GO:1990904	ribonucleoprotein complex	CC	1	22	0.665643	0.852855	EVM0013723.1
GO:0005654	nucleoplasm	CC	1	23	0.682028	0.86484	EVM0016073.1
GO:1902494	catalytic complex	CC	1	25	0.712463	0.894214	EVM0005315.1
GO:0098796	membrane protein complex	CC	1	26	0.726586	0.902728	EVM0005315.1
GO:0048046	apoplast	CC	2	53	0.737411	0.907016	EVM0013355.1;EVM0036692.3
GO:0000325	plant-type vacuole	CC	1	29	0.764984	0.92815	EVM0002189.1
GO:0071944	cell periphery	CC	20	462	0.769685	0.92815	EVM0001582.1;EVM0002189.1;EVM0002909.1;EVM0010814.1;EVM0010967.1;EVM0011080.1;EVM0013355.1;EVM0014956.1;EVM0015734.1;EVM0016073.1;EVM0016208.1;EVM0019130.1;EVM0019280.1;EVM0021099.1;EVM0025444.1;EVM0028324.1;EVM0028346.1;EVM0028352.1;EVM0033809.1;EVM0036692.3
GO:0005777	peroxisome	CC	1	31	0.78758	0.931464	EVM0036692.3
GO:0042579	microbody	CC	1	31	0.78758	0.931464	EVM0036692.3
GO:0031090	organelle membrane	CC	5	143	0.838976	0.981308	EVM0003191.1;EVM0010841.1;EVM0013747.1;EVM0030062.1;EVM0030647.1
GO:0098588	bounding membrane of organelle	CC	4	123	0.861568	0.981308	EVM0003191.1;EVM0010841.1;EVM0013747.1;EVM0030062.1
GO:0005886	plasma membrane	CC	15	388	0.883286	0.981308	EVM0002189.1;EVM0002909.1;EVM0010814.1;EVM0011080.1;EVM0013355.1;EVM0014956.1;EVM0015734.1;EVM0016073.1;EVM0016208.1;EVM0019280.1;EVM0021099.1;EVM0025444.1;EVM0028324.1;EVM0033809.1;EVM0036692.3
GO:0005887	integral component of plasma membrane	CC	1	47	0.905927	0.981308	EVM0019280.1
GO:0005576	extracellular region	CC	2	79	0.905934	0.981308	EVM0013355.1;EVM0036692.3
GO:0032991	macromolecular complex	CC	3	111	0.916756	0.981308	EVM0005315.1;EVM0009882.3;EVM0013723.1
GO:0044459	plasma membrane part	CC	2	82	0.917034	0.981308	EVM0002909.1;EVM0019280.1
GO:0043234	protein complex	CC	2	86	0.92996	0.981308	EVM0005315.1;EVM0009882.3
GO:0016021	integral component of membrane	CC	2	88	0.935698	0.981308	EVM0003191.1;EVM0019280.1
GO:0005773	vacuole	CC	3	118	0.936134	0.981308	EVM0002189.1;EVM0009799.1;EVM0042134.1
GO:0031224	intrinsic component of membrane	CC	3	121	0.943114	0.981308	EVM0003191.1;EVM0013747.1;EVM0019280.1
GO:0009506	plasmodesma	CC	3	122	0.945283	0.981308	EVM0001582.1;EVM0013355.1;EVM0021099.1
GO:0055044	symplast	CC	3	122	0.945283	0.981308	EVM0001582.1;EVM0013355.1;EVM0021099.1
GO:0005911	cell-cell junction	CC	3	123	0.947376	0.981308	EVM0001582.1;EVM0013355.1;EVM0021099.1
GO:0030054	cell junction	CC	3	124	0.949395	0.981308	EVM0001582.1;EVM0013355.1;EVM0021099.1
GO:0031226	intrinsic component of plasma membrane	CC	1	71	0.972818	0.985967	EVM0019280.1
GO:0031967	organelle envelope	CC	1	75	0.977951	0.985967	EVM0030647.1
GO:0031975	envelope	CC	1	75	0.977951270342044	0.985967	EVM0030647.1
GO:0005575	cellular_component	CC	64	1328	1	1	EVM0001152.1;EVM0001582.1;EVM0001770.1;EVM0002189.1;EVM0002845.1;EVM0002909.1;EVM0003038.1;EVM0003191.1;EVM0003513.1;EVM0005066.1;EVM0005164.1;EVM0005315.1;EVM0005768.1;EVM0009602.1;EVM0009734.1;EVM0009799.1;EVM0009882.3;EVM0010814.1;EVM0010841.1;EVM0010967.1;EVM0011080.1;EVM0013355.1;EVM0013723.1;EVM0013747.1;EVM0014551.1;EVM0014837.1;EVM0014956.1;EVM0015734.1;EVM0016073.1;EVM0016145.1;EVM001620…
Down-regulated genes
GO ID	GO Term	Ontology	GeneRatio	BgRatio	Pvalue	FDR	Gene ID
GO:0006468	protein phosphorylation	BP	50	129	1.97842e-07	0.000327034	EVM0000792.1;EVM0001144.1;EVM0001598.2;EVM0004963.1;EVM0005254.1;EVM0005895.1;EVM0006394.1;EVM0007937.1;EVM0009613.1;EVM0010054.1;EVM0010214.1;EVM0010572.1;EVM0010853.1;EVM0011136.1;EVM0011938.1;EVM0014773.1;EVM0015199.1;EVM0015801.1;EVM0015884.2;EVM0016059.1;EVM0017193.1;EVM0017217.1;EVM0019745.1;EVM0020245.1;EVM0020519.1;EVM0020602.1;EVM0021418.1;EVM0023667.1;EVM0024902.1;EVM0025678.1;EVM002604…
GO:0009605	response to external stimulus	BP	87	279	5.24415e-07	0.000433429	EVM0000394.1;EVM0000909.1;EVM0001144.1;EVM0001421.1;EVM0001598.2;EVM0001721.1;EVM0001734.1;EVM0002808.1;EVM0002928.1;EVM0003303.1;EVM0003952.1;EVM0006180.1;EVM0006394.1;EVM0006450.1;EVM0007234.1;EVM0007412.1;EVM0008119.1;EVM0008769.1;EVM0009639.1;EVM0010054.1;EVM0010214.1;EVM0010853.1;EVM0011851.1;EVM0011909.1;EVM0012141.1;EVM0012515.1;EVM0013295.1;EVM0013974.1;EVM0014163.1;EVM0014384.1;EVM001454…
GO:0016310	phosphorylation	BP	54	149	8.15796e-07	0.000449504	EVM0000792.1;EVM0001144.1;EVM0001598.2;EVM0004963.1;EVM0005254.1;EVM0005895.1;EVM0006394.1;EVM0007079.1;EVM0007937.1;EVM0009613.1;EVM0010054.1;EVM0010214.1;EVM0010572.1;EVM0010853.1;EVM0011136.1;EVM0011938.1;EVM0014773.1;EVM0015199.1;EVM0015801.1;EVM0015884.2;EVM0016059.1;EVM0017193.1;EVM0017217.1;EVM0019745.1;EVM0020024.1;EVM0020245.1;EVM0020519.1;EVM0020602.1;EVM0021418.1;EVM0023359.1;EVM002366…
GO:0006796	phosphate-containing compound metabolic process	BP	67	204	2.13704e-06	0.000618522	EVM0000792.1;EVM0001144.1;EVM0001598.2;EVM0003111.1;EVM0004963.1;EVM0005254.1;EVM0005895.1;EVM0006394.1;EVM0007079.1;EVM0007937.1;EVM0009443.1;EVM0009613.1;EVM0010054.1;EVM0010214.1;EVM0010572.1;EVM0010853.1;EVM0011136.1;EVM0011938.1;EVM0014773.1;EVM0015199.1;EVM0015801.1;EVM0015884.2;EVM0016059.1;EVM0017046.1;EVM0017089.1;EVM0017193.1;EVM0017217.1;EVM0019006.1;EVM0019745.1;EVM0020024.1;EVM002024…
GO:0098542	defense response to other organism	BP	57	165	2.40992e-06	0.000618522	EVM0000909.1;EVM0001144.1;EVM0001421.1;EVM0001598.2;EVM0001721.1;EVM0002928.1;EVM0003952.1;EVM0006180.1;EVM0006394.1;EVM0006450.1;EVM0007234.1;EVM0008119.1;EVM0008769.1;EVM0010054.1;EVM0010214.1;EVM0010853.1;EVM0011851.1;EVM0011909.1;EVM0012141.1;EVM0012515.1;EVM0013295.1;EVM0013974.1;EVM0014384.1;EVM0014540.1;EVM0015065.1;EVM0015715.1;EVM0016059.1;EVM0017020.1;EVM0017193.1;EVM0017755.1;EVM001784…
GO:0006793	phosphorus metabolic process	BP	68	209	2.59908e-06	0.000618522	EVM0000792.1;EVM0001144.1;EVM0001598.2;EVM0003111.1;EVM0004300.1;EVM0004963.1;EVM0005254.1;EVM0005895.1;EVM0006394.1;EVM0007079.1;EVM0007937.1;EVM0009443.1;EVM0009613.1;EVM0010054.1;EVM0010214.1;EVM0010572.1;EVM0010853.1;EVM0011136.1;EVM0011938.1;EVM0014773.1;EVM0015199.1;EVM0015801.1;EVM0015884.2;EVM0016059.1;EVM0017046.1;EVM0017089.1;EVM0017193.1;EVM0017217.1;EVM0019006.1;EVM0019745.1;EVM002002…
GO:0006952	defense response	BP	67	205	2.61927e-06	0.000618522	EVM0000909.1;EVM0001144.1;EVM0001421.1;EVM0001598.2;EVM0001721.1;EVM0002928.1;EVM0003952.1;EVM0006180.1;EVM0006394.1;EVM0006450.1;EVM0007234.1;EVM0008119.1;EVM0008769.1;EVM0008798.1;EVM0010054.1;EVM0010214.1;EVM0010853.1;EVM0011851.1;EVM0011909.1;EVM0011938.1;EVM0012141.1;EVM0012515.1;EVM0013295.1;EVM0013974.1;EVM0014384.1;EVM0014540.1;EVM0015065.1;EVM0015558.1;EVM0015715.1;EVM0016059.1;EVM001702…
GO:0009607	response to biotic stimulus	BP	67	214	1.46715e-05	0.00242521	EVM0000909.1;EVM0001144.1;EVM0001421.1;EVM0001598.2;EVM0001721.1;EVM0002928.1;EVM0003952.1;EVM0006180.1;EVM0006394.1;EVM0006450.1;EVM0007234.1;EVM0007412.1;EVM0008119.1;EVM0008769.1;EVM0009639.1;EVM0010054.1;EVM0010214.1;EVM0010853.1;EVM0011851.1;EVM0011909.1;EVM0012141.1;EVM0012515.1;EVM0013295.1;EVM0013974.1;EVM0014384.1;EVM0014540.1;EVM0015065.1;EVM0015558.1;EVM0015715.1;EVM0016059.1;EVM001702…
GO:0043207	response to external biotic stimulus	BP	67	214	1.46715e-05	0.00242521	EVM0000909.1;EVM0001144.1;EVM0001421.1;EVM0001598.2;EVM0001721.1;EVM0002928.1;EVM0003952.1;EVM0006180.1;EVM0006394.1;EVM0006450.1;EVM0007234.1;EVM0007412.1;EVM0008119.1;EVM0008769.1;EVM0009639.1;EVM0010054.1;EVM0010214.1;EVM0010853.1;EVM0011851.1;EVM0011909.1;EVM0012141.1;EVM0012515.1;EVM0013295.1;EVM0013974.1;EVM0014384.1;EVM0014540.1;EVM0015065.1;EVM0015558.1;EVM0015715.1;EVM0016059.1;EVM001702…
GO:0051707	response to other organism	BP	67	214	1.46715e-05	0.00242521	EVM0000909.1;EVM0001144.1;EVM0001421.1;EVM0001598.2;EVM0001721.1;EVM0002928.1;EVM0003952.1;EVM0006180.1;EVM0006394.1;EVM0006450.1;EVM0007234.1;EVM0007412.1;EVM0008119.1;EVM0008769.1;EVM0009639.1;EVM0010054.1;EVM0010214.1;EVM0010853.1;EVM0011851.1;EVM0011909.1;EVM0012141.1;EVM0012515.1;EVM0013295.1;EVM0013974.1;EVM0014384.1;EVM0014540.1;EVM0015065.1;EVM0015558.1;EVM0015715.1;EVM0016059.1;EVM001702…
GO:0007166	cell surface receptor signaling pathway	BP	21	45	3.84451e-05	0.00577725	EVM0000792.1;EVM0001598.2;EVM0001734.1;EVM0004963.1;EVM0005895.1;EVM0010214.1;EVM0010853.1;EVM0015199.1;EVM0015801.1;EVM0015884.2;EVM0016059.1;EVM0017193.1;EVM0017217.1;EVM0020245.1;EVM0021418.1;EVM0026048.2;EVM0029693.1;EVM0030065.1;EVM0032028.1;EVM0040262.2;EVM0041456.1
GO:0051716	cellular response to stimulus	BP	100	366	5.95877e-05	0.00820821	EVM0000394.1;EVM0000792.1;EVM0001598.2;EVM0001731.1;EVM0001734.1;EVM0002808.1;EVM0002928.1;EVM0003303.1;EVM0003624.1;EVM0003952.1;EVM0004963.1;EVM0005254.1;EVM0005895.1;EVM0007116.1;EVM0007412.1;EVM0007955.1;EVM0008798.1;EVM0009443.1;EVM0009639.1;EVM0010054.1;EVM0010214.1;EVM0010853.1;EVM0011864.1;EVM0011938.1;EVM0012141.1;EVM0012515.1;EVM0013124.1;EVM0013295.1;EVM0013952.1;EVM0013974.1;EVM001404…
GO:0006950	response to stress	BP	124	484	0.000146377	0.0186123	EVM0000394.1;EVM0000909.1;EVM0001144.1;EVM0001421.1;EVM0001598.2;EVM0001721.1;EVM0001734.1;EVM0002808.1;EVM0002928.1;EVM0003319.1;EVM0003624.1;EVM0003952.1;EVM0006180.1;EVM0006394.1;EVM0006450.1;EVM0007234.1;EVM0007412.1;EVM0007624.1;EVM0007955.1;EVM0008119.1;EVM0008769.1;EVM0008798.1;EVM0009443.1;EVM0009613.1;EVM0009803.1;EVM0010054.1;EVM0010214.1;EVM0010272.1;EVM0010720.1;EVM0010853.1;EVM001185…
GO:0050896	response to stimulus	BP	188	801	0.00020708	0.0244502	EVM0000394.1;EVM0000792.1;EVM0000909.1;EVM0001144.1;EVM0001421.1;EVM0001436.1;EVM0001561.1;EVM0001598.2;EVM0001721.1;EVM0001731.1;EVM0001734.1;EVM0002808.1;EVM0002928.1;EVM0003303.1;EVM0003319.1;EVM0003624.1;EVM0003952.1;EVM0004255.1;EVM0004963.1;EVM0005100.2;EVM0005254.1;EVM0005895.1;EVM0006180.1;EVM0006394.1;EVM0006450.1;EVM0007116.1;EVM0007234.1;EVM0007412.1;EVM0007624.1;EVM0007892.1;EVM000795…
GO:0051704	multi-organism process	BP	72	253	0.000250724	0.0276298	EVM0000909.1;EVM0001144.1;EVM0001421.1;EVM0001598.2;EVM0001721.1;EVM0001734.1;EVM0002928.1;EVM0003952.1;EVM0004300.1;EVM0006180.1;EVM0006394.1;EVM0006450.1;EVM0007234.1;EVM0007412.1;EVM0008119.1;EVM0008769.1;EVM0009639.1;EVM0010054.1;EVM0010214.1;EVM0010853.1;EVM0011851.1;EVM0011909.1;EVM0012141.1;EVM0012515.1;EVM0013295.1;EVM0013325.1;EVM0013974.1;EVM0014384.1;EVM0014540.1;EVM0015065.1;EVM001555…
GO:0007154	cell communication	BP	77	278	0.000382926	0.0395611	EVM0000394.1;EVM0000792.1;EVM0001598.2;EVM0001731.1;EVM0001734.1;EVM0002808.1;EVM0002928.1;EVM0003303.1;EVM0003624.1;EVM0003952.1;EVM0004963.1;EVM0005254.1;EVM0005895.1;EVM0007116.1;EVM0008798.1;EVM0010054.1;EVM0010214.1;EVM0010853.1;EVM0011938.1;EVM0013124.1;EVM0013952.1;EVM0013974.1;EVM0014163.1;EVM0014526.1;EVM0014644.1;EVM0015199.1;EVM0015801.1;EVM0015884.2;EVM0016059.1;EVM0016182.1;EVM001719…
GO:0007178	transmembrane receptor protein serine/threonine kinase signaling pathway	BP	14	29	0.000522062	0.0507628	EVM0001598.2;EVM0001734.1;EVM0010853.1;EVM0015199.1;EVM0015801.1;EVM0015884.2;EVM0016059.1;EVM0017193.1;EVM0017217.1;EVM0020245.1;EVM0029693.1;EVM0030065.1;EVM0032028.1;EVM0040262.2
GO:0009620	response to fungus	BP	32	93	0.000565666	0.051947	EVM0000909.1;EVM0001421.1;EVM0001598.2;EVM0001721.1;EVM0003952.1;EVM0006450.1;EVM0007412.1;EVM0008119.1;EVM0010054.1;EVM0010214.1;EVM0010853.1;EVM0011851.1;EVM0012141.1;EVM0012515.1;EVM0013295.1;EVM0013974.1;EVM0014384.1;EVM0015558.1;EVM0017847.2;EVM0018875.1;EVM0018934.1;EVM0020245.1;EVM0021092.1;EVM0023804.1;EVM0024902.1;EVM0032033.1;EVM0035313.1;EVM0036357.1;EVM0039490.1;EVM0041435.1;EVM004150…
GO:0007167	enzyme linked receptor protein signaling pathway	BP	14	30	0.000804315	0.0638153	EVM0001598.2;EVM0001734.1;EVM0010853.1;EVM0015199.1;EVM0015801.1;EVM0015884.2;EVM0016059.1;EVM0017193.1;EVM0017217.1;EVM0020245.1;EVM0029693.1;EVM0030065.1;EVM0032028.1;EVM0040262.2
GO:0006464	cellular protein modification process	BP	61	214	0.000810721	0.0638153	EVM0000792.1;EVM0001144.1;EVM0001598.2;EVM0003624.1;EVM0004963.1;EVM0005254.1;EVM0005895.1;EVM0006394.1;EVM0007937.1;EVM0009613.1;EVM0010054.1;EVM0010214.1;EVM0010572.1;EVM0010853.1;EVM0011136.1;EVM0011938.1;EVM0014045.1;EVM0014773.1;EVM0015199.1;EVM0015801.1;EVM0015884.2;EVM0016059.1;EVM0017193.1;EVM0017217.1;EVM0018479.1;EVM0019359.1;EVM0019745.1;EVM0020245.1;EVM0020519.1;EVM0020602.1;EVM002141…
GO:0036211	protein modification process	BP	61	214	0.000810721	0.0638153	EVM0000792.1;EVM0001144.1;EVM0001598.2;EVM0003624.1;EVM0004963.1;EVM0005254.1;EVM0005895.1;EVM0006394.1;EVM0007937.1;EVM0009613.1;EVM0010054.1;EVM0010214.1;EVM0010572.1;EVM0010853.1;EVM0011136.1;EVM0011938.1;EVM0014045.1;EVM0014773.1;EVM0015199.1;EVM0015801.1;EVM0015884.2;EVM0016059.1;EVM0017193.1;EVM0017217.1;EVM0018479.1;EVM0019359.1;EVM0019745.1;EVM0020245.1;EVM0020519.1;EVM0020602.1;EVM002141…
GO:0050832	defense response to fungus	BP	27	76	0.000888159	0.0667331	EVM0000909.1;EVM0001421.1;EVM0001598.2;EVM0001721.1;EVM0003952.1;EVM0008119.1;EVM0010054.1;EVM0010214.1;EVM0011851.1;EVM0012141.1;EVM0012515.1;EVM0013295.1;EVM0013974.1;EVM0014384.1;EVM0017847.2;EVM0018875.1;EVM0018934.1;EVM0020245.1;EVM0021092.1;EVM0023804.1;EVM0024902.1;EVM0032033.1;EVM0036357.1;EVM0039490.1;EVM0041435.1;EVM0041508.1;EVM0041705.1
GO:0044550	secondary metabolite biosynthetic process	BP	24	67	0.00151411	0.108256	EVM0000173.1;EVM0000258.1;EVM0003884.1;EVM0007624.1;EVM0008537.1;EVM0009803.1;EVM0012515.1;EVM0013295.1;EVM0014435.1;EVM0014982.1;EVM0018242.1;EVM0019359.1;EVM0022375.1;EVM0023062.1;EVM0024361.1;EVM0025624.1;EVM0025997.1;EVM0028237.1;EVM0028523.1;EVM0028658.1;EVM0028747.1;EVM0030847.1;EVM0032033.1;EVM0034042.1
GO:0009960	endosperm development	BP	5	6	0.00157177	0.108256	EVM0011938.1;EVM0016059.1;EVM0028934.1;EVM0031628.1;EVM0032786.1
GO:0015850	organic hydroxy compound transport	BP	7	11	0.00190086	0.125685	EVM0012515.1;EVM0028492.1;EVM0033983.1;EVM0037589.1;EVM0039271.1;EVM0040593.1;EVM0041234.1
GO:0033554	cellular response to stress	BP	41	136	0.00208579	0.132608	EVM0000394.1;EVM0001734.1;EVM0002808.1;EVM0002928.1;EVM0007412.1;EVM0009443.1;EVM0011864.1;EVM0012141.1;EVM0012515.1;EVM0013295.1;EVM0014045.1;EVM0014163.1;EVM0016182.1;EVM0016424.1;EVM0017193.1;EVM0017755.1;EVM0018770.1;EVM0019006.1;EVM0019140.1;EVM0020024.1;EVM0024361.1;EVM0024687.1;EVM0026536.1;EVM0027328.1;EVM0030553.1;EVM0030847.1;EVM0031008.1;EVM0031108.1;EVM0031162.1;EVM0034394.1;EVM003452…
GO:0043412	macromolecule modification	BP	61	223	0.00258542	0.158285	EVM0000792.1;EVM0001144.1;EVM0001598.2;EVM0003624.1;EVM0004963.1;EVM0005254.1;EVM0005895.1;EVM0006394.1;EVM0007937.1;EVM0009613.1;EVM0010054.1;EVM0010214.1;EVM0010572.1;EVM0010853.1;EVM0011136.1;EVM0011938.1;EVM0014045.1;EVM0014773.1;EVM0015199.1;EVM0015801.1;EVM0015884.2;EVM0016059.1;EVM0017193.1;EVM0017217.1;EVM0018479.1;EVM0019359.1;EVM0019745.1;EVM0020245.1;EVM0020519.1;EVM0020602.1;EVM002141…
GO:0016036	cellular response to phosphate starvation	BP	12	27	0.0032084	0.18941	EVM0000394.1;EVM0002808.1;EVM0018770.1;EVM0024687.1;EVM0026536.1;EVM0027328.1;EVM0031108.1;EVM0034394.1;EVM0037111.1;EVM0039654.1;EVM0040837.1;EVM0041314.1
GO:0002239	response to oomycetes	BP	7	12	0.00378678	0.212467	EVM0006450.1;EVM0017755.1;EVM0033983.1;EVM0038108.1;EVM0040593.1;EVM0041234.1;EVM0042263.1
GO:0009699	phenylpropanoid biosynthetic process	BP	10	21	0.00385603	0.212467	EVM0000173.1;EVM0000258.1;EVM0003884.1;EVM0012515.1;EVM0019359.1;EVM0023062.1;EVM0024361.1;EVM0028523.1;EVM0028658.1;EVM0034042.1
GO:0006643	membrane lipid metabolic process	BP	5	7	0.00460003	0.245285	EVM0011909.1;EVM0024687.1;EVM0031108.1;EVM0034394.1;EVM0037111.1
GO:0042493	response to drug	BP	48	172	0.00514047	0.248505	EVM0000792.1;EVM0001436.1;EVM0001731.1;EVM0003303.1;EVM0005100.2;EVM0006450.1;EVM0007116.1;EVM0007412.1;EVM0009613.1;EVM0010214.1;EVM0012141.1;EVM0012515.1;EVM0012764.1;EVM0013295.1;EVM0014526.1;EVM0014639.1;EVM0015199.1;EVM0015884.2;EVM0016059.1;EVM0016424.1;EVM0017755.1;EVM0017847.2;EVM0018039.1;EVM0019140.1;EVM0019359.1;EVM0020024.1;EVM0021092.1;EVM0021675.1;EVM0023524.1;EVM0024361.1;EVM002653…
GO:0009617	response to bacterium	BP	32	105	0.00547347	0.248505	EVM0001144.1;EVM0002928.1;EVM0006394.1;EVM0006450.1;EVM0009639.1;EVM0011909.1;EVM0012141.1;EVM0012515.1;EVM0013295.1;EVM0014540.1;EVM0015065.1;EVM0015558.1;EVM0016059.1;EVM0017193.1;EVM0017308.1;EVM0017847.2;EVM0018934.1;EVM0019140.1;EVM0019745.1;EVM0020519.1;EVM0020602.1;EVM0021092.1;EVM0025678.1;EVM0029439.2;EVM0033729.1;EVM0035093.1;EVM0035313.1;EVM0036357.1;EVM0038108.1;EVM0041435.1;EVM004153…
GO:0044267	cellular protein metabolic process	BP	66	253	0.00616703	0.248505	EVM0000792.1;EVM0001144.1;EVM0001598.2;EVM0001721.1;EVM0003624.1;EVM0004963.1;EVM0005254.1;EVM0005895.1;EVM0006394.1;EVM0007937.1;EVM0009613.1;EVM0010054.1;EVM0010214.1;EVM0010572.1;EVM0010853.1;EVM0011136.1;EVM0011938.1;EVM0014045.1;EVM0014773.1;EVM0015199.1;EVM0015801.1;EVM0015884.2;EVM0016059.1;EVM0017193.1;EVM0017217.1;EVM0018479.1;EVM0019359.1;EVM0019745.1;EVM0020245.1;EVM0020519.1;EVM002060…
GO:0006664	glycolipid metabolic process	BP	4	5	0.00665993	0.248505	EVM0024687.1;EVM0031108.1;EVM0034394.1;EVM0037111.1
GO:0006817	phosphate ion transport	BP	4	5	0.00665993	0.248505	EVM0000394.1;EVM0027013.1;EVM0037617.1;EVM0039654.1
GO:0010262	somatic embryogenesis	BP	4	5	0.00665993	0.248505	EVM0018704.1;EVM0041165.1;EVM0041531.1;EVM0042321.1
GO:1903509	liposaccharide metabolic process	BP	4	5	0.00665993	0.248505	EVM0024687.1;EVM0031108.1;EVM0034394.1;EVM0037111.1
GO:0009991	response to extracellular stimulus	BP	21	63	0.00787251	0.248505	EVM0000394.1;EVM0001734.1;EVM0002808.1;EVM0003303.1;EVM0012141.1;EVM0014163.1;EVM0016182.1;EVM0018770.1;EVM0019884.1;EVM0024687.1;EVM0026536.1;EVM0027328.1;EVM0030847.1;EVM0031108.1;EVM0031162.1;EVM0034394.1;EVM0036177.1;EVM0037111.1;EVM0039654.1;EVM0040837.1;EVM0041314.1
GO:0009804	coumarin metabolic process	BP	3	3	0.00796779	0.248505	EVM0003884.1;EVM0024361.1;EVM0028658.1
GO:0009805	coumarin biosynthetic process	BP	3	3	0.00796779	0.248505	EVM0003884.1;EVM0024361.1;EVM0028658.1
GO:0010483	pollen tube reception	BP	3	3	0.00796779	0.248505	EVM0010054.1;EVM0024902.1;EVM0039490.1
GO:0016122	xanthophyll metabolic process	BP	3	3	0.00796779	0.248505	EVM0025624.1;EVM0028237.1;EVM0040838.1
GO:0030002	cellular anion homeostasis	BP	3	3	0.00796779	0.248505	EVM0003111.1;EVM0025118.1;EVM0028152.1
GO:0030320	cellular monovalent inorganic anion homeostasis	BP	3	3	0.00796779	0.248505	EVM0003111.1;EVM0025118.1;EVM0028152.1
GO:0030643	cellular phosphate ion homeostasis	BP	3	3	0.00796779	0.248505	EVM0003111.1;EVM0025118.1;EVM0028152.1
GO:0032103	positive regulation of response to external stimulus	BP	3	3	0.00796779	0.248505	EVM0002808.1;EVM0018770.1;EVM0035313.1
GO:0032527	protein exit from endoplasmic reticulum	BP	3	3	0.00796779	0.248505	EVM0015991.1;EVM0017319.1;EVM0032633.1
GO:0035435	phosphate ion transmembrane transport	BP	3	3	0.00796779	0.248505	EVM0000394.1;EVM0027013.1;EVM0039654.1
GO:0045923	positive regulation of fatty acid metabolic process	BP	3	3	0.00796779	0.248505	EVM0013124.1;EVM0018704.1;EVM0041165.1
GO:0072501	cellular divalent inorganic anion homeostasis	BP	3	3	0.00796779	0.248505	EVM0003111.1;EVM0025118.1;EVM0028152.1
GO:0072502	cellular trivalent inorganic anion homeostasis	BP	3	3	0.00796779	0.248505	EVM0003111.1;EVM0025118.1;EVM0028152.1
GO:1901684	arsenate ion transmembrane transport	BP	3	3	0.00796779	0.248505	EVM0000394.1;EVM0021308.1;EVM0039654.1
GO:1901701	cellular response to oxygen-containing compound	BP	34	116	0.00830346	0.254178	EVM0003624.1;EVM0003952.1;EVM0007412.1;EVM0008798.1;EVM0009639.1;EVM0010054.1;EVM0012515.1;EVM0013124.1;EVM0013974.1;EVM0014163.1;EVM0014644.1;EVM0016182.1;EVM0016424.1;EVM0017755.1;EVM0018704.1;EVM0018875.1;EVM0018934.1;EVM0019140.1;EVM0020024.1;EVM0021464.1;EVM0024361.1;EVM0024902.1;EVM0025624.1;EVM0026536.1;EVM0028237.1;EVM0029439.2;EVM0029693.1;EVM0029729.1;EVM0033646.1;EVM0036357.1;EVM003949…
GO:0016042	lipid catabolic process	BP	9	20	0.00960426	0.288652	EVM0003111.1;EVM0013124.1;EVM0017244.1;EVM0025118.1;EVM0029965.1;EVM0031108.1;EVM0032800.1;EVM0036743.1;EVM0040838.1
GO:0010311	lateral root formation	BP	5	8	0.010268	0.302203	EVM0013952.1;EVM0023238.1;EVM0028322.1;EVM0037589.1;EVM0039271.1
GO:0009698	phenylpropanoid metabolic process	BP	11	27	0.0104208	0.302203	EVM0000173.1;EVM0000258.1;EVM0003884.1;EVM0005616.1;EVM0012515.1;EVM0019359.1;EVM0023062.1;EVM0024361.1;EVM0028523.1;EVM0028658.1;EVM0034042.1
GO:0031667	response to nutrient levels	BP	19	57	0.01131	0.31517	EVM0000394.1;EVM0001734.1;EVM0002808.1;EVM0003303.1;EVM0012141.1;EVM0018770.1;EVM0019884.1;EVM0024687.1;EVM0026536.1;EVM0027328.1;EVM0030847.1;EVM0031108.1;EVM0031162.1;EVM0034394.1;EVM0036177.1;EVM0037111.1;EVM0039654.1;EVM0040837.1;EVM0041314.1
GO:0019748	secondary metabolic process	BP	33	114	0.011364	0.31517	EVM0000173.1;EVM0000258.1;EVM0003884.1;EVM0004255.1;EVM0005616.1;EVM0007624.1;EVM0007892.1;EVM0008537.1;EVM0009803.1;EVM0012141.1;EVM0012515.1;EVM0013295.1;EVM0014326.1;EVM0014435.1;EVM0014982.1;EVM0018242.1;EVM0019359.1;EVM0019368.1;EVM0022375.1;EVM0023062.1;EVM0024361.1;EVM0024992.1;EVM0025624.1;EVM0025997.1;EVM0028237.1;EVM0028523.1;EVM0028658.1;EVM0028747.1;EVM0030847.1;EVM0032033.1;EVM003372…
GO:0002229	defense response to oomycetes	BP	6	11	0.0114399	0.31517	EVM0006450.1;EVM0033983.1;EVM0038108.1;EVM0040593.1;EVM0041234.1;EVM0042263.1
GO:0023052	signaling	BP	59	229	0.013095	0.349131	EVM0000792.1;EVM0001598.2;EVM0001731.1;EVM0001734.1;EVM0002928.1;EVM0003624.1;EVM0003952.1;EVM0004963.1;EVM0005254.1;EVM0005895.1;EVM0007116.1;EVM0008798.1;EVM0010054.1;EVM0010214.1;EVM0010853.1;EVM0011938.1;EVM0013124.1;EVM0013952.1;EVM0013974.1;EVM0014526.1;EVM0014644.1;EVM0015199.1;EVM0015801.1;EVM0015884.2;EVM0016059.1;EVM0017193.1;EVM0017217.1;EVM0017755.1;EVM0018704.1;EVM0018875.1;EVM001893…
GO:0044700	single organism signaling	BP	59	229	0.013095	0.349131	EVM0000792.1;EVM0001598.2;EVM0001731.1;EVM0001734.1;EVM0002928.1;EVM0003624.1;EVM0003952.1;EVM0004963.1;EVM0005254.1;EVM0005895.1;EVM0007116.1;EVM0008798.1;EVM0010054.1;EVM0010214.1;EVM0010853.1;EVM0011938.1;EVM0013124.1;EVM0013952.1;EVM0013974.1;EVM0014526.1;EVM0014644.1;EVM0015199.1;EVM0015801.1;EVM0015884.2;EVM0016059.1;EVM0017193.1;EVM0017217.1;EVM0017755.1;EVM0018704.1;EVM0018875.1;EVM001893…
GO:0031668	cellular response to extracellular stimulus	BP	19	58	0.0138119	0.362398	EVM0000394.1;EVM0001734.1;EVM0002808.1;EVM0003303.1;EVM0014163.1;EVM0016182.1;EVM0018770.1;EVM0019884.1;EVM0024687.1;EVM0026536.1;EVM0027328.1;EVM0030847.1;EVM0031108.1;EVM0034394.1;EVM0036177.1;EVM0037111.1;EVM0039654.1;EVM0040837.1;EVM0041314.1
GO:0042594	response to starvation	BP	16	47	0.0158218	0.386532	EVM0000394.1;EVM0001734.1;EVM0002808.1;EVM0012141.1;EVM0018770.1;EVM0024687.1;EVM0026536.1;EVM0027328.1;EVM0030847.1;EVM0031108.1;EVM0034394.1;EVM0036177.1;EVM0037111.1;EVM0039654.1;EVM0040837.1;EVM0041314.1
GO:0016311	dephosphorylation	BP	10	25	0.0166612	0.386532	EVM0005254.1;EVM0009443.1;EVM0017089.1;EVM0019006.1;EVM0024773.1;EVM0027525.1;EVM0028152.1;EVM0031108.1;EVM0040837.1;EVM0041314.1
GO:0007165	signal transduction	BP	58	227	0.0166728	0.386532	EVM0000792.1;EVM0001598.2;EVM0001731.1;EVM0001734.1;EVM0002928.1;EVM0003624.1;EVM0003952.1;EVM0004963.1;EVM0005254.1;EVM0005895.1;EVM0007116.1;EVM0008798.1;EVM0010054.1;EVM0010214.1;EVM0010853.1;EVM0011938.1;EVM0013124.1;EVM0013952.1;EVM0013974.1;EVM0014526.1;EVM0014644.1;EVM0015199.1;EVM0015801.1;EVM0015884.2;EVM0016059.1;EVM0017193.1;EVM0017217.1;EVM0017755.1;EVM0018704.1;EVM0018875.1;EVM001893…
GO:0006820	anion transport	BP	20	63	0.0167935	0.386532	EVM0000394.1;EVM0003303.1;EVM0008124.1;EVM0008513.1;EVM0016182.1;EVM0017193.1;EVM0019884.1;EVM0021308.1;EVM0023007.1;EVM0023524.1;EVM0026536.1;EVM0027013.1;EVM0028492.1;EVM0033983.1;EVM0035994.1;EVM0037617.1;EVM0039654.1;EVM0040274.1;EVM0040593.1;EVM0041234.1
GO:0002215	defense response to nematode	BP	4	6	0.0168362	0.386532	EVM0006180.1;EVM0014384.1;EVM0017020.1;EVM0023804.1
GO:0006885	regulation of pH	BP	4	6	0.0168362	0.386532	EVM0003303.1;EVM0013217.4;EVM0017621.1;EVM0035994.1
GO:0046864	isoprenoid transport	BP	4	6	0.0168362	0.386532	EVM0028492.1;EVM0033983.1;EVM0040593.1;EVM0041234.1
GO:0046865	terpenoid transport	BP	4	6	0.0168362	0.386532	EVM0028492.1;EVM0033983.1;EVM0040593.1;EVM0041234.1
GO:0080168	abscisic acid transport	BP	4	6	0.0168362	0.386532	EVM0028492.1;EVM0033983.1;EVM0040593.1;EVM0041234.1
GO:1901420	negative regulation of response to alcohol	BP	7	15	0.0176694	0.400102	EVM0003952.1;EVM0010054.1;EVM0013124.1;EVM0013974.1;EVM0018875.1;EVM0024902.1;EVM0039490.1
GO:0035690	cellular response to drug	BP	11	29	0.0188574	0.40988	EVM0007412.1;EVM0016424.1;EVM0017755.1;EVM0019140.1;EVM0020024.1;EVM0024361.1;EVM0026536.1;EVM0029439.2;EVM0029693.1;EVM0036357.1;EVM0040667.1
GO:0009267	cellular response to starvation	BP	15	44	0.0189851	0.40988	EVM0000394.1;EVM0001734.1;EVM0002808.1;EVM0018770.1;EVM0024687.1;EVM0026536.1;EVM0027328.1;EVM0030847.1;EVM0031108.1;EVM0034394.1;EVM0036177.1;EVM0037111.1;EVM0039654.1;EVM0040837.1;EVM0041314.1
GO:0042742	defense response to bacterium	BP	24	80	0.0190611	0.40988	EVM0001144.1;EVM0002928.1;EVM0006394.1;EVM0011909.1;EVM0012141.1;EVM0012515.1;EVM0013295.1;EVM0014540.1;EVM0015065.1;EVM0016059.1;EVM0017193.1;EVM0017847.2;EVM0018934.1;EVM0019745.1;EVM0020519.1;EVM0020602.1;EVM0021092.1;EVM0025678.1;EVM0033729.1;EVM0035093.1;EVM0035313.1;EVM0036357.1;EVM0038108.1;EVM0041435.1
GO:0034614	cellular response to reactive oxygen species	BP	6	12	0.019093	0.40988	EVM0007412.1;EVM0016424.1;EVM0020024.1;EVM0024361.1;EVM0026536.1;EVM0036357.1
GO:0031669	cellular response to nutrient levels	BP	17	52	0.0198697	0.420849	EVM0000394.1;EVM0001734.1;EVM0002808.1;EVM0003303.1;EVM0018770.1;EVM0019884.1;EVM0024687.1;EVM0026536.1;EVM0027328.1;EVM0030847.1;EVM0031108.1;EVM0034394.1;EVM0036177.1;EVM0037111.1;EVM0039654.1;EVM0040837.1;EVM0041314.1
GO:0071496	cellular response to external stimulus	BP	19	60	0.0201132	0.420849	EVM0000394.1;EVM0001734.1;EVM0002808.1;EVM0003303.1;EVM0014163.1;EVM0016182.1;EVM0018770.1;EVM0019884.1;EVM0024687.1;EVM0026536.1;EVM0027328.1;EVM0030847.1;EVM0031108.1;EVM0034394.1;EVM0036177.1;EVM0037111.1;EVM0039654.1;EVM0040837.1;EVM0041314.1
GO:0046777	protein autophosphorylation	BP	12	33	0.020566	0.424944	EVM0001598.2;EVM0004963.1;EVM0009613.1;EVM0010054.1;EVM0011938.1;EVM0020245.1;EVM0024902.1;EVM0032495.1;EVM0032786.1;EVM0034341.1;EVM0039490.1;EVM0041456.1
GO:0014070	response to organic cyclic compound	BP	26	89	0.0211603	0.427114	EVM0000792.1;EVM0006450.1;EVM0007234.1;EVM0010054.1;EVM0010214.1;EVM0012141.1;EVM0012515.1;EVM0013124.1;EVM0016059.1;EVM0017755.1;EVM0017847.2;EVM0019140.1;EVM0019359.1;EVM0021092.1;EVM0022667.1;EVM0024902.1;EVM0027975.2;EVM0028523.1;EVM0029439.2;EVM0029570.1;EVM0033983.1;EVM0035093.1;EVM0039490.1;EVM0040593.1;EVM0040667.1;EVM0041234.1
GO:0070887	cellular response to chemical stimulus	BP	49	189	0.0211878	0.427114	EVM0001731.1;EVM0003303.1;EVM0003624.1;EVM0003952.1;EVM0007116.1;EVM0007412.1;EVM0007955.1;EVM0008798.1;EVM0009639.1;EVM0010054.1;EVM0010853.1;EVM0011864.1;EVM0012515.1;EVM0013124.1;EVM0013952.1;EVM0013974.1;EVM0014045.1;EVM0014163.1;EVM0014526.1;EVM0014644.1;EVM0016182.1;EVM0016424.1;EVM0017755.1;EVM0018704.1;EVM0018875.1;EVM0018934.1;EVM0019140.1;EVM0020024.1;EVM0021464.1;EVM0022375.1;EVM002436…
GO:0044242	cellular lipid catabolic process	BP	8	19	0.0226978	0.452041	EVM0003111.1;EVM0013124.1;EVM0017244.1;EVM0025118.1;EVM0029965.1;EVM0031108.1;EVM0036743.1;EVM0040838.1
GO:0019538	protein metabolic process	BP	66	268	0.0247249	0.476953	EVM0000792.1;EVM0001144.1;EVM0001598.2;EVM0001721.1;EVM0003624.1;EVM0004963.1;EVM0005254.1;EVM0005895.1;EVM0006394.1;EVM0007937.1;EVM0009613.1;EVM0010054.1;EVM0010214.1;EVM0010572.1;EVM0010853.1;EVM0011136.1;EVM0011938.1;EVM0014045.1;EVM0014773.1;EVM0015199.1;EVM0015801.1;EVM0015884.2;EVM0016059.1;EVM0017193.1;EVM0017217.1;EVM0018479.1;EVM0019359.1;EVM0019745.1;EVM0020245.1;EVM0020519.1;EVM002060…
GO:0046677	response to antibiotic	BP	25	86	0.0250935	0.476953	EVM0000792.1;EVM0006450.1;EVM0009613.1;EVM0010214.1;EVM0012141.1;EVM0012764.1;EVM0016059.1;EVM0017755.1;EVM0017847.2;EVM0019140.1;EVM0019359.1;EVM0021092.1;EVM0024361.1;EVM0027975.2;EVM0028152.1;EVM0028523.1;EVM0029439.2;EVM0031008.1;EVM0033983.1;EVM0035093.1;EVM0036357.1;EVM0040593.1;EVM0040667.1;EVM0041234.1;EVM0042497.1
GO:1901699	cellular response to nitrogen compound	BP	7	16	0.0261487	0.476953	EVM0007412.1;EVM0012515.1;EVM0016424.1;EVM0020024.1;EVM0026536.1;EVM0029693.1;EVM0036355.1
GO:0009395	phospholipid catabolic process	BP	3	4	0.0271226	0.476953	EVM0003111.1;EVM0025118.1;EVM0031108.1
GO:0010951	negative regulation of endopeptidase activity	BP	3	4	0.0271226	0.476953	EVM0018479.1;EVM0028958.1;EVM0037547.1
GO:0015692	lead ion transport	BP	3	4	0.0271226	0.476953	EVM0033983.1;EVM0040593.1;EVM0041234.1
GO:0032104	regulation of response to extracellular stimulus	BP	3	4	0.0271226	0.476953	EVM0002808.1;EVM0018770.1;EVM0031162.1
GO:0032107	regulation of response to nutrient levels	BP	3	4	0.0271226	0.476953	EVM0002808.1;EVM0018770.1;EVM0031162.1
GO:0045834	positive regulation of lipid metabolic process	BP	3	4	0.0271226	0.476953	EVM0013124.1;EVM0018704.1;EVM0041165.1
GO:0046503	glycerolipid catabolic process	BP	3	4	0.0271226	0.476953	EVM0003111.1;EVM0017244.1;EVM0025118.1
GO:0052548	regulation of endopeptidase activity	BP	3	4	0.0271226	0.476953	EVM0018479.1;EVM0028958.1;EVM0037547.1
GO:0009723	response to ethylene	BP	16	50	0.0288658	0.502264	EVM0001731.1;EVM0007116.1;EVM0007412.1;EVM0008798.1;EVM0010054.1;EVM0010853.1;EVM0014045.1;EVM0014526.1;EVM0016424.1;EVM0020024.1;EVM0024902.1;EVM0026536.1;EVM0033983.1;EVM0039490.1;EVM0040593.1;EVM0041234.1
GO:1901698	response to nitrogen compound	BP	27	96	0.0309485	0.520629	EVM0001436.1;EVM0001731.1;EVM0007116.1;EVM0007234.1;EVM0007412.1;EVM0012515.1;EVM0013295.1;EVM0014045.1;EVM0014526.1;EVM0014639.1;EVM0015199.1;EVM0015884.2;EVM0016424.1;EVM0017847.2;EVM0019359.1;EVM0020024.1;EVM0021092.1;EVM0021675.1;EVM0022667.1;EVM0026536.1;EVM0028523.1;EVM0029693.1;EVM0030290.1;EVM0030987.1;EVM0035093.1;EVM0036355.1;EVM0040262.2
GO:0044712	single-organism catabolic process	BP	22	75	0.0313778	0.520629	EVM0003111.1;EVM0004255.1;EVM0006450.1;EVM0007079.1;EVM0007892.1;EVM0011301.1;EVM0012141.1;EVM0012515.1;EVM0013124.1;EVM0014045.1;EVM0017244.1;EVM0019234.1;EVM0021427.1;EVM0024992.1;EVM0025118.1;EVM0029965.1;EVM0031108.1;EVM0032800.1;EVM0033729.1;EVM0036743.1;EVM0038022.1;EVM0040838.1
GO:0030104	water homeostasis	BP	4	7	0.0331512	0.520629	EVM0000792.1;EVM0010214.1;EVM0025624.1;EVM0028237.1
GO:0034605	cellular response to heat	BP	4	7	0.0331512	0.520629	EVM0013295.1;EVM0030553.1;EVM0031008.1;EVM0042497.1
GO:0055067	monovalent inorganic cation homeostasis	BP	4	7	0.0331512	0.520629	EVM0003303.1;EVM0013217.4;EVM0017621.1;EVM0035994.1
GO:0071731	response to nitric oxide	BP	4	7	0.0331512	0.520629	EVM0007412.1;EVM0016424.1;EVM0020024.1;EVM0026536.1
GO:0071732	cellular response to nitric oxide	BP	4	7	0.0331512	0.520629	EVM0007412.1;EVM0016424.1;EVM0020024.1;EVM0026536.1
GO:0097366	response to bronchodilator	BP	4	7	0.0331512	0.520629	EVM0007412.1;EVM0016424.1;EVM0020024.1;EVM0026536.1
GO:1901658	glycosyl compound catabolic process	BP	4	7	0.0331512	0.520629	EVM0012141.1;EVM0012515.1;EVM0019234.1;EVM0033729.1
GO:1902170	cellular response to reactive nitrogen species	BP	4	7	0.0331512	0.520629	EVM0007412.1;EVM0016424.1;EVM0020024.1;EVM0026536.1
GO:0048585	negative regulation of response to stimulus	BP	16	51	0.0346254	0.520629	EVM0000909.1;EVM0001144.1;EVM0001734.1;EVM0003624.1;EVM0003952.1;EVM0005254.1;EVM0006394.1;EVM0010054.1;EVM0012515.1;EVM0013124.1;EVM0013974.1;EVM0018875.1;EVM0019745.1;EVM0024902.1;EVM0039490.1;EVM0041705.1
GO:0008284	positive regulation of cell proliferation	BP	2	2	0.0399999	0.520629	EVM0009140.1;EVM0010616.1
GO:0015752	D-ribose transport	BP	2	2	0.0399999	0.520629	EVM0037589.1;EVM0039271.1
GO:0015753	D-xylose transport	BP	2	2	0.0399999	0.520629	EVM0037589.1;EVM0039271.1
GO:0015757	galactose transport	BP	2	2	0.0399999	0.520629	EVM0037589.1;EVM0039271.1
GO:0015791	polyol transport	BP	2	2	0.0399999	0.520629	EVM0037589.1;EVM0039271.1
GO:0015793	glycerol transport	BP	2	2	0.0399999	0.520629	EVM0037589.1;EVM0039271.1
GO:0015795	sorbitol transport	BP	2	2	0.0399999	0.520629	EVM0037589.1;EVM0039271.1
GO:0015797	mannitol transport	BP	2	2	0.0399999	0.520629	EVM0037589.1;EVM0039271.1
GO:0015798	myo-inositol transport	BP	2	2	0.0399999	0.520629	EVM0037589.1;EVM0039271.1
GO:0016123	xanthophyll biosynthetic process	BP	2	2	0.0399999	0.520629	EVM0025624.1;EVM0028237.1
GO:0019374	galactolipid metabolic process	BP	2	2	0.0399999	0.520629	EVM0034394.1;EVM0037111.1
GO:0032106	positive regulation of response to extracellular stimulus	BP	2	2	0.0399999	0.520629	EVM0002808.1;EVM0018770.1
GO:0032109	positive regulation of response to nutrient levels	BP	2	2	0.0399999	0.520629	EVM0002808.1;EVM0018770.1
GO:0042344	indole glucosinolate catabolic process	BP	2	2	0.0399999	0.520629	EVM0012141.1;EVM0012515.1
GO:0042436	indole-containing compound catabolic process	BP	2	2	0.0399999	0.520629	EVM0012141.1;EVM0012515.1
GO:0043090	amino acid import	BP	2	2	0.0399999	0.520629	EVM0008513.1;EVM0023524.1
GO:0043335	protein unfolding	BP	2	2	0.0399999	0.520629	EVM0031008.1;EVM0042497.1
GO:0045723	positive regulation of fatty acid biosynthetic process	BP	2	2	0.0399999	0.520629	EVM0018704.1;EVM0041165.1
GO:0046475	glycerophospholipid catabolic process	BP	2	2	0.0399999	0.520629	EVM0003111.1;EVM0025118.1
GO:0080040	positive regulation of cellular response to phosphate starvation	BP	2	2	0.0399999	0.520629	EVM0002808.1;EVM0018770.1
GO:0090451	cotyledon boundary formation	BP	2	2	0.0399999	0.520629	EVM0009140.1;EVM0010616.1
GO:1901700	response to oxygen-containing compound	BP	81	345	0.0413937	0.532351	EVM0000792.1;EVM0000909.1;EVM0001436.1;EVM0001561.1;EVM0001731.1;EVM0003624.1;EVM0003952.1;EVM0005100.2;EVM0006450.1;EVM0007116.1;EVM0007412.1;EVM0007955.1;EVM0008798.1;EVM0009613.1;EVM0009639.1;EVM0010054.1;EVM0010214.1;EVM0010272.1;EVM0012141.1;EVM0012515.1;EVM0012764.1;EVM0013124.1;EVM0013295.1;EVM0013974.1;EVM0014045.1;EVM0014163.1;EVM0014526.1;EVM0014639.1;EVM0014644.1;EVM0015199.1;EVM001588…
GO:0000302	response to reactive oxygen species	BP	15	48	0.0415446	0.532351	EVM0007412.1;EVM0009613.1;EVM0012764.1;EVM0014526.1;EVM0016424.1;EVM0020024.1;EVM0024361.1;EVM0026536.1;EVM0028152.1;EVM0031008.1;EVM0033983.1;EVM0036357.1;EVM0040593.1;EVM0041234.1;EVM0042497.1
GO:0009788	negative regulation of abscisic acid-activated signaling pathway	BP	6	14	0.043333	0.54679	EVM0003952.1;EVM0010054.1;EVM0013974.1;EVM0018875.1;EVM0024902.1;EVM0039490.1
GO:0034599	cellular response to oxidative stress	BP	6	14	0.043333	0.54679	EVM0007412.1;EVM0016424.1;EVM0020024.1;EVM0024361.1;EVM0026536.1;EVM0036357.1
GO:0022622	root system development	BP	20	69	0.0442378	0.549813	EVM0003319.1;EVM0007079.1;EVM0009639.1;EVM0010054.1;EVM0013325.1;EVM0013952.1;EVM0017582.1;EVM0023238.1;EVM0024902.1;EVM0028322.1;EVM0031162.1;EVM0032033.1;EVM0032257.1;EVM0037589.1;EVM0037635.1;EVM0038888.1;EVM0039271.1;EVM0039490.1;EVM0041273.1;EVM0041705.1
GO:0048364	root development	BP	20	69	0.0442378	0.549813	EVM0003319.1;EVM0007079.1;EVM0009639.1;EVM0010054.1;EVM0013325.1;EVM0013952.1;EVM0017582.1;EVM0023238.1;EVM0024902.1;EVM0028322.1;EVM0031162.1;EVM0032033.1;EVM0032257.1;EVM0037589.1;EVM0037635.1;EVM0038888.1;EVM0039271.1;EVM0039490.1;EVM0041273.1;EVM0041705.1
GO:0008219	cell death	BP	12	37	0.0499789	0.605231	EVM0001144.1;EVM0001734.1;EVM0002928.1;EVM0006394.1;EVM0017755.1;EVM0018479.1;EVM0019140.1;EVM0019745.1;EVM0024361.1;EVM0038602.1;EVM0040603.1;EVM0041435.1
GO:0016265	death	BP	12	37	0.0499789	0.605231	EVM0001144.1;EVM0001734.1;EVM0002928.1;EVM0006394.1;EVM0017755.1;EVM0018479.1;EVM0019140.1;EVM0019745.1;EVM0024361.1;EVM0038602.1;EVM0040603.1;EVM0041435.1
GO:0010102	lateral root morphogenesis	BP	5	11	0.0500179	0.605231	EVM0013952.1;EVM0023238.1;EVM0028322.1;EVM0037589.1;EVM0039271.1
GO:0071702	organic substance transport	BP	27	100	0.0504323	0.605231	EVM0000909.1;EVM0001734.1;EVM0008124.1;EVM0008513.1;EVM0010148.1;EVM0012515.1;EVM0013217.4;EVM0015991.1;EVM0016182.1;EVM0017319.1;EVM0017621.1;EVM0023007.1;EVM0023238.1;EVM0023524.1;EVM0026536.1;EVM0028492.1;EVM0032633.1;EVM0033983.1;EVM0035093.1;EVM0035588.1;EVM0035994.1;EVM0037589.1;EVM0039190.1;EVM0039271.1;EVM0040593.1;EVM0040667.1;EVM0041234.1
GO:0010118	stomatal movement	BP	7	18	0.0505274	0.605231	EVM0000909.1;EVM0005100.2;EVM0010054.1;EVM0013134.1;EVM0024902.1;EVM0028492.1;EVM0039490.1
GO:0010256	endomembrane system organization	BP	4	8	0.0560344	0.633692	EVM0000909.1;EVM0015991.1;EVM0017319.1;EVM0032633.1
GO:1901616	organic hydroxy compound catabolic process	BP	4	8	0.0560344	0.633692	EVM0006450.1;EVM0029965.1;EVM0032800.1;EVM0036743.1
GO:0007029	endoplasmic reticulum organization	BP	3	5	0.0578165	0.633692	EVM0015991.1;EVM0017319.1;EVM0032633.1
GO:0010286	heat acclimation	BP	3	5	0.0578165	0.633692	EVM0007624.1;EVM0009803.1;EVM0013295.1
GO:0010466	negative regulation of peptidase activity	BP	3	5	0.0578165	0.633692	EVM0018479.1;EVM0028958.1;EVM0037547.1
GO:0016145	S-glycoside catabolic process	BP	3	5	0.0578165	0.633692	EVM0012141.1;EVM0012515.1;EVM0033729.1
GO:0019217	regulation of fatty acid metabolic process	BP	3	5	0.0578165	0.633692	EVM0013124.1;EVM0018704.1;EVM0041165.1
GO:0019759	glycosinolate catabolic process	BP	3	5	0.0578165	0.633692	EVM0012141.1;EVM0012515.1;EVM0033729.1
GO:0019762	glucosinolate catabolic process	BP	3	5	0.0578165	0.633692	EVM0012141.1;EVM0012515.1;EVM0033729.1
GO:0030308	negative regulation of cell growth	BP	3	5	0.0578165	0.633692	EVM0010054.1;EVM0024902.1;EVM0039490.1
GO:0052547	regulation of peptidase activity	BP	3	5	0.0578165	0.633692	EVM0018479.1;EVM0028958.1;EVM0037547.1
GO:0015849	organic acid transport	BP	9	26	0.0580381	0.633692	EVM0008513.1;EVM0023007.1;EVM0023524.1;EVM0026536.1;EVM0028492.1;EVM0033983.1;EVM0035994.1;EVM0040593.1;EVM0041234.1
GO:0046942	carboxylic acid transport	BP	9	26	0.0580381	0.633692	EVM0008513.1;EVM0023007.1;EVM0023524.1;EVM0026536.1;EVM0028492.1;EVM0033983.1;EVM0035994.1;EVM0040593.1;EVM0041234.1
GO:0006979	response to oxidative stress	BP	20	71	0.0582705	0.633692	EVM0007412.1;EVM0008119.1;EVM0009613.1;EVM0011909.1;EVM0011938.1;EVM0012764.1;EVM0014163.1;EVM0014526.1;EVM0016424.1;EVM0020024.1;EVM0024361.1;EVM0026536.1;EVM0028152.1;EVM0031008.1;EVM0032786.1;EVM0033983.1;EVM0036357.1;EVM0040593.1;EVM0041234.1;EVM0042497.1
GO:0009636	response to toxic substance	BP	33	128	0.0592607	0.640248	EVM0000792.1;EVM0004255.1;EVM0006450.1;EVM0007234.1;EVM0007892.1;EVM0007955.1;EVM0009613.1;EVM0010214.1;EVM0012141.1;EVM0012764.1;EVM0016059.1;EVM0017755.1;EVM0017847.2;EVM0019140.1;EVM0019359.1;EVM0021092.1;EVM0022667.1;EVM0024361.1;EVM0024992.1;EVM0027975.2;EVM0028152.1;EVM0028523.1;EVM0029439.2;EVM0031008.1;EVM0033983.1;EVM0035093.1;EVM0036357.1;EVM0038022.1;EVM0040593.1;EVM0040667.1;EVM004123…
GO:0071229	cellular response to acid chemical	BP	25	93	0.0613844	0.650524	EVM0003624.1;EVM0003952.1;EVM0007412.1;EVM0008798.1;EVM0009639.1;EVM0010054.1;EVM0012515.1;EVM0013974.1;EVM0014163.1;EVM0014644.1;EVM0016182.1;EVM0017755.1;EVM0018704.1;EVM0018875.1;EVM0018934.1;EVM0019140.1;EVM0021464.1;EVM0024902.1;EVM0029439.2;EVM0029729.1;EVM0033646.1;EVM0039490.1;EVM0040667.1;EVM0041165.1;EVM0041508.1
GO:0071310	cellular response to organic substance	BP	37	147	0.0652464	0.650524	EVM0001731.1;EVM0003624.1;EVM0003952.1;EVM0007116.1;EVM0007412.1;EVM0008798.1;EVM0009639.1;EVM0010054.1;EVM0010853.1;EVM0012515.1;EVM0013124.1;EVM0013952.1;EVM0013974.1;EVM0014045.1;EVM0014526.1;EVM0014644.1;EVM0016424.1;EVM0017755.1;EVM0018704.1;EVM0018875.1;EVM0018934.1;EVM0019140.1;EVM0020024.1;EVM0021464.1;EVM0024902.1;EVM0025624.1;EVM0026536.1;EVM0028237.1;EVM0029439.2;EVM0029693.1;EVM002972…
GO:0071241	cellular response to inorganic substance	BP	7	19	0.0667614	0.650524	EVM0007412.1;EVM0016424.1;EVM0020024.1;EVM0022375.1;EVM0026536.1;EVM0028747.1;EVM0036355.1
GO:0098656	anion transmembrane transport	BP	15	51	0.0679239	0.650524	EVM0000394.1;EVM0003303.1;EVM0008513.1;EVM0016182.1;EVM0017193.1;EVM0019884.1;EVM0021308.1;EVM0023007.1;EVM0023524.1;EVM0026536.1;EVM0027013.1;EVM0028492.1;EVM0035994.1;EVM0039654.1;EVM0040274.1
GO:0010243	response to organonitrogen compound	BP	22	81	0.069406	0.650524	EVM0001436.1;EVM0001731.1;EVM0007116.1;EVM0007234.1;EVM0012515.1;EVM0013295.1;EVM0014045.1;EVM0014526.1;EVM0014639.1;EVM0015199.1;EVM0015884.2;EVM0017847.2;EVM0019359.1;EVM0021092.1;EVM0021675.1;EVM0022667.1;EVM0028523.1;EVM0029693.1;EVM0030290.1;EVM0030987.1;EVM0035093.1;EVM0040262.2
GO:0010101	post-embryonic root morphogenesis	BP	5	12	0.0721071	0.650524	EVM0013952.1;EVM0023238.1;EVM0028322.1;EVM0037589.1;EVM0039271.1
GO:0098661	inorganic anion transmembrane transport	BP	5	12	0.0721071	0.650524	EVM0000394.1;EVM0003303.1;EVM0027013.1;EVM0039654.1;EVM0040274.1
GO:0009968	negative regulation of signal transduction	BP	9	27	0.0723354	0.650524	EVM0001734.1;EVM0003952.1;EVM0005254.1;EVM0010054.1;EVM0013124.1;EVM0013974.1;EVM0018875.1;EVM0024902.1;EVM0039490.1
GO:0010648	negative regulation of cell communication	BP	9	27	0.0723354	0.650524	EVM0001734.1;EVM0003952.1;EVM0005254.1;EVM0010054.1;EVM0013124.1;EVM0013974.1;EVM0018875.1;EVM0024902.1;EVM0039490.1
GO:0023057	negative regulation of signaling	BP	9	27	0.0723354	0.650524	EVM0001734.1;EVM0003952.1;EVM0005254.1;EVM0010054.1;EVM0013124.1;EVM0013974.1;EVM0018875.1;EVM0024902.1;EVM0039490.1
GO:0010015	root morphogenesis	BP	10	31	0.0730372	0.650524	EVM0007079.1;EVM0013952.1;EVM0023238.1;EVM0028322.1;EVM0031162.1;EVM0032257.1;EVM0037589.1;EVM0039271.1;EVM0041273.1;EVM0041705.1
GO:0071495	cellular response to endogenous stimulus	BP	33	131	0.0785373	0.650524	EVM0001731.1;EVM0003624.1;EVM0003952.1;EVM0007116.1;EVM0008798.1;EVM0009639.1;EVM0010054.1;EVM0010853.1;EVM0012515.1;EVM0013124.1;EVM0013952.1;EVM0013974.1;EVM0014526.1;EVM0014644.1;EVM0016424.1;EVM0017755.1;EVM0018704.1;EVM0018875.1;EVM0018934.1;EVM0019140.1;EVM0020024.1;EVM0021464.1;EVM0024902.1;EVM0026536.1;EVM0029439.2;EVM0029693.1;EVM0029729.1;EVM0033646.1;EVM0034555.1;EVM0039490.1;EVM004066…
GO:0031348	negative regulation of defense response	BP	6	16	0.0810183	0.650524	EVM0000909.1;EVM0001144.1;EVM0006394.1;EVM0012515.1;EVM0019745.1;EVM0041705.1
GO:0009719	response to endogenous stimulus	BP	78	342	0.083906	0.650524	EVM0000792.1;EVM0000909.1;EVM0001436.1;EVM0001561.1;EVM0001731.1;EVM0003624.1;EVM0003952.1;EVM0006450.1;EVM0007116.1;EVM0007234.1;EVM0007412.1;EVM0008798.1;EVM0009639.1;EVM0010054.1;EVM0010214.1;EVM0010853.1;EVM0012141.1;EVM0012515.1;EVM0013124.1;EVM0013295.1;EVM0013952.1;EVM0013974.1;EVM0014045.1;EVM0014163.1;EVM0014435.1;EVM0014526.1;EVM0014639.1;EVM0014644.1;EVM0015199.1;EVM0015884.2;EVM001605…
GO:0010033	response to organic substance	BP	83	366	0.084264	0.650524	EVM0000792.1;EVM0000909.1;EVM0001436.1;EVM0001561.1;EVM0001731.1;EVM0003624.1;EVM0003952.1;EVM0005100.2;EVM0006450.1;EVM0007116.1;EVM0007234.1;EVM0007412.1;EVM0008798.1;EVM0009639.1;EVM0010054.1;EVM0010214.1;EVM0010272.1;EVM0010853.1;EVM0012141.1;EVM0012515.1;EVM0013124.1;EVM0013295.1;EVM0013952.1;EVM0013974.1;EVM0014045.1;EVM0014163.1;EVM0014435.1;EVM0014526.1;EVM0014639.1;EVM0014644.1;EVM001519…
GO:0071396	cellular response to lipid	BP	17	61	0.0843463	0.650524	EVM0003624.1;EVM0003952.1;EVM0007412.1;EVM0009639.1;EVM0010054.1;EVM0013124.1;EVM0013974.1;EVM0014644.1;EVM0018704.1;EVM0018875.1;EVM0021464.1;EVM0024902.1;EVM0029729.1;EVM0033646.1;EVM0039490.1;EVM0040667.1;EVM0041165.1
GO:0010119	regulation of stomatal movement	BP	4	9	0.0853741	0.650524	EVM0000909.1;EVM0005100.2;EVM0013134.1;EVM0028492.1
GO:0032870	cellular response to hormone stimulus	BP	32	128	0.0899278	0.650524	EVM0001731.1;EVM0003624.1;EVM0003952.1;EVM0007116.1;EVM0008798.1;EVM0009639.1;EVM0010054.1;EVM0010853.1;EVM0012515.1;EVM0013124.1;EVM0013952.1;EVM0013974.1;EVM0014526.1;EVM0014644.1;EVM0016424.1;EVM0017755.1;EVM0018704.1;EVM0018875.1;EVM0018934.1;EVM0019140.1;EVM0020024.1;EVM0021464.1;EVM0024902.1;EVM0026536.1;EVM0029439.2;EVM0029729.1;EVM0033646.1;EVM0034555.1;EVM0039490.1;EVM0040667.1;EVM004116…
GO:0009751	response to salicylic acid	BP	15	53	0.0906755	0.650524	EVM0000792.1;EVM0006450.1;EVM0010214.1;EVM0016059.1;EVM0017755.1;EVM0017847.2;EVM0019140.1;EVM0021092.1;EVM0027975.2;EVM0029439.2;EVM0033983.1;EVM0035093.1;EVM0040593.1;EVM0040667.1;EVM0041234.1
GO:0045087	innate immune response	BP	22	84	0.0971499	0.650524	EVM0001421.1;EVM0001598.2;EVM0002928.1;EVM0007234.1;EVM0010853.1;EVM0011909.1;EVM0011938.1;EVM0012141.1;EVM0012515.1;EVM0014384.1;EVM0014540.1;EVM0017755.1;EVM0019140.1;EVM0020245.1;EVM0020519.1;EVM0022667.1;EVM0023804.1;EVM0029439.2;EVM0029693.1;EVM0032786.1;EVM0040603.1;EVM0041435.1
GO:0009626	plant-type hypersensitive response	BP	5	13	0.0986634	0.650524	EVM0002928.1;EVM0017755.1;EVM0019140.1;EVM0040603.1;EVM0041435.1
GO:0034050	host programmed cell death induced by symbiont	BP	5	13	0.0986634	0.650524	EVM0002928.1;EVM0017755.1;EVM0019140.1;EVM0040603.1;EVM0041435.1
GO:0071370	cellular response to gibberellin stimulus	BP	5	13	0.0986634	0.650524	EVM0009639.1;EVM0014644.1;EVM0021464.1;EVM0029729.1;EVM0033646.1
GO:0006898	receptor-mediated endocytosis	BP	3	6	0.0987968	0.650524	EVM0001734.1;EVM0017193.1;EVM0021844.1
GO:0016108	tetraterpenoid metabolic process	BP	3	6	0.0987968	0.650524	EVM0025624.1;EVM0028237.1;EVM0040838.1
GO:0016116	carotenoid metabolic process	BP	3	6	0.0987968	0.650524	EVM0025624.1;EVM0028237.1;EVM0040838.1
GO:0036294	cellular response to decreased oxygen levels	BP	3	6	0.0987968	0.650524	EVM0011864.1;EVM0034528.1;EVM0041435.1
GO:0044273	sulfur compound catabolic process	BP	3	6	0.0987968	0.650524	EVM0012141.1;EVM0012515.1;EVM0033729.1
GO:0045861	negative regulation of proteolysis	BP	3	6	0.0987968	0.650524	EVM0018479.1;EVM0028958.1;EVM0037547.1
GO:0051346	negative regulation of hydrolase activity	BP	3	6	0.0987968	0.650524	EVM0018479.1;EVM0028958.1;EVM0037547.1
GO:0051703	intraspecies interaction between organisms	BP	3	6	0.0987968	0.650524	EVM0010054.1;EVM0024902.1;EVM0039490.1
GO:0071453	cellular response to oxygen levels	BP	3	6	0.0987968	0.650524	EVM0011864.1;EVM0034528.1;EVM0041435.1
GO:0071456	cellular response to hypoxia	BP	3	6	0.0987968	0.650524	EVM0011864.1;EVM0034528.1;EVM0041435.1
GO:0010200	response to chitin	BP	15	54	0.10367	0.650524	EVM0001436.1;EVM0001731.1;EVM0007116.1;EVM0013295.1;EVM0014526.1;EVM0014639.1;EVM0015199.1;EVM0015884.2;EVM0017847.2;EVM0021092.1;EVM0021675.1;EVM0029693.1;EVM0030290.1;EVM0030987.1;EVM0040262.2
GO:0006835	dicarboxylic acid transport	BP	2	3	0.104064	0.650524	EVM0023524.1;EVM0035994.1
GO:0006884	cell volume homeostasis	BP	2	3	0.104064	0.650524	EVM0000792.1;EVM0010214.1
GO:0009247	glycolipid biosynthetic process	BP	2	3	0.104064	0.650524	EVM0024687.1;EVM0031108.1
GO:0009877	nodulation	BP	2	3	0.104064	0.650524	EVM0013325.1;EVM0024764.1
GO:0009992	cellular water homeostasis	BP	2	3	0.104064	0.650524	EVM0000792.1;EVM0010214.1
GO:0010204	defense response signaling pathway, resistance gene-independent	BP	2	3	0.104064	0.650524	EVM0002928.1;EVM0041435.1
GO:0015740	C4-dicarboxylate transport	BP	2	3	0.104064	0.650524	EVM0023524.1;EVM0035994.1
GO:0015750	pentose transport	BP	2	3	0.104064	0.650524	EVM0037589.1;EVM0039271.1
GO:0016598	protein arginylation	BP	2	3	0.104064	0.650524	EVM0019359.1;EVM0028523.1
GO:0017004	cytochrome complex assembly	BP	2	3	0.104064	0.650524	EVM0019140.1;EVM0025626.1
GO:0017062	respiratory chain complex III assembly	BP	2	3	0.104064	0.650524	EVM0019140.1;EVM0025626.1
GO:0034551	mitochondrial respiratory chain complex III assembly	BP	2	3	0.104064	0.650524	EVM0019140.1;EVM0025626.1
GO:0042343	indole glucosinolate metabolic process	BP	2	3	0.104064	0.650524	EVM0012141.1;EVM0012515.1
GO:0046889	positive regulation of lipid biosynthetic process	BP	2	3	0.104064	0.650524	EVM0018704.1;EVM0041165.1
GO:0048489	synaptic vesicle transport	BP	2	3	0.104064	0.650524	EVM0001734.1;EVM0035313.1
GO:0050878	regulation of body fluid levels	BP	2	3	0.104064	0.650524	EVM0025624.1;EVM0028237.1
GO:0050891	multicellular organismal water homeostasis	BP	2	3	0.104064	0.650524	EVM0025624.1;EVM0028237.1
GO:0072583	clathrin-mediated endocytosis	BP	2	3	0.104064	0.650524	EVM0001734.1;EVM0021844.1
GO:0097033	mitochondrial respiratory chain complex III biogenesis	BP	2	3	0.104064	0.650524	EVM0019140.1;EVM0025626.1
GO:0097479	synaptic vesicle localization	BP	2	3	0.104064	0.650524	EVM0001734.1;EVM0035313.1
GO:0097480	establishment of synaptic vesicle localization	BP	2	3	0.104064	0.650524	EVM0001734.1;EVM0035313.1
GO:0099504	synaptic vesicle cycle	BP	2	3	0.104064	0.650524	EVM0001734.1;EVM0035313.1
GO:2000762	regulation of phenylpropanoid metabolic process	BP	2	3	0.104064	0.650524	EVM0005616.1;EVM0012515.1
GO:0032259	methylation	BP	6	17	0.10501	0.650524	EVM0006996.1;EVM0010373.1;EVM0021887.1;EVM0026239.1;EVM0026588.1;EVM0028658.1
GO:0036293	response to decreased oxygen levels	BP	6	17	0.10501	0.650524	EVM0003319.1;EVM0011864.1;EVM0012141.1;EVM0034528.1;EVM0039099.1;EVM0041435.1
GO:0070482	response to oxygen levels	BP	6	17	0.10501	0.650524	EVM0003319.1;EVM0011864.1;EVM0012141.1;EVM0034528.1;EVM0039099.1;EVM0041435.1
GO:0071236	cellular response to antibiotic	BP	6	17	0.10501	0.650524	EVM0017755.1;EVM0019140.1;EVM0024361.1;EVM0029439.2;EVM0036357.1;EVM0040667.1
GO:1902582	single-organism intracellular transport	BP	10	33	0.105072	0.650524	EVM0000909.1;EVM0001734.1;EVM0008124.1;EVM0013217.4;EVM0015991.1;EVM0017319.1;EVM0017621.1;EVM0027013.1;EVM0032633.1;EVM0035313.1
GO:0006855	drug transmembrane transport	BP	9	29	0.106934	0.650524	EVM0003303.1;EVM0012515.1;EVM0018039.1;EVM0023524.1;EVM0026536.1;EVM0033983.1;EVM0040593.1;EVM0041234.1;EVM0042263.1
GO:0015893	drug transport	BP	9	29	0.106934	0.650524	EVM0003303.1;EVM0012515.1;EVM0018039.1;EVM0023524.1;EVM0026536.1;EVM0033983.1;EVM0040593.1;EVM0041234.1;EVM0042263.1
GO:0009615	response to virus	BP	7	21	0.10758	0.650524	EVM0007234.1;EVM0008769.1;EVM0010214.1;EVM0015715.1;EVM0017755.1;EVM0022667.1;EVM0036357.1
GO:0009787	regulation of abscisic acid-activated signaling pathway	BP	7	21	0.10758	0.650524	EVM0003624.1;EVM0003952.1;EVM0010054.1;EVM0013974.1;EVM0018875.1;EVM0024902.1;EVM0039490.1
GO:0010039	response to iron ion	BP	7	21	0.10758	0.650524	EVM0007412.1;EVM0012141.1;EVM0016424.1;EVM0020024.1;EVM0022375.1;EVM0026536.1;EVM0028747.1
GO:1901419	regulation of response to alcohol	BP	8	25	0.107937	0.650524	EVM0003624.1;EVM0003952.1;EVM0010054.1;EVM0013124.1;EVM0013974.1;EVM0018875.1;EVM0024902.1;EVM0039490.1
GO:0009408	response to heat	BP	11	38	0.11988	0.650524	EVM0007624.1;EVM0009803.1;EVM0013295.1;EVM0018454.1;EVM0024992.1;EVM0025624.1;EVM0028237.1;EVM0030553.1;EVM0031008.1;EVM0038022.1;EVM0042497.1
GO:0015711	organic anion transport	BP	11	38	0.11988	0.650524	EVM0008124.1;EVM0008513.1;EVM0016182.1;EVM0023007.1;EVM0023524.1;EVM0026536.1;EVM0028492.1;EVM0033983.1;EVM0035994.1;EVM0040593.1;EVM0041234.1
GO:0045926	negative regulation of growth	BP	4	10	0.120635	0.650524	EVM0010054.1;EVM0024902.1;EVM0032257.1;EVM0039490.1
GO:0055062	phosphate ion homeostasis	BP	4	10	0.120635	0.650524	EVM0003111.1;EVM0010352.1;EVM0025118.1;EVM0028152.1
GO:0055083	monovalent inorganic anion homeostasis	BP	4	10	0.120635	0.650524	EVM0003111.1;EVM0010352.1;EVM0025118.1;EVM0028152.1
GO:0060548	negative regulation of cell death	BP	4	10	0.120635	0.650524	EVM0001144.1;EVM0006394.1;EVM0018479.1;EVM0019745.1
GO:0072329	monocarboxylic acid catabolic process	BP	4	10	0.120635	0.650524	EVM0006450.1;EVM0013124.1;EVM0029965.1;EVM0036743.1
GO:0072505	divalent inorganic anion homeostasis	BP	4	10	0.120635	0.650524	EVM0003111.1;EVM0010352.1;EVM0025118.1;EVM0028152.1
GO:0072506	trivalent inorganic anion homeostasis	BP	4	10	0.120635	0.650524	EVM0003111.1;EVM0010352.1;EVM0025118.1;EVM0028152.1
GO:1901136	carbohydrate derivative catabolic process	BP	4	10	0.120635	0.650524	EVM0012141.1;EVM0012515.1;EVM0019234.1;EVM0033729.1
GO:0070727	cellular macromolecule localization	BP	10	34	0.123706	0.650524	EVM0000909.1;EVM0012141.1;EVM0012515.1;EVM0013217.4;EVM0015991.1;EVM0017193.1;EVM0017319.1;EVM0017621.1;EVM0029960.1;EVM0032633.1
GO:0002376	immune system process	BP	25	100	0.124832	0.650524	EVM0001421.1;EVM0001598.2;EVM0002928.1;EVM0007234.1;EVM0008769.1;EVM0010853.1;EVM0011909.1;EVM0011938.1;EVM0012141.1;EVM0012515.1;EVM0014384.1;EVM0014540.1;EVM0015715.1;EVM0017755.1;EVM0019140.1;EVM0020245.1;EVM0020519.1;EVM0022667.1;EVM0023804.1;EVM0029439.2;EVM0029693.1;EVM0032786.1;EVM0036357.1;EVM0040603.1;EVM0041435.1
GO:0001101	response to acid chemical	BP	59	259	0.129309	0.650524	EVM0000792.1;EVM0000909.1;EVM0001561.1;EVM0003624.1;EVM0003952.1;EVM0006450.1;EVM0007412.1;EVM0007955.1;EVM0008798.1;EVM0009613.1;EVM0009639.1;EVM0010054.1;EVM0010214.1;EVM0010272.1;EVM0012515.1;EVM0013295.1;EVM0013974.1;EVM0014045.1;EVM0014163.1;EVM0014644.1;EVM0016059.1;EVM0016182.1;EVM0017755.1;EVM0017847.2;EVM0018704.1;EVM0018875.1;EVM0018934.1;EVM0019140.1;EVM0019359.1;EVM0020519.1;EVM002109…
GO:0006714	sesquiterpenoid metabolic process	BP	5	14	0.129402	0.650524	EVM0025624.1;EVM0028237.1;EVM0029965.1;EVM0036743.1;EVM0040838.1
GO:0012501	programmed cell death	BP	8	26	0.130114	0.650524	EVM0001734.1;EVM0002928.1;EVM0017755.1;EVM0018479.1;EVM0019140.1;EVM0024361.1;EVM0040603.1;EVM0041435.1
GO:0015698	inorganic anion transport	BP	7	22	0.132037	0.650524	EVM0000394.1;EVM0003303.1;EVM0019884.1;EVM0027013.1;EVM0037617.1;EVM0039654.1;EVM0040274.1
GO:0044282	small molecule catabolic process	BP	7	22	0.132037	0.650524	EVM0006450.1;EVM0011301.1;EVM0013124.1;EVM0021427.1;EVM0029965.1;EVM0032800.1;EVM0036743.1
GO:0006886	intracellular protein transport	BP	6	18	0.132251	0.650524	EVM0000909.1;EVM0013217.4;EVM0015991.1;EVM0017319.1;EVM0017621.1;EVM0032633.1
GO:0071248	cellular response to metal ion	BP	6	18	0.132251	0.650524	EVM0007412.1;EVM0016424.1;EVM0020024.1;EVM0022375.1;EVM0026536.1;EVM0028747.1
GO:0071281	cellular response to iron ion	BP	6	18	0.132251	0.650524	EVM0007412.1;EVM0016424.1;EVM0020024.1;EVM0022375.1;EVM0026536.1;EVM0028747.1
GO:0033993	response to lipid	BP	35	147	0.136622	0.650524	EVM0000909.1;EVM0001561.1;EVM0003624.1;EVM0003952.1;EVM0007412.1;EVM0009639.1;EVM0010054.1;EVM0012141.1;EVM0012515.1;EVM0013124.1;EVM0013974.1;EVM0014163.1;EVM0014644.1;EVM0018704.1;EVM0018875.1;EVM0019359.1;EVM0021308.1;EVM0021464.1;EVM0023238.1;EVM0024902.1;EVM0024992.1;EVM0026536.1;EVM0028523.1;EVM0029583.1;EVM0029729.1;EVM0029965.1;EVM0033646.1;EVM0035093.1;EVM0035588.1;EVM0036357.1;EVM003674…
GO:0032787	monocarboxylic acid metabolic process	BP	19	74	0.137236	0.650524	EVM0006450.1;EVM0007079.1;EVM0007612.1;EVM0008537.1;EVM0013124.1;EVM0014078.1;EVM0017046.1;EVM0018704.1;EVM0025624.1;EVM0028237.1;EVM0028620.1;EVM0029439.2;EVM0029965.1;EVM0032016.1;EVM0034394.1;EVM0036743.1;EVM0037111.1;EVM0041165.1;EVM0042097.1
GO:0046164	alcohol catabolic process	BP	3	7	0.148031	0.650524	EVM0029965.1;EVM0032800.1;EVM0036743.1
GO:0009738	abscisic acid-activated signaling pathway	BP	9	31	0.149358	0.650524	EVM0003624.1;EVM0003952.1;EVM0010054.1;EVM0013974.1;EVM0018704.1;EVM0018875.1;EVM0024902.1;EVM0039490.1;EVM0041165.1
GO:1902580	single-organism cellular localization	BP	9	31	0.149358	0.650524	EVM0000909.1;EVM0001734.1;EVM0008124.1;EVM0012141.1;EVM0012515.1;EVM0013217.4;EVM0017193.1;EVM0017621.1;EVM0035313.1
GO:0044255	cellular lipid metabolic process	BP	26	107	0.153714	0.650524	EVM0003111.1;EVM0007951.1;EVM0008537.1;EVM0011909.1;EVM0013124.1;EVM0017046.1;EVM0017089.1;EVM0017244.1;EVM0018704.1;EVM0021464.1;EVM0024687.1;EVM0025118.1;EVM0025624.1;EVM0028237.1;EVM0028620.1;EVM0029439.2;EVM0029965.1;EVM0031108.1;EVM0032033.1;EVM0032800.1;EVM0033646.1;EVM0034394.1;EVM0036743.1;EVM0037111.1;EVM0040838.1;EVM0041165.1
GO:0071369	cellular response to ethylene stimulus	BP	8	27	0.154442	0.650524	EVM0001731.1;EVM0007116.1;EVM0008798.1;EVM0010853.1;EVM0014526.1;EVM0016424.1;EVM0020024.1;EVM0026536.1
GO:0044711	single-organism biosynthetic process	BP	52	229	0.155802	0.650524	EVM0000173.1;EVM0000258.1;EVM0003884.1;EVM0007079.1;EVM0007612.1;EVM0007624.1;EVM0007951.1;EVM0008537.1;EVM0009443.1;EVM0009803.1;EVM0012515.1;EVM0013295.1;EVM0014078.1;EVM0014163.1;EVM0014435.1;EVM0014982.1;EVM0017046.1;EVM0017100.1;EVM0018242.1;EVM0018704.1;EVM0018728.1;EVM0019006.1;EVM0019359.1;EVM0020024.1;EVM0020127.1;EVM0020519.1;EVM0021427.1;EVM0021464.1;EVM0022375.1;EVM0023062.1;EVM002436…
GO:1901564	organonitrogen compound metabolic process	BP	84	383	0.157078	0.650524	EVM0000792.1;EVM0001144.1;EVM0001598.2;EVM0001721.1;EVM0003624.1;EVM0004255.1;EVM0004963.1;EVM0005254.1;EVM0005895.1;EVM0006394.1;EVM0007079.1;EVM0007892.1;EVM0007937.1;EVM0008537.1;EVM0009613.1;EVM0010054.1;EVM0010214.1;EVM0010373.1;EVM0010572.1;EVM0010853.1;EVM0011136.1;EVM0011938.1;EVM0012141.1;EVM0012515.1;EVM0013295.1;EVM0014045.1;EVM0014773.1;EVM0015199.1;EVM0015801.1;EVM0015884.2;EVM001605…
GO:0033036	macromolecule localization	BP	16	62	0.158457	0.650524	EVM0000909.1;EVM0001734.1;EVM0008124.1;EVM0012141.1;EVM0012515.1;EVM0013217.4;EVM0015991.1;EVM0017193.1;EVM0017319.1;EVM0017621.1;EVM0028492.1;EVM0029960.1;EVM0032633.1;EVM0033983.1;EVM0040593.1;EVM0041234.1
GO:0034613	cellular protein localization	BP	7	23	0.15899	0.650524	EVM0000909.1;EVM0013217.4;EVM0015991.1;EVM0017319.1;EVM0017621.1;EVM0029960.1;EVM0032633.1
GO:0002237	response to molecule of bacterial origin	BP	4	11	0.160988	0.650524	EVM0017847.2;EVM0019140.1;EVM0021092.1;EVM0035313.1
GO:0009687	abscisic acid metabolic process	BP	4	11	0.160988	0.650524	EVM0025624.1;EVM0028237.1;EVM0029965.1;EVM0036743.1
GO:0015718	monocarboxylic acid transport	BP	4	11	0.160988	0.650524	EVM0028492.1;EVM0033983.1;EVM0040593.1;EVM0041234.1
GO:0043288	apocarotenoid metabolic process	BP	4	11	0.160988	0.650524	EVM0025624.1;EVM0028237.1;EVM0029965.1;EVM0036743.1
GO:0098657	import into cell	BP	4	11	0.160988	0.650524	EVM0001734.1;EVM0017193.1;EVM0021844.1;EVM0023524.1
GO:1902644	tertiary alcohol metabolic process	BP	4	11	0.160988	0.650524	EVM0025624.1;EVM0028237.1;EVM0029965.1;EVM0036743.1
GO:0006869	lipid transport	BP	6	19	0.162477	0.650524	EVM0001734.1;EVM0008124.1;EVM0028492.1;EVM0033983.1;EVM0040593.1;EVM0041234.1
GO:0010876	lipid localization	BP	6	19	0.162477	0.650524	EVM0001734.1;EVM0008124.1;EVM0028492.1;EVM0033983.1;EVM0040593.1;EVM0041234.1
GO:0042542	response to hydrogen peroxide	BP	6	19	0.162477	0.650524	EVM0012764.1;EVM0024361.1;EVM0028152.1;EVM0031008.1;EVM0036357.1;EVM0042497.1
GO:0001666	response to hypoxia	BP	5	15	0.163883	0.650524	EVM0011864.1;EVM0012141.1;EVM0034528.1;EVM0039099.1;EVM0041435.1
GO:0046907	intracellular transport	BP	10	36	0.165963	0.650524	EVM0000909.1;EVM0001734.1;EVM0008124.1;EVM0013217.4;EVM0015991.1;EVM0017319.1;EVM0017621.1;EVM0027013.1;EVM0032633.1;EVM0035313.1
GO:0055082	cellular chemical homeostasis	BP	9	32	0.173299	0.650524	EVM0000792.1;EVM0003111.1;EVM0003303.1;EVM0010214.1;EVM0016424.1;EVM0025118.1;EVM0026536.1;EVM0028152.1;EVM0035994.1
GO:0006641	triglyceride metabolic process	BP	2	4	0.181006	0.650524	EVM0007951.1;EVM0017244.1
GO:0006836	neurotransmitter transport	BP	2	4	0.181006	0.650524	EVM0023524.1;EVM0035313.1
GO:0008361	regulation of cell size	BP	2	4	0.181006	0.650524	EVM0000792.1;EVM0010214.1
GO:0009067	aspartate family amino acid biosynthetic process	BP	2	4	0.181006	0.650524	EVM0018728.1;EVM0020024.1
GO:0009269	response to desiccation	BP	2	4	0.181006	0.650524	EVM0007955.1;EVM0014163.1
GO:0009785	blue light signaling pathway	BP	2	4	0.181006	0.650524	EVM0018704.1;EVM0041165.1
GO:0016107	sesquiterpenoid catabolic process	BP	2	4	0.181006	0.650524	EVM0029965.1;EVM0036743.1
GO:0030004	cellular monovalent inorganic cation homeostasis	BP	2	4	0.181006	0.650524	EVM0003303.1;EVM0035994.1
GO:0030641	regulation of cellular pH	BP	2	4	0.181006	0.650524	EVM0003303.1;EVM0035994.1
GO:0032535	regulation of cellular component size	BP	2	4	0.181006	0.650524	EVM0000792.1;EVM0010214.1
GO:0033108	mitochondrial respiratory chain complex assembly	BP	2	4	0.181006	0.650524	EVM0019140.1;EVM0025626.1
GO:0034059	response to anoxia	BP	2	4	0.181006	0.650524	EVM0003319.1;EVM0039099.1
GO:0042304	regulation of fatty acid biosynthetic process	BP	2	4	0.181006	0.650524	EVM0018704.1;EVM0041165.1
GO:0043290	apocarotenoid catabolic process	BP	2	4	0.181006	0.650524	EVM0029965.1;EVM0036743.1
GO:0046345	abscisic acid catabolic process	BP	2	4	0.181006	0.650524	EVM0029965.1;EVM0036743.1
GO:0046467	membrane lipid biosynthetic process	BP	2	4	0.181006	0.650524	EVM0024687.1;EVM0031108.1
GO:0048439	flower morphogenesis	BP	2	4	0.181006	0.650524	EVM0031046.1;EVM0032257.1
GO:0048871	multicellular organismal homeostasis	BP	2	4	0.181006	0.650524	EVM0025624.1;EVM0028237.1
GO:0051453	regulation of intracellular pH	BP	2	4	0.181006	0.650524	EVM0003303.1;EVM0035994.1
GO:0051648	vesicle localization	BP	2	4	0.181006	0.650524	EVM0001734.1;EVM0035313.1
GO:0051650	establishment of vesicle localization	BP	2	4	0.181006	0.650524	EVM0001734.1;EVM0035313.1
GO:0070301	cellular response to hydrogen peroxide	BP	2	4	0.181006	0.650524	EVM0024361.1;EVM0036357.1
GO:0070413	trehalose metabolism in response to stress	BP	2	4	0.181006	0.650524	EVM0009443.1;EVM0019006.1
GO:0080022	primary root development	BP	2	4	0.181006	0.650524	EVM0009639.1;EVM0017582.1
GO:0006955	immune response	BP	22	91	0.186483	0.650524	EVM0001421.1;EVM0001598.2;EVM0002928.1;EVM0007234.1;EVM0010853.1;EVM0011909.1;EVM0011938.1;EVM0012141.1;EVM0012515.1;EVM0014384.1;EVM0014540.1;EVM0017755.1;EVM0019140.1;EVM0020245.1;EVM0020519.1;EVM0022667.1;EVM0023804.1;EVM0029439.2;EVM0029693.1;EVM0032786.1;EVM0040603.1;EVM0041435.1
GO:0009725	response to hormone	BP	66	300	0.190255	0.650524	EVM0000792.1;EVM0000909.1;EVM0001561.1;EVM0001731.1;EVM0003624.1;EVM0003952.1;EVM0006450.1;EVM0007116.1;EVM0007412.1;EVM0008798.1;EVM0009639.1;EVM0010054.1;EVM0010214.1;EVM0010853.1;EVM0012141.1;EVM0012515.1;EVM0013124.1;EVM0013952.1;EVM0013974.1;EVM0014045.1;EVM0014163.1;EVM0014435.1;EVM0014526.1;EVM0014644.1;EVM0016059.1;EVM0016424.1;EVM0017755.1;EVM0017847.2;EVM0018704.1;EVM0018875.1;EVM001893…
GO:0042221	response to chemical	BP	107	500	0.191236	0.650524	EVM0000792.1;EVM0000909.1;EVM0001436.1;EVM0001561.1;EVM0001731.1;EVM0003303.1;EVM0003624.1;EVM0003952.1;EVM0004255.1;EVM0005100.2;EVM0006450.1;EVM0007116.1;EVM0007234.1;EVM0007412.1;EVM0007892.1;EVM0007955.1;EVM0008798.1;EVM0009613.1;EVM0009639.1;EVM0010054.1;EVM0010214.1;EVM0010272.1;EVM0010853.1;EVM0011864.1;EVM0011909.1;EVM0012141.1;EVM0012515.1;EVM0012764.1;EVM0013124.1;EVM0013295.1;EVM001395…
GO:0010941	regulation of cell death	BP	6	20	0.195344	0.650524	EVM0001144.1;EVM0001734.1;EVM0006394.1;EVM0018479.1;EVM0019745.1;EVM0038602.1
GO:0048527	lateral root development	BP	6	20	0.195344	0.650524	EVM0013952.1;EVM0023238.1;EVM0028322.1;EVM0031162.1;EVM0037589.1;EVM0039271.1
GO:0065008	regulation of biological quality	BP	40	176	0.195685	0.650524	EVM0000792.1;EVM0000909.1;EVM0001598.2;EVM0001734.1;EVM0003111.1;EVM0003303.1;EVM0003624.1;EVM0006450.1;EVM0007412.1;EVM0007612.1;EVM0008124.1;EVM0010214.1;EVM0010352.1;EVM0010373.1;EVM0013217.4;EVM0013952.1;EVM0014078.1;EVM0015558.1;EVM0016424.1;EVM0017621.1;EVM0019060.1;EVM0020245.1;EVM0021427.1;EVM0021464.1;EVM0023524.1;EVM0025118.1;EVM0025624.1;EVM0026536.1;EVM0028152.1;EVM0028237.1;EVM003110…
GO:0048583	regulation of response to stimulus	BP	30	129	0.197857	0.650524	EVM0000909.1;EVM0001144.1;EVM0001598.2;EVM0001734.1;EVM0002808.1;EVM0002928.1;EVM0003624.1;EVM0003952.1;EVM0005254.1;EVM0006394.1;EVM0010054.1;EVM0012515.1;EVM0013124.1;EVM0013952.1;EVM0013974.1;EVM0017755.1;EVM0017847.2;EVM0018770.1;EVM0018875.1;EVM0019745.1;EVM0020245.1;EVM0021092.1;EVM0024902.1;EVM0031162.1;EVM0035313.1;EVM0036357.1;EVM0038602.1;EVM0039490.1;EVM0041435.1;EVM0041705.1
GO:0080134	regulation of response to stress	BP	19	78	0.199108	0.650524	EVM0000909.1;EVM0001144.1;EVM0001598.2;EVM0002808.1;EVM0002928.1;EVM0003624.1;EVM0006394.1;EVM0012515.1;EVM0017755.1;EVM0017847.2;EVM0018770.1;EVM0019745.1;EVM0020245.1;EVM0021092.1;EVM0035313.1;EVM0036357.1;EVM0038602.1;EVM0041435.1;EVM0041705.1
GO:0000122	negative regulation of transcription from RNA polymerase II promoter	BP	1	1	0.200268	0.650524	EVM0031162.1
GO:0000188	inactivation of MAPK activity	BP	1	1	0.200268	0.650524	EVM0005254.1
GO:0000916	actomyosin contractile ring contraction	BP	1	1	0.200268	0.650524	EVM0029960.1
GO:0000917	barrier septum assembly	BP	1	1	0.200268	0.650524	EVM0029960.1
GO:0001504	neurotransmitter uptake	BP	1	1	0.200268	0.650524	EVM0023524.1
GO:0001704	formation of primary germ layer	BP	1	1	0.200268	0.650524	EVM0005254.1
GO:0001706	endoderm formation	BP	1	1	0.200268	0.650524	EVM0005254.1
GO:0001933	negative regulation of protein phosphorylation	BP	1	1	0.200268	0.650524	EVM0005254.1
GO:0002833	positive regulation of response to biotic stimulus	BP	1	1	0.200268	0.650524	EVM0035313.1
GO:0003376	sphingosine-1-phosphate signaling pathway	BP	1	1	0.200268	0.650524	EVM0001734.1
GO:0006221	pyrimidine nucleotide biosynthetic process	BP	1	1	0.200268	0.650524	EVM0032426.1
GO:0006308	DNA catabolic process	BP	1	1	0.200268	0.650524	EVM0042244.1
GO:0006469	negative regulation of protein kinase activity	BP	1	1	0.200268	0.650524	EVM0005254.1
GO:0006553	lysine metabolic process	BP	1	1	0.200268	0.650524	EVM0018728.1
GO:0006566	threonine metabolic process	BP	1	1	0.200268	0.650524	EVM0021427.1
GO:0006567	threonine catabolic process	BP	1	1	0.200268	0.650524	EVM0021427.1
GO:0006612	protein targeting to membrane	BP	1	1	0.200268	0.650524	EVM0000909.1
GO:0006706	steroid catabolic process	BP	1	1	0.200268	0.650524	EVM0032800.1
GO:0006842	tricarboxylic acid transport	BP	1	1	0.200268	0.650524	EVM0026536.1
GO:0006868	glutamine transport	BP	1	1	0.200268	0.650524	EVM0023524.1
GO:0007040	lysosome organization	BP	1	1	0.200268	0.650524	EVM0001734.1
GO:0007096	regulation of exit from mitosis	BP	1	1	0.200268	0.650524	EVM0029960.1
GO:0007186	G-protein coupled receptor signaling pathway	BP	1	1	0.200268	0.650524	EVM0001734.1
GO:0007369	gastrulation	BP	1	1	0.200268	0.650524	EVM0005254.1
GO:0007416	synapse assembly	BP	1	1	0.200268	0.650524	EVM0001734.1
GO:0007417	central nervous system development	BP	1	1	0.200268	0.650524	EVM0001734.1
GO:0007492	endoderm development	BP	1	1	0.200268	0.650524	EVM0005254.1
GO:0007528	neuromuscular junction development	BP	1	1	0.200268	0.650524	EVM0001734.1
GO:0007617	mating behavior	BP	1	1	0.200268	0.650524	EVM0001734.1
GO:0007618	mating	BP	1	1	0.200268	0.650524	EVM0001734.1
GO:0007619	courtship behavior	BP	1	1	0.200268	0.650524	EVM0001734.1
GO:0008101	decapentaplegic signaling pathway	BP	1	1	0.200268	0.650524	EVM0001734.1
GO:0008333	endosome to lysosome transport	BP	1	1	0.200268	0.650524	EVM0001734.1
GO:0008347	glial cell migration	BP	1	1	0.200268	0.650524	EVM0001734.1
GO:0008582	regulation of synaptic growth at neuromuscular junction	BP	1	1	0.200268	0.650524	EVM0001734.1
GO:0009068	aspartate family amino acid catabolic process	BP	1	1	0.200268	0.650524	EVM0021427.1
GO:0009085	lysine biosynthetic process	BP	1	1	0.200268	0.650524	EVM0018728.1
GO:0009129	pyrimidine nucleoside monophosphate metabolic process	BP	1	1	0.200268	0.650524	EVM0032426.1
GO:0009173	pyrimidine ribonucleoside monophosphate metabolic process	BP	1	1	0.200268	0.650524	EVM0032426.1
GO:0009405	pathogenesis	BP	1	1	0.200268	0.650524	EVM0031108.1
GO:0009608	response to symbiont	BP	1	1	0.200268	0.650524	EVM0010853.1
GO:0009610	response to symbiotic fungus	BP	1	1	0.200268	0.650524	EVM0010853.1
GO:0009623	response to parasitic fungus	BP	1	1	0.200268	0.650524	EVM0010853.1
GO:0009969	xyloglucan biosynthetic process	BP	1	1	0.200268	0.650524	EVM0041273.1
GO:0010001	glial cell differentiation	BP	1	1	0.200268	0.650524	EVM0001734.1
GO:0010040	response to iron(II) ion	BP	1	1	0.200268	0.650524	EVM0012141.1
GO:0010045	response to nickel cation	BP	1	1	0.200268	0.650524	EVM0012141.1
GO:0010055	atrichoblast differentiation	BP	1	1	0.200268	0.650524	EVM0031162.1
GO:0010083	regulation of vegetative meristem growth	BP	1	1	0.200268	0.650524	EVM0032257.1
GO:0010098	suspensor development	BP	1	1	0.200268	0.650524	EVM0019884.1
GO:0010288	response to lead ion	BP	1	1	0.200268	0.650524	EVM0012141.1
GO:0010411	xyloglucan metabolic process	BP	1	1	0.200268	0.650524	EVM0041273.1
GO:0010421	hydrogen peroxide-mediated programmed cell death	BP	1	1	0.200268	0.650524	EVM0024361.1
GO:0010448	vegetative meristem growth	BP	1	1	0.200268	0.650524	EVM0032257.1
GO:0010458	exit from mitosis	BP	1	1	0.200268	0.650524	EVM0029960.1
GO:0010623	developmental programmed cell death	BP	1	1	0.200268	0.650524	EVM0001734.1
GO:0010654	apical cell fate commitment	BP	1	1	0.200268	0.650524	EVM0009140.1
GO:0010683	tricyclic triterpenoid metabolic process	BP	1	1	0.200268	0.650524	EVM0032033.1
GO:0010973	positive regulation of barrier septum assembly	BP	1	1	0.200268	0.650524	EVM0029960.1
GO:0015746	citrate transport	BP	1	1	0.200268	0.650524	EVM0026536.1
GO:0015800	acidic amino acid transport	BP	1	1	0.200268	0.650524	EVM0023524.1
GO:0015808	L-alanine transport	BP	1	1	0.200268	0.650524	EVM0023524.1
GO:0015810	aspartate transport	BP	1	1	0.200268	0.650524	EVM0023524.1
GO:0015813	L-glutamate transport	BP	1	1	0.200268	0.650524	EVM0023524.1
GO:0015824	proline transport	BP	1	1	0.200268	0.650524	EVM0023524.1
GO:0015827	tryptophan transport	BP	1	1	0.200268	0.650524	EVM0023524.1
GO:0015853	adenine transport	BP	1	1	0.200268	0.650524	EVM0010148.1
GO:0015854	guanine transport	BP	1	1	0.200268	0.650524	EVM0010148.1
GO:0016110	tetraterpenoid catabolic process	BP	1	1	0.200268	0.650524	EVM0040838.1
GO:0016118	carotenoid catabolic process	BP	1	1	0.200268	0.650524	EVM0040838.1
GO:0016121	carotene catabolic process	BP	1	1	0.200268	0.650524	EVM0040838.1
GO:0016124	xanthophyll catabolic process	BP	1	1	0.200268	0.650524	EVM0040838.1
GO:0016127	sterol catabolic process	BP	1	1	0.200268	0.650524	EVM0032800.1
GO:0017001	antibiotic catabolic process	BP	1	1	0.200268	0.650524	EVM0006450.1
GO:0018108	peptidyl-tyrosine phosphorylation	BP	1	1	0.200268	0.650524	EVM0038602.1
GO:0018212	peptidyl-tyrosine modification	BP	1	1	0.200268	0.650524	EVM0038602.1
GO:0019098	reproductive behavior	BP	1	1	0.200268	0.650524	EVM0001734.1
GO:0019336	phenol-containing compound catabolic process	BP	1	1	0.200268	0.650524	EVM0006450.1
GO:0019388	galactose catabolic process	BP	1	1	0.200268	0.650524	EVM0011301.1
GO:0019433	triglyceride catabolic process	BP	1	1	0.200268	0.650524	EVM0017244.1
GO:0019509	L-methionine biosynthetic process from methylthioadenosine	BP	1	1	0.200268	0.650524	EVM0020024.1
GO:0019878	lysine biosynthetic process via aminoadipic acid	BP	1	1	0.200268	0.650524	EVM0018728.1
GO:0031028	septation initiation signaling	BP	1	1	0.200268	0.650524	EVM0029960.1
GO:0031991	regulation of actomyosin contractile ring contraction	BP	1	1	0.200268	0.650524	EVM0029960.1
GO:0031998	regulation of fatty acid beta-oxidation	BP	1	1	0.200268	0.650524	EVM0013124.1
GO:0032000	positive regulation of fatty acid beta-oxidation	BP	1	1	0.200268	0.650524	EVM0013124.1
GO:0032328	alanine transport	BP	1	1	0.200268	0.650524	EVM0023524.1
GO:0032467	positive regulation of cytokinesis	BP	1	1	0.200268	0.650524	EVM0029960.1
GO:0032507	maintenance of protein location in cell	BP	1	1	0.200268	0.650524	EVM0000909.1
GO:0032954	regulation of cytokinetic process	BP	1	1	0.200268	0.650524	EVM0029960.1
GO:0032955	regulation of barrier septum assembly	BP	1	1	0.200268	0.650524	EVM0029960.1
GO:0033057	multicellular organism reproductive behavior	BP	1	1	0.200268	0.650524	EVM0001734.1
GO:0033467	CMP-keto-3-deoxy-D-manno-octulosonic acid metabolic process	BP	1	1	0.200268	0.650524	EVM0004300.1
GO:0033468	CMP-keto-3-deoxy-D-manno-octulosonic acid biosynthetic process	BP	1	1	0.200268	0.650524	EVM0004300.1
GO:0033499	galactose catabolic process via UDP-galactose	BP	1	1	0.200268	0.650524	EVM0011301.1
GO:0033673	negative regulation of kinase activity	BP	1	1	0.200268	0.650524	EVM0005254.1
GO:0034433	steroid esterification	BP	1	1	0.200268	0.650524	EVM0032800.1
GO:0034434	sterol esterification	BP	1	1	0.200268	0.650524	EVM0032800.1
GO:0035193	larval central nervous system remodeling	BP	1	1	0.200268	0.650524	EVM0001734.1
GO:0035335	peptidyl-tyrosine dephosphorylation	BP	1	1	0.200268	0.650524	EVM0005254.1
GO:0035524	proline transmembrane transport	BP	1	1	0.200268	0.650524	EVM0023524.1
GO:0035674	tricarboxylic acid transmembrane transport	BP	1	1	0.200268	0.650524	EVM0026536.1
GO:0035970	peptidyl-threonine dephosphorylation	BP	1	1	0.200268	0.650524	EVM0005254.1
GO:0036213	contractile ring contraction	BP	1	1	0.200268	0.650524	EVM0029960.1
GO:0036465	synaptic vesicle recycling	BP	1	1	0.200268	0.650524	EVM0001734.1
GO:0036473	cell death in response to oxidative stress	BP	1	1	0.200268	0.650524	EVM0024361.1
GO:0036474	cell death in response to hydrogen peroxide	BP	1	1	0.200268	0.650524	EVM0024361.1
GO:0042063	gliogenesis	BP	1	1	0.200268	0.650524	EVM0001734.1
GO:0042326	negative regulation of phosphorylation	BP	1	1	0.200268	0.650524	EVM0005254.1
GO:0043092	L-amino acid import	BP	1	1	0.200268	0.650524	EVM0023524.1
GO:0043102	amino acid salvage	BP	1	1	0.200268	0.650524	EVM0020024.1
GO:0043154	negative regulation of cysteine-type endopeptidase activity involved in apoptotic process	BP	1	1	0.200268	0.650524	EVM0018479.1
GO:0043201	response to leucine	BP	1	1	0.200268	0.650524	EVM0035093.1
GO:0043281	regulation of cysteine-type endopeptidase activity involved in apoptotic process	BP	1	1	0.200268	0.650524	EVM0018479.1
GO:0043407	negative regulation of MAP kinase activity	BP	1	1	0.200268	0.650524	EVM0005254.1
GO:0043409	negative regulation of MAPK cascade	BP	1	1	0.200268	0.650524	EVM0005254.1
GO:0043627	response to estrogen	BP	1	1	0.200268	0.650524	EVM0012141.1
GO:0044705	multi-organism reproductive behavior	BP	1	1	0.200268	0.650524	EVM0001734.1
GO:0045185	maintenance of protein location	BP	1	1	0.200268	0.650524	EVM0000909.1
GO:0045476	nurse cell apoptotic process	BP	1	1	0.200268	0.650524	EVM0001734.1
GO:0045477	regulation of nurse cell apoptotic process	BP	1	1	0.200268	0.650524	EVM0001734.1
GO:0045924	regulation of female receptivity	BP	1	1	0.200268	0.650524	EVM0001734.1
GO:0045931	positive regulation of mitotic cell cycle	BP	1	1	0.200268	0.650524	EVM0029960.1
GO:0046244	salicylic acid catabolic process	BP	1	1	0.200268	0.650524	EVM0006450.1
GO:0046247	terpene catabolic process	BP	1	1	0.200268	0.650524	EVM0040838.1
GO:0046320	regulation of fatty acid oxidation	BP	1	1	0.200268	0.650524	EVM0013124.1
GO:0046321	positive regulation of fatty acid oxidation	BP	1	1	0.200268	0.650524	EVM0013124.1
GO:0046505	sulfolipid metabolic process	BP	1	1	0.200268	0.650524	EVM0024687.1
GO:0046506	sulfolipid biosynthetic process	BP	1	1	0.200268	0.650524	EVM0024687.1
GO:0048457	floral whorl morphogenesis	BP	1	1	0.200268	0.650524	EVM0031046.1
GO:0048459	floral whorl structural organization	BP	1	1	0.200268	0.650524	EVM0031046.1
GO:0048461	flower structural organization	BP	1	1	0.200268	0.650524	EVM0031046.1
GO:0048488	synaptic vesicle endocytosis	BP	1	1	0.200268	0.650524	EVM0001734.1
GO:0050803	regulation of synapse structure or activity	BP	1	1	0.200268	0.650524	EVM0001734.1
GO:0050807	regulation of synapse organization	BP	1	1	0.200268	0.650524	EVM0001734.1
GO:0050994	regulation of lipid catabolic process	BP	1	1	0.200268	0.650524	EVM0013124.1
GO:0050996	positive regulation of lipid catabolic process	BP	1	1	0.200268	0.650524	EVM0013124.1
GO:0051124	synaptic growth at neuromuscular junction	BP	1	1	0.200268	0.650524	EVM0001734.1
GO:0051483	terpenoid biosynthetic process, mevalonate-independent	BP	1	1	0.200268	0.650524	EVM0017046.1
GO:0051484	isopentenyl diphosphate biosynthetic process, methylerythritol 4-phosphate pathway involved in terpenoid biosynthetic process	BP	1	1	0.200268	0.650524	EVM0017046.1
GO:0051705	multi-organism behavior	BP	1	1	0.200268	0.650524	EVM0001734.1
GO:0051938	L-glutamate import	BP	1	1	0.200268	0.650524	EVM0023524.1
GO:0051963	regulation of synapse assembly	BP	1	1	0.200268	0.650524	EVM0001734.1
GO:0052008	disruption by symbiont of host cellular component	BP	1	1	0.200268	0.650524	EVM0031108.1
GO:0052043	modification by symbiont of host cellular component	BP	1	1	0.200268	0.650524	EVM0031108.1
GO:0052111	modification by symbiont of host structure	BP	1	1	0.200268	0.650524	EVM0031108.1
GO:0052185	modification of structure of other organism involved in symbiotic interaction	BP	1	1	0.200268	0.650524	EVM0031108.1
GO:0052188	modification of cellular component in other organism involved in symbiotic interaction	BP	1	1	0.200268	0.650524	EVM0031108.1
GO:0052368	disruption by organism of cellular component in other organism involved in symbiotic interaction	BP	1	1	0.200268	0.650524	EVM0031108.1
GO:0060180	female mating behavior	BP	1	1	0.200268	0.650524	EVM0001734.1
GO:0070371	ERK1 and ERK2 cascade	BP	1	1	0.200268	0.650524	EVM0005254.1
GO:0070372	regulation of ERK1 and ERK2 cascade	BP	1	1	0.200268	0.650524	EVM0005254.1
GO:0070373	negative regulation of ERK1 and ERK2 cascade	BP	1	1	0.200268	0.650524	EVM0005254.1
GO:0070574	cadmium ion transmembrane transport	BP	1	1	0.200268	0.650524	EVM0012515.1
GO:0071265	L-methionine biosynthetic process	BP	1	1	0.200268	0.650524	EVM0020024.1
GO:0071267	L-methionine salvage	BP	1	1	0.200268	0.650524	EVM0020024.1
GO:0071323	cellular response to chitin	BP	1	1	0.200268	0.650524	EVM0029693.1
GO:0071366	cellular response to indolebutyric acid stimulus	BP	1	1	0.200268	0.650524	EVM0012515.1
GO:0071901	negative regulation of protein serine/threonine kinase activity	BP	1	1	0.200268	0.650524	EVM0005254.1
GO:0072658	maintenance of protein location in membrane	BP	1	1	0.200268	0.650524	EVM0000909.1
GO:0072660	maintenance of protein location in plasma membrane	BP	1	1	0.200268	0.650524	EVM0000909.1
GO:0080003	thalianol metabolic process	BP	1	1	0.200268	0.650524	EVM0032033.1
GO:0080052	response to histidine	BP	1	1	0.200268	0.650524	EVM0035093.1
GO:0080053	response to phenylalanine	BP	1	1	0.200268	0.650524	EVM0035093.1
GO:0080171	lytic vacuole organization	BP	1	1	0.200268	0.650524	EVM0001734.1
GO:0080181	lateral root branching	BP	1	1	0.200268	0.650524	EVM0023238.1
GO:0080184	response to phenylpropanoid	BP	1	1	0.200268	0.650524	EVM0029570.1
GO:0089711	L-glutamate transmembrane transport	BP	1	1	0.200268	0.650524	EVM0023524.1
GO:0089718	amino acid import across plasma membrane	BP	1	1	0.200268	0.650524	EVM0023524.1
GO:0090068	positive regulation of cell cycle process	BP	1	1	0.200268	0.650524	EVM0029960.1
GO:0090092	regulation of transmembrane receptor protein serine/threonine kinase signaling pathway	BP	1	1	0.200268	0.650524	EVM0001734.1
GO:0090097	regulation of decapentaplegic signaling pathway	BP	1	1	0.200268	0.650524	EVM0001734.1
GO:0090099	negative regulation of decapentaplegic signaling pathway	BP	1	1	0.200268	0.650524	EVM0001734.1
GO:0090101	negative regulation of transmembrane receptor protein serine/threonine kinase signaling pathway	BP	1	1	0.200268	0.650524	EVM0001734.1
GO:0090150	establishment of protein localization to membrane	BP	1	1	0.200268	0.650524	EVM0000909.1
GO:0090520	sphingolipid mediated signaling pathway	BP	1	1	0.200268	0.650524	EVM0001734.1
GO:0090529	cell septum assembly	BP	1	1	0.200268	0.650524	EVM0029960.1
GO:0097184	response to azide	BP	1	1	0.200268	0.650524	EVM0036355.1
GO:0097185	cellular response to azide	BP	1	1	0.200268	0.650524	EVM0036355.1
GO:0097285	cell-type specific apoptotic process	BP	1	1	0.200268	0.650524	EVM0001734.1
GO:0097468	programmed cell death in response to reactive oxygen species	BP	1	1	0.200268	0.650524	EVM0024361.1
GO:0098712	L-glutamate import across plasma membrane	BP	1	1	0.200268	0.650524	EVM0023524.1
GO:1900426	positive regulation of defense response to bacterium	BP	1	1	0.200268	0.650524	EVM0035313.1
GO:1900458	negative regulation of brassinosteroid mediated signaling pathway	BP	1	1	0.200268	0.650524	EVM0013124.1
GO:1901000	regulation of response to salt stress	BP	1	1	0.200268	0.650524	EVM0036357.1
GO:1901002	positive regulation of response to salt stress	BP	1	1	0.200268	0.650524	EVM0036357.1
GO:1901140	p-coumaryl alcohol transport	BP	1	1	0.200268	0.650524	EVM0012515.1
GO:1901141	regulation of lignin biosynthetic process	BP	1	1	0.200268	0.650524	EVM0012515.1
GO:1901334	lactone metabolic process	BP	1	1	0.200268	0.650524	EVM0040838.1
GO:1901336	lactone biosynthetic process	BP	1	1	0.200268	0.650524	EVM0040838.1
GO:1901600	strigolactone metabolic process	BP	1	1	0.200268	0.650524	EVM0040838.1
GO:1901601	strigolactone biosynthetic process	BP	1	1	0.200268	0.650524	EVM0040838.1
GO:1901891	regulation of cell septum assembly	BP	1	1	0.200268	0.650524	EVM0029960.1
GO:1901893	positive regulation of cell septum assembly	BP	1	1	0.200268	0.650524	EVM0029960.1
GO:1902412	regulation of mitotic cytokinesis	BP	1	1	0.200268	0.650524	EVM0029960.1
GO:1902742	apoptotic process involved in development	BP	1	1	0.200268	0.650524	EVM0001734.1
GO:1902837	amino acid import into cell	BP	1	1	0.200268	0.650524	EVM0023524.1
GO:1903436	regulation of mitotic cytokinetic process	BP	1	1	0.200268	0.650524	EVM0029960.1
GO:1903438	positive regulation of mitotic cytokinetic process	BP	1	1	0.200268	0.650524	EVM0029960.1
GO:1903490	positive regulation of mitotic cytokinesis	BP	1	1	0.200268	0.650524	EVM0029960.1
GO:1903802	L-glutamate(1-) import into cell	BP	1	1	0.200268	0.650524	EVM0023524.1
[truncated: 1,819 more rows]
